# Supplementary material for: Increased aluminum exposure induces widespread changes in silicon, carbon, and nitrogen metabolism in Entomoneis vertebralis
Source: BMC Genomics. 2025 Oct 16;26:926. doi: 10.1186/s12864-025-12106-7 (PMC12533330; doi:10.1186/s12864-025-12106-7)
Supplement: Supplementary file 1 — Supplementary Material 1. [file 12864_2025_12106_MOESM1_ESM.xlsx]

## Sheet: S1
Protein ID	GO	Interpro	Signalp	Kegg annotation		negative logFC		Category	Number
1056690	['\\N', 'Enoyl-(Acyl carrier protein) reductase']	['2,4-dienoyl-CoA reductase (NADPH) activity']	['N']	['2,4-dienoyl-CoA reductase (NADPH).', '\\N', '\\N', '\\N']		0.309193		Total differentially regulated in presence of aluinium	1650
978943	['Zeta toxin', '\\N']	['cell killing', 'ATP binding']	['y', 'e', 's']	['N'], '\\N', '\\N', '\\N'],		-0.821244		Genes that are common	335	Based on blast
1054907	['Xylanase inhibitor N-terminal', '\\N', 'Eukaryotic and viral aspartyl proteases active site.']	['proteolysis', 'aspartic-type endopeptidase activity']	['y', 'e', 's']	['N'], '\\N', '\\N', '\\N'],		0.653727		Annotations	818
1000179	['Vitamin B6 photo-protection and homoeostasis']	['N']	['y', 'e', 's']	['N'], '\\N', '\\N', '\\N'],		0.87603		Signalp	272
1059113	['Uncharacterized protein family UPF0047 signature.', 'Uncharacterised protein family UPF0047', 'TIGR00149_YbjQ: secondary thiamine-phosphate synthase enzyme', '\\N']	['N']	['y', 'e', 's']	['N'], '\\N', '\\N', '\\N'],		3.88972
954610	['Uncharacterised protein family UPF0047', '\\N']	['N']	['y', 'e', 's']	['N'], '\\N', '\\N', '\\N'],		0.345038
1045926	['UbiA prenyltransferase family']	['integral to membrane', 'prenyltransferase activity']	['y', 'e', 's']	['N'], '\\N', '\\N', '\\N'],		-0.637482
1087446	['Tubulin subunits alpha, beta, and gamma signature.', 'FtsZ protein signature 2.', 'ftsZ: cell division protein FtsZ', 'Tubulin/FtsZ family, C-terminal domain', 'FtsZ family, C-terminal domain', 'Tubulin/FtsZ family, GTPase domain', '\\N']	['protein polymerization', 'GTP binding', 'GTPase activity', 'cytoplasm', 'protein complex']	['y', 'e', 's']	['N'], '\\N', '\\N', '\\N'],		0.428181
1001452	['Triose-phosphate Transporter family']	['N']	['y', 'e', 's']	['N'], '\\N', '\\N', '\\N'],		-1.15165
1026622	['Triose-phosphate Transporter family', 'EamA-like transporter family', '\\N']	['membrane']	['y', 'e', 's']	['N'], '\\N', '\\N', '\\N'],		1.07183
858081	['Triose-phosphate Transporter family', 'EamA-like transporter family', '\\N']	['membrane']	['y', 'e', 's']	['N'], '\\N', '\\N', '\\N'],		0.46429
1078241	['TLP18.3, Psb32 and MOLO-1 founding proteins of phosphatase']	['N']	['y', 'e', 's']	['N'], 'Methionine metabolism', 'Amino Acid Metabolism', 'METABOLIC'],		0.721939
963586	['TLP18.3, Psb32 and MOLO-1 founding proteins of phosphatase']	['N']	['y', 'e', 's']	['N'], 'Arginine and proline metabolism', 'Amino Acid Metabolism', 'METABOLIC'],		0.712509
988021	['TLC ATP/ADP transporter', 'AAA: ADP/ATP carrier protein family']	['transport', 'ATP binding', 'integral to membrane', 'ATP:ADP antiporter activity']	['y', 'e', 's']	['N'], 'Glutamate metabolism', 'Amino Acid Metabolism', 'METABOLIC'],		0.458591
970966	['TIGR00152: dephospho-CoA kinase', 'Dephospho-CoA kinase (DPCK) domain profile.', '\\N', 'Dephospho-CoA kinase']	['ATP binding', 'dephospho-CoA kinase activity']	['y', 'e', 's']	['Dephospho-CoA kinase.', 'Glutamate metabolism', 'Amino Acid Metabolism', 'METABOLIC'],		0.316875
803183	['Tic22-like family']	['N']	['y', 'e', 's']	['N'], 'Lysine degradation', 'Amino Acid Metabolism', 'METABOLIC'],		0.522165
996768	['Thioredoxin-like domain', '\\N']	['N']	['y', 'e', 's']	['N'], 'Lysine degradation', 'Amino Acid Metabolism', 'METABOLIC'],		0.87303
960379	['Thermonuclease domain profile.', 'Staphylococcal nuclease homologues', 'Staphylococcal nuclease homologue', '\\N']	['nucleic acid binding']	['y', 'e', 's']	['N'], 'Urea cycle and metabolism of amino groups', 'Amino Acid Metabolism', 'METABOLIC'],		-0.977789
1058015	['T6A_YgjD: tRNA threonylcarbamoyl adenosine modification protein YgjD', '\\N', 'Glycoprotease family', 'gcp_kae1: metallohydrolase, glycoprotease/Kae1 family']	['proteolysis', 'O-sialoglycoprotein endopeptidase activity']	['y', 'e', 's']	['N'],2-oxoglutarate-4-dioxygenase.', 'Arginine and proline metabolism', 'Amino Acid Metabolism', 'METABOLIC']		0.415229
1050279	['Subtilase family', 'Serine proteases, subtilase family, histidine active site.', '\\N']	['subtilase activity', 'proteolysis', 'cerevisin activity']	['y', 'e', 's']	['Cerevisin.', 'Pyruvate metabolism', 'Carbohydrate Metabolism', 'METABOLIC'],		1.96553
1087708	['Subtilase family', 'Serine proteases, subtilase family, histidine active site.', '\\N']	['subtilase activity', 'proteolysis', 'cerevisin activity']	['y', 'e', 's']	['Cerevisin.', 'Galactose metabolism', 'Carbohydrate Metabolism', 'METABOLIC'],		1.95352
1087724	['Subtilase family', 'Serine proteases, subtilase family, histidine active site.', '\\N']	['subtilase activity', 'proteolysis', 'cerevisin activity']	['y', 'e', 's']	['Cerevisin.', 'Galactose metabolism', 'Carbohydrate Metabolism', 'METABOLIC'],		1.73191
960521	['Subtilase family', 'Serine proteases, subtilase family, histidine active site.', '\\N', 'Serine proteases, subtilase family, serine active site.']	['subtilase activity', 'proteolysis', 'cerevisin activity']	['y', 'e', 's']	['Cerevisin.', 'Galactose metabolism', 'Carbohydrate Metabolism', 'METABOLIC'],		2.21984
996418	['Steroid 5-alpha reductase C-terminal domain profile.', 'Protein of unknown function (DUF1295)']	['oxidoreductase activity, acting on the CH-CH group of donors', 'cytoplasm', 'lipid metabolic process', 'integral to membrane']	['y', 'e', 's']	['N'], 'Glycolysis / Gluconeogenesis', 'Carbohydrate Metabolism', 'METABOLIC'],		0.329182
1008856	['Spondin domain profile.', 'Spondin_N']	['multicellular organismal development', 'cell adhesion']	['y', 'e', 's']	['N'], 'Nitrogen metabolism', 'Energy Metabolism', 'METABOLIC'],		0.308087
1004706	['Solute carrier (Solcar) repeat profile.', 'Mitochondrial carrier protein', '\\N']	['N']	['y', 'e', 's']	['N'], 'Carbon fixation', 'Energy Metabolism', 'METABOLIC'],		1.00482
1051425	['Sodium Bile acid symporter family']	['membrane', 'sodium ion transport', 'bile acid:sodium symporter activity']	['y', 'e', 's']	['N'], 'Fatty acid metabolism', 'Lipid Metabolism', 'METABOLIC'],		0.586446
1091624	['SmpB protein', 'smpB: SsrA-binding protein', 'SsrA-binding protein.', '\\N']	['translation', 'RNA binding']	['y', 'e', 's']	['N'], 'Fatty acid metabolism', 'Lipid Metabolism', 'METABOLIC'],		-0.530709
912858	['Silicon transporter']	['N']	['y', 'e', 's']	['N'], 'Porphyrin and chlorophyll metabolism', 'Metabolism of Cofactors and Vitamins', 'METABOLIC'],		0.544966
1020251	['Silicon transporter']	['N']	['y', 'e', 's']	['N'], 'Folate biosynthesis', 'Metabolism of Cofactors and Vitamins', 'METABOLIC'],		0.518737
1010885	['Silicon transporter']	['N']	['y', 'e', 's']	['N'], 'Ubiquinone biosynthesis', 'Metabolism of Cofactors and Vitamins', 'METABOLIC'],		0.48294
8915	['Silicon transporter']	['N']	['y', 'e', 's']	['N'], 'Riboflavin metabolism', 'Metabolism of Cofactors and Vitamins', 'METABOLIC'],		0.481155
1000067	['sigma70-ECF: RNA polymerase sigma factor, sigma-70 family', 'Sigma-70, region 4', 'Sigma-70 factors family signature 1.', '\\N', 'Sigma-70 region 2']	['regulation of transcription, DNA-dependent', 'transcription initiation', 'sigma factor activity', 'DNA binding', 'transcription factor activity']	['y', 'e', 's']	['N'], 'Vitamin B6 metabolism', 'Metabolism of Cofactors and Vitamins', 'METABOLIC'],		-2.14691
1040882	['Short-chain dehydrogenases/reductases family signature.', '\\N', 'Enoyl-(Acyl carrier protein) reductase']	['tropine dehydrogenase activity']	['y', 'e', 's']	['Tropine dehydrogenase.', 'Lipopolysaccharide biosynthesis', 'Metabolism of Complex Carbohydrates', 'METABOLIC'],		-1.14613
1055192	['short chain dehydrogenase', '\\N']	['oxidoreductase activity', 'tropine dehydrogenase activity', 'metabolic process']	['y', 'e', 's']	['Tropine dehydrogenase.', 'Glycosaminoglycan degradation', 'Metabolism of Complex Carbohydrates', 'METABOLIC'],		-1.20101
1019479	['short chain dehydrogenase', '\\N']	['oxidoreductase activity', 'metabolic process']	['y', 'e', 's']	['N'], 'Aminosugars metabolism', 'Metabolism of Complex Carbohydrates', 'METABOLIC'],		4.65623
955142	['SET domain', '\\N']	['nucleus']	['y', 'e', 's']	['N'], 'Starch and sucrose metabolism', 'Metabolism of Complex Carbohydrates', 'METABOLIC'],		4.31476
986977	['SET domain profile.', 'SET domain', 'SET (Su(var)3-9, Enhancer-of-zeste, Trithorax) domain', '\\N']	['nucleus']	['y', 'e', 's']	['N'], 'Glycerolipid metabolism', 'Metabolism of Complex Lipids', 'METABOLIC'],		0.923027
1069718	['SET domain profile.', 'SET domain', '\\N']	['nucleus', 'histone-lysine N-methyltransferase activity']	['y', 'e', 's']	['Histone-lysine N-methyltransferase.', 'Glycerolipid metabolism', 'Metabolism of Complex Lipids', 'METABOLIC'],		-0.965389
1084061	['SET domain profile.', 'SET domain', '\\N']	['nucleus', 'histone-lysine N-methyltransferase activity']	['y', 'e', 's']	['Histone-lysine N-methyltransferase.', 'Glycerolipid metabolism', 'Metabolism of Complex Lipids', 'METABOLIC'],		-1.20817
1050681	['SET domain profile.', 'Rubisco LSMT substrate-binding', 'SET domain', '\\N']	['nucleus', 'histone-lysine N-methyltransferase activity']	['y', 'e', 's']	['Histone-lysine N-methyltransferase.', 'Sphingoglycolipid metabolism', 'Metabolism of Complex Lipids', 'METABOLIC'],		0.767539
1019995	['SET domain profile.', 'Rubisco LSMT substrate-binding', '\\N']	['nucleus', '[ribulose-bisphosphate carboxylase]-lysine N-methyltransferase activity']	['y', 'e', 's']	['[Ribulose-bisphosphate-carboxylase]-lysine N-methyltransferase.', 'Sphingoglycolipid metabolism', 'Metabolism of Complex Lipids', 'METABOLIC'],		0.640883
1029009	['Serine incorporator (Serinc)']	['membrane']	['y', 'e', 's']	['N'], 'Taurine and hypotaurine metabolism', 'Metabolism of Other Amino Acids', 'METABOLIC'],		0.985467
1071789	['Serine carboxypeptidases, serine active site.', 'Serine carboxypeptidases, histidine active site.', 'Serine carboxypeptidase', '\\N']	['serine carboxypeptidase activity', 'proteolysis', 'carboxypeptidase D activity']	['y', 'e', 's']	['Carboxypeptidase D.', 'D-Arginine and D-ornithine metabolism', 'Metabolism of Other Amino Acids', 'METABOLIC'],		1.16943
1074617	['Serine carboxypeptidases, serine active site.', 'Serine carboxypeptidases, histidine active site.', 'Serine carboxypeptidase', '\\N']	['serine carboxypeptidase activity', 'proteolysis', 'carboxypeptidase D activity']	['y', 'e', 's']	['Carboxypeptidase D.', 'Selenoamino acid metabolism', 'Metabolism of Other Amino Acids', 'METABOLIC'],		0.941412
956309	['SAP motif profile.', 'Putative DNA-binding (bihelical) motif predicted to be involved in chromosomal organisation', 'SAP domain', '\\N']	['aminoacyl-tRNA ligase activity', 'nucleotide binding', 'translation', 'ATP binding', 'cytoplasm', 'tRNA aminoacylation for protein translation', 'nucleic acid binding']	['y', 'e', 's']	['N'], 'Flavonoids, stilbene and lignin biosynthesis', 'Biosynthesis of Secondary Metabolites', 'METABOLIC']		-0.552766
999264	['Saccharopine dehydrogenase', '\\N']	['N']	['y', 'e', 's']	['N'], 'Flavonoids, stilbene and lignin biosynthesis', 'Biosynthesis of Secondary Metabolites', 'METABOLIC']		-1.52878
959826	['RNA pseudouridylate synthase', '\\N']	['pseudouridine synthesis', 'beta-amyrin synthase activity', 'RNA binding', 'lupeol synthase activity', 'pseudouridine synthase activity']	['y', 'e', 's']	['Transferring other groups.',,,,		0.406319
1041697	['Rieske [2Fe-2S] domain', 'Rieske [2Fe-2S] iron-sulfur domain profile.', 'Bacterial ring hydroxylating dioxygenases alpha-subunit signature.', '\\N']	['N']	['y', 'e', 's']	['N'],,,,		0.453809
1226265	['Putative methyltransferase', '\\N']	['N']	['y', 'e', 's']	['N'],,,,		2.30573
1011194	['PspA/IM30 family']	['N']	['y', 'e', 's']	['N'],,,,		0.565626
977262	['Protein of unknown function (DUF2012)']	['N']	['y', 'e', 's']	['N'],,,,		0.316756
1000282	['Protein of unknown function (DUF1517)']	['N']	['y', 'e', 's']	['N'],,,,		0.558746
1222220	['Protein of unknown function (DUF1501)', 'Protein of unknown function (DUF1800)']	['N']	['y', 'e', 's']	['N'],,,,		1.93462
1034123	['Prokaryotic membrane lipoprotein lipid attachment site profile.']	['N']	['y', 'e', 's']	['N'],,,,		0.644926
1072177	['Prokaryotic membrane lipoprotein lipid attachment site profile.']	['N']	['y', 'e', 's']	['N'],,,,		0.609008
957272	['Prokaryotic membrane lipoprotein lipid attachment site profile.']	['N']	['y', 'e', 's']	['N'],,,,		-4.51071
989364	['Prokaryotic membrane lipoprotein lipid attachment site profile.', 'Ankyrin repeat region circular profile.', 'Ankyrin repeats (3 copies)', 'Ankyrin repeat profile.', '\\N']	['procollagen-proline, 2-oxoglutarate-4-dioxygenase complex', 'procollagen-proline 4-dioxygenase activity', 'procollagen-proline dioxygenase activity']	['y', 'e', 's']	['Procollagen-proline,,,,		1.2437
978494	['Polyketide cyclase / dehydrase and lipid transport', '\\N']	['N']	['y', 'e', 's']	['N'],,,,		-0.900918
1041712	['Polyamine biosynthesis (PABS) domain profile.', 'Spermine/spermidine synthase', 'S-adenosylmethionine decarboxylase', '\\N']	['adenosylmethionine decarboxylase activity', 'catalytic activity', 'spermidine biosynthetic process']	['y', 'e', 's']	['N'],,,,		-0.771452
892313	['Phytanoyl-CoA dioxygenase (PhyH)', '\\N']	['N']	['y', 'e', 's']	['N'],,,,		-1.26593
1038612	['Phosphoribulokinase / Uridine kinase family', 'Phosphoribulokinase signature.', '\\N']	['kinase activity', 'phosphoribulokinase activity', 'metabolic process', 'ATP binding', 'carbohydrate metabolic process']	['y', 'e', 's']	['Phosphoribulokinase.',,,,		-0.952394
1013013	['Phosphoglucomutase/phosphomannomutase, alpha/beta/alpha domain I', 'Phosphoglucomutase/phosphomannomutase, alpha/beta/alpha domain II', '\\N', 'Phosphoglucomutase/phosphomannomutase, alpha/beta/alpha domain III']	['intramolecular transferase activity, phosphotransferases', 'phosphoglucomutase activity', 'carbohydrate metabolic process']	['y', 'e', 's']	['Phosphoglucomutase.',,,,		0.523563
1081264	['Phosphate acyltransferases', '\\N', 'Acyltransferase']	['acyltransferase activity', '1-acylglycerol-3-phosphate O-acyltransferase activity', 'metabolic process']	['y', 'e', 's']	['1-acylglycerol-3-phosphate O-acyltransferase.',,,,		0.426776
968655	['Peptide methionine sulfoxide reductase', '\\N']	['protein metabolic process', 'oxidoreductase activity, acting on sulfur group of donors, disulfide as acceptor']	['y', 'e', 's']	['N'],,,,		0.414667
988149	['Peptidase family M50']	['proteolysis', 'metalloendopeptidase activity']	['y', 'e', 's']	['N'],,,,		0.627991
1020261	['Pentatricopeptide repeat domain']	['N']	['y', 'e', 's']	['N'],,,,		0.542826
1005516	['PAP_fibrillin']	['structural molecule activity']	['y', 'e', 's']	['N'],,,,		-0.517509
1009858	['PAP_fibrillin']	['structural molecule activity']	['y', 'e', 's']	['N'],,,,		-1.66396
1009952	['Oxidoreductase NAD-binding domain', 'Ferredoxin reductase-type FAD binding domain profile.', 'Oxidoreductase FAD-binding domain', '\\N']	['oxidoreductase activity', 'electron transport', 'cytochrome-b5 reductase activity']	['y', 'e', 's']	['Cytochrome-b5 reductase.',,,,		-0.799684
959944	['Oxidoreductase family, NAD-binding Rossmann fold', '\\N']	['oxidoreductase activity']	['y', 'e', 's']	['N'],,,,		0.293959
954675	['Nitrite and sulphite reductase 4Fe-4S domain', 'sir: sulfite reductase, ferredoxin dependent', 'Nitrite and sulfite reductases iron-sulfur/siroheme-binding site.', 'Nitrite/Sulfite reductase ferredoxin-like half domain', '\\N']	['4 iron, 4 sulfur cluster binding', 'iron-sulfur cluster binding', 'heme binding', 'sulfite reductase (ferredoxin) activity', 'oxidoreductase activity', 'electron transport']	['y', 'e', 's']	['Sulfite reductase (ferredoxin).',,,,		0.51283
958062	['Nitrite and sulphite reductase 4Fe-4S domain', 'Nitrite and sulfite reductases iron-sulfur/siroheme-binding site.', 'Nitrite/Sulfite reductase ferredoxin-like half domain', '\\N']	['iron-sulfur cluster binding', 'heme binding', 'oxidoreductase activity', 'electron transport', 'ferredoxin-nitrite reductase activity']	['y', 'e', 's']	['Ferredoxin--nitrite reductase.',,,,		-2.93325
1038023	['NADH(P)-binding', '\\N']	['N']	['y', 'e', 's']	['N'],,,,		-0.39228
895167	['NADH(P)-binding', '\\N']	['N']	['y', 'e', 's']	['N'],,,,		-1.05552
1058475	['NAD(P)-binding Rossmann-like domain', 'Mycolic acid cyclopropane synthetase', '\\N']	['cyclopropane-fatty-acyl-phospholipid synthase activity', 'lipid biosynthetic process']	['y', 'e', 's']	['Cyclopropane-fatty-acyl-phospholipid synthase.',,,,		-1.14403
968896	['NAD dependent epimerase/dehydratase family', '\\N']	['catalytic activity', 'coenzyme binding', 'cellular metabolic process']	['y', 'e', 's']	['N'],,,,		0.442485
955976	['N']	['N']	['y', 'e', 's']	['Procollagen-proline,,,,		0.402676
1069513	['N']	['N']	['y', 'e', 's']	['Phosphoglucomutase.',,,,		0.279423
1066470	['N']	['N']	['y', 'e', 's']	['N'],,,,		7.62551
71962	['N']	['N']	['y', 'e', 's']	['N'],,,,		6.24209
1401909	['N']	['N']	['y', 'e', 's']	['N'],,,,		4.1615
827449	['N']	['N']	['y', 'e', 's']	['N'],,,,		3.57374
958643	['N']	['N']	['y', 'e', 's']	['N'],,,,		2.7551
1044917	['N']	['N']	['y', 'e', 's']	['N'],,,,		2.74924
349456	['N']	['N']	['y', 'e', 's']	['N'],,,,		2.17972
1025034	['N']	['N']	['y', 'e', 's']	['N'],,,,		1.82889
1009854	['N']	['N']	['y', 'e', 's']	['N'],,,,		1.78674
995842	['N']	['N']	['y', 'e', 's']	['N'],,,,		1.41426
903574	['N']	['N']	['y', 'e', 's']	['N'],,,,		1.39646
1269680	['N']	['N']	['y', 'e', 's']	['N'],,,,		1.20984
1184366	['N']	['N']	['y', 'e', 's']	['N'],,,,		1.16137
942422	['N']	['N']	['y', 'e', 's']	['N'],,,,		1.06006
1044403	['N']	['N']	['y', 'e', 's']	['N'],,,,		0.976266
1052329	['N']	['N']	['y', 'e', 's']	['N'],,,,		0.799047
965819	['N']	['N']	['y', 'e', 's']	['N'],,,,		0.753827
1041766	['N']	['N']	['y', 'e', 's']	['N'],,,,		0.733385
969838	['N']	['N']	['y', 'e', 's']	['N'],,,,		0.727602
1036479	['N']	['N']	['y', 'e', 's']	['N'],,,,		0.696217
1089391	['N']	['N']	['y', 'e', 's']	['N'],,,,		0.683879
988737	['N']	['N']	['y', 'e', 's']	['N'],,,,		0.672069
980162	['N']	['N']	['y', 'e', 's']	['N'],,,,		0.651047
976353	['N']	['N']	['y', 'e', 's']	['N'],,,,		0.633741
1219581	['N']	['N']	['y', 'e', 's']	['N'],,,,		0.627839
1033429	['N']	['N']	['y', 'e', 's']	['N'],,,,		0.609531
1037702	['N']	['N']	['y', 'e', 's']	['N'],,,,		0.604264
970476	['N']	['N']	['y', 'e', 's']	['N'],,,,		0.580694
969960	['N']	['N']	['y', 'e', 's']	['N'],,,,		0.578121
988732	['N']	['N']	['y', 'e', 's']	['N'],,,,		0.57175
919217	['N']	['N']	['y', 'e', 's']	['N'],,,,		0.567853
969249	['N']	['N']	['y', 'e', 's']	['N'],,,,		0.543853
1033471	['N']	['N']	['y', 'e', 's']	['N'],,,,		0.496738
1020258	['N']	['N']	['y', 'e', 's']	['N'],,,,		0.476424
989442	['N']	['N']	['y', 'e', 's']	['N'],,,,		0.448318
1016740	['N']	['N']	['y', 'e', 's']	['N'],,,,		0.382647
1033484	['N']	['N']	['y', 'e', 's']	['N'],,,,		0.358741
603222	['N']	['N']	['y', 'e', 's']	['N'],,,,		0.358291
969235	['N']	['N']	['y', 'e', 's']	['N'],,,,		0.3567
960942	['N']	['N']	['y', 'e', 's']	['N'],,,,		0.353275
1041550	['N']	['N']	['y', 'e', 's']	['N'],,,,		0.348291
1018766	['N']	['N']	['y', 'e', 's']	['N'],,,,		0.316479
980952	['N']	['N']	['y', 'e', 's']	['N'],,,,		0.292026
961920	['N']	['N']	['y', 'e', 's']	['N'],,,,		-0.295279
993734	['N']	['N']	['y', 'e', 's']	['N'],,,,		-0.319744
882850	['N']	['N']	['y', 'e', 's']	['N'],,,,		-0.339696
975175	['N']	['N']	['y', 'e', 's']	['N'],,,,		-0.371641
975189	['N']	['N']	['y', 'e', 's']	['N'],,,,		-0.37249
1009458	['N']	['N']	['y', 'e', 's']	['N'],,,,		-0.436718
882858	['N']	['N']	['y', 'e', 's']	['N'],,,,		-0.449551
997537	['N']	['N']	['y', 'e', 's']	['N'],,,,		-0.476973
960371	['N']	['N']	['y', 'e', 's']	['N'],,,,		-0.49711
1078509	['N']	['N']	['y', 'e', 's']	['N'],,,,		-0.500216
983715	['N']	['N']	['y', 'e', 's']	['N'],,,,		-0.505398
1045513	['N']	['N']	['y', 'e', 's']	['N'],,,,		-0.536301
1021850	['N']	['N']	['y', 'e', 's']	['N'],,,,		-0.542784
1078502	['N']	['N']	['y', 'e', 's']	['N'],,,,		-0.560947
322398	['N']	['N']	['y', 'e', 's']	['N'],,,,		-0.583661
885686	['N']	['N']	['y', 'e', 's']	['N'],,,,		-0.593717
1276045	['N']	['N']	['y', 'e', 's']	['N'],,,,		-0.599545
993780	['N']	['N']	['y', 'e', 's']	['N'],,,,		-0.607183
888189	['N']	['N']	['y', 'e', 's']	['N'],,,,		-0.634196
908895	['N']	['N']	['y', 'e', 's']	['N'],,,,		-0.669784
1389269	['N']	['N']	['y', 'e', 's']	['N'],,,,		-0.679252
1077913	['N']	['N']	['y', 'e', 's']	['N'],,,,		-0.733116
1014444	['N']	['N']	['y', 'e', 's']	['N'],,,,		-0.752229
1063501	['N']	['N']	['y', 'e', 's']	['N'],,,,		-0.80869
881664	['N']	['N']	['y', 'e', 's']	['N'],,,,		-0.832044
911128	['N']	['N']	['y', 'e', 's']	['N'],,,,		-0.853393
784530	['N']	['N']	['y', 'e', 's']	['N'],,,,		-0.857889
1056634	['N']	['N']	['y', 'e', 's']	['N'],,,,		-0.858979
975400	['N']	['N']	['y', 'e', 's']	['N'],,,,		-0.907397
1042230	['N']	['N']	['y', 'e', 's']	['N'],,,,		-0.911572
976420	['N']	['N']	['y', 'e', 's']	['N'],,,,		-0.953999
1011124	['N']	['N']	['y', 'e', 's']	['N'],,,,		-1.01198
1016806	['N']	['N']	['y', 'e', 's']	['N'],,,,		-1.0322
1083256	['N']	['N']	['y', 'e', 's']	['N'],,,,		-1.15782
250340	['N']	['N']	['y', 'e', 's']	['N'],,,,		-1.17858
1088807	['N']	['N']	['y', 'e', 's']	['N'],,,,		-1.19738
998072	['N']	['N']	['y', 'e', 's']	['N'],,,,		-1.20635
834246	['N']	['N']	['y', 'e', 's']	['N'],,,,		-1.22927
1050896	['N']	['N']	['y', 'e', 's']	['N'],,,,		-1.24332
1044406	['N']	['N']	['y', 'e', 's']	['N'],,,,		-1.33468
1005241	['N']	['N']	['y', 'e', 's']	['N'],,,,		-1.38885
1037660	['N']	['N']	['y', 'e', 's']	['N'],,,,		-1.39107
1032744	['N']	['N']	['y', 'e', 's']	['N'],,,,		-1.41292
1048621	['N']	['N']	['y', 'e', 's']	['N'],,,,		-1.41961
1034008	['N']	['N']	['y', 'e', 's']	['N'],,,,		-1.47441
954825	['N']	['N']	['y', 'e', 's']	['N'],,,,		-1.47563
956385	['N']	['N']	['y', 'e', 's']	['N'],,,,		-1.48274
1027288	['N']	['N']	['y', 'e', 's']	['N'],,,,		-1.56298
1015676	['N']	['N']	['y', 'e', 's']	['N'],,,,		-1.5709
129727	['N']	['N']	['y', 'e', 's']	['N'],,,,		-1.60038
1029702	['N']	['N']	['y', 'e', 's']	['N'],,,,		-1.60145
1000454	['N']	['N']	['y', 'e', 's']	['N'],,,,		-1.75587
996065	['N']	['N']	['y', 'e', 's']	['N'],,,,		-1.85032
1037070	['N']	['N']	['y', 'e', 's']	['N'],,,,		-1.90168
1029037	['N']	['N']	['y', 'e', 's']	['N'],,,,		-2.12231
1043820	['N']	['N']	['y', 'e', 's']	['N'],,,,		-2.4674
1262753	['N']	['N']	['y', 'e', 's']	['N'],,,,		-2.64376
967678	['N']	['N']	['y', 'e', 's']	['N'],,,,		-2.68758
1005570	['N']	['N']	['y', 'e', 's']	['N'],,,,		-2.77731
1074730	['N']	['N']	['y', 'e', 's']	['N'],,,,		-2.77952
1087313	['N']	['N']	['y', 'e', 's']	['N'],,,,		-2.81025
974918	['N']	['N']	['y', 'e', 's']	['N'],,,,		-3.21564
1014540	['N']	['N']	['y', 'e', 's']	['N'],,,,		-3.22587
1237034	['N']	['N']	['y', 'e', 's']	['N'],,,,		-3.99845
978059	['N']	['N']	['y', 'e', 's']	['N'],,,,		-4.08676
969326	['N']	['N']	['y', 'e', 's']	['N'],,,,		-4.31142
1048413	['N']	['N']	['y', 'e', 's']	['N'],,,,		-5.68521
1081073	['MraW methylase family', '\\N', 'TIGR00006: 16S rRNA (cytosine(1402)-N(4))-methyltransferase']	['methyltransferase activity']	['y', 'e', 's']	['N'],,,,		0.364975
1023122	['Mlo family']	['cell death', 'integral to membrane']	['y', 'e', 's']	['N'],,,,		-4.4096
993138	['MatE']	['antiporter activity', 'membrane', 'multidrug transport', 'drug transporter activity']	['y', 'e', 's']	['N'],,,,		-0.563704
1010075	['LMBR1-like membrane protein']	['N']	['y', 'e', 's']	['N'],,,,		0.355594
1081610	['Isochorismatase family', '\\N']	['catalytic activity', 'metabolic process']	['y', 'e', 's']	['N'],,,,		-1.17414
1005859	['Iron-sulphur cluster biosynthesis', 'TIGR00049: iron-sulfur cluster assembly accessory protein', '\\N', 'Hypothetical hesB/yadR/yfhF family signature.']	['iron-sulfur cluster binding', 'iron-sulfur cluster assembly', 'structural molecule activity']	['y', 'e', 's']	['N'],,,,		0.268242
974932	['Inositol polyphosphate phosphatase, catalytic domain homologues', 'Endonuclease/Exonuclease/phosphatase family', '\\N']	['phosphoinositide 5-phosphatase activity', 'inositol or phosphatidylinositol phosphatase activity']	['y', 'e', 's']	['Phosphatidylinositol-bisphosphatase.',,,,		0.348992
954399	['Inhibitor of apoptosis-promoting Bax1']	['N']	['y', 'e', 's']	['N'],,,,		0.346053
1011217	['Histidine phosphatase superfamily (branch 2)', 'Histidine acid phosphatases phosphohistidine signature.', 'Histidine acid phosphatases active site signature.', '\\N']	['acid phosphatase activity']	['y', 'e', 's']	['Acid phosphatase.',,,,		0.386935
837481	['Histidine phosphatase superfamily (branch 2)', 'Histidine acid phosphatases phosphohistidine signature.', '\\N']	['acid phosphatase activity']	['y', 'e', 's']	['N'],,,,		0.493855
1015235	['Histidine phosphatase superfamily (branch 2)', '\\N']	['acid phosphatase activity']	['y', 'e', 's']	['Acid phosphatase.',,,,		5.87453
958224	['Histidine phosphatase superfamily (branch 1)', 'pgm_1: phosphoglycerate mutase 1 family', '\\N', 'Phosphoglycerate mutase family']	['glycolysis', 'intramolecular transferase activity, phosphotransferases']	['y', 'e', 's']	['N'],,,,		0.481286
1084202	['Histidine phosphatase superfamily (branch 1)', 'pgm_1: phosphoglycerate mutase 1 family', '\\N', 'Phosphoglycerate mutase family']	['glycolysis', 'intramolecular transferase activity, phosphotransferases']	['y', 'e', 's']	['N'],,,,		0.465074
1031806	['Histidine phosphatase superfamily (branch 1)', '\\N', 'Phosphoglycerate mutase family', 'Phosphoglycerate mutase family phosphohistidine signature.']	['catalytic activity', 'metabolic process']	['y', 'e', 's']	['N'],,,,		0.338339
1013590	['Histidine kinase-like ATPases', 'Heat shock hsp90 proteins family signature.', 'Histidine kinase-, DNA gyrase B-, and HSP90-like ATPase', 'Hsp90 protein', '\\N']	['protein folding', 'ATP binding', 'unfolded protein binding']	['y', 'e', 's']	['N'],,,,		0.50242
1031897	['Heavy-metal-associated domain profile.', 'Heavy-metal-associated domain.', 'Heavy-metal-associated domain', '\\N']	['metal ion transport', 'metal ion binding']	['y', 'e', 's']	['N'],,,,		0.405008
1003492	['Heat shock hsp20 proteins family profile.', 'Hsp20/alpha crystallin family', '\\N']	['N']	['y', 'e', 's']	['N'],,,,		0.503747
962756	['Heat shock hsp20 proteins family profile.', 'Hsp20/alpha crystallin family', '\\N']	['N']	['y', 'e', 's']	['N'],,,,		0.477889
1091123	['Heat shock hsp20 proteins family profile.', 'Hsp20/alpha crystallin family', '\\N']	['N']	['y', 'e', 's']	['N'],,,,		0.465924
1071715	['Haemolysin-III related']	['integral to membrane']	['y', 'e', 's']	['N'],,,,		-1.21288
754762	['Glutamyl-tRNAGlu reductase, dimerisation domain', 'hemA: glutamyl-tRNA reductase', 'Glutamyl-tRNAGlu reductase, N-terminal domain', 'Shikimate / quinate 5-dehydrogenase', '\\N', 'Glutamyl-tRNA reductase signature.']	['NADP binding', 'tetrapyrrole biosynthetic process', 'glutamyl-tRNA reductase activity', 'shikimate 5-dehydrogenase activity', 'cytoplasm']	['y', 'e', 's']	['N'],,,,		0.518561
1019702	['G-protein coupled receptors family 3 profile.', '7 transmembrane sweet-taste receptor of 3 GCPR']	['N']	['y', 'e', 's']	['N'],,,,		-7.03349
1222934	['Fructose-bisphosphate aldolase class-II signature 1.', 'FruBisAldo_II_A: fructose-bisphosphate aldolase, class II', 'cbbA: ketose-bisphosphate aldolase', 'Fructose-bisphosphate aldolase class-II signature 2.', 'Fructose-bisphosphate aldolase class-II', '\\N']	['glycolysis', 'zinc ion binding', 'fructose-bisphosphate aldolase activity']	['y', 'e', 's']	['Fructose-bisphosphate aldolase.',,,,		-0.777784
969937	['Formate/nitrite transporter']	['formate dehydrogenase complex', 'transport', 'formate dehydrogenase activity', 'membrane', 'transporter activity']	['y', 'e', 's']	['Formate dehydrogenase.',,,,		-1.77307
1003248	['FKBP-type peptidyl-prolyl cis-trans isomerase', '\\N', 'FKBP-type peptidyl-prolyl cis-trans isomerase domain profile.']	['cyclophilin-type peptidyl-prolyl cis-trans isomerase activity', 'peptidyl-prolyl cis-trans isomerase activity', 'protein folding', 'cyclophilin', 'FK506-sensitive peptidyl-prolyl cis-trans isomerase']	['y', 'e', 's']	['Peptidylprolyl isomerase.',,,,		-0.895545
1076983	['Ferritin-like diiron domain profile.', 'Ferritin-like domain', '\\N']	['ferric iron binding', 'transition metal ion binding', 'oxidoreductase activity', 'cellular iron ion homeostasis']	['y', 'e', 's']	['N'],,,,		-7.69067
997516	['FAD binding domain', '\\N']	['salicylate 1-monooxygenase activity', 'aromatic compound metabolic process', 'electron transport', 'monooxygenase activity']	['y', 'e', 's']	['Salicylate 1-monooxygenase.',,,,		0.369382
409175	['FAD binding domain', '\\N']	['oxidoreductase activity', 'electron transport']	['y', 'e', 's']	['N'],,,,		1.19383
1058388	['Eukaryotic RNA Recognition Motif (RRM) profile.', 'RNA recognition motif. (a.k.a. RRM, RBD, or RNP domain)', '\\N', 'RNA recognition motif']	['nucleic acid binding']	['y', 'e', 's']	['N'],,,,		0.435103
1398812	['ER lumen protein retaining receptor signature 1.', 'ER lumen protein retaining receptor']	['protein retention in ER', 'ER retention sequence binding', 'integral to membrane']	['y', 'e', 's']	['N'],,,,		-2.00318
967835	['Endonuclease I', '\\N']	['nuclease activity']	['y', 'e', 's']	['N'],,,,		5.70745
954256	['EGF-like domain signature 1.', 'Human growth factor-like EGF', 'Epidermal growth factor-like domain.', 'EGF-like domain signature 2.', '\\N', 'EGF-like domain profile.']	['N']	['y', 'e', 's']	['N'],,,,		2.08245
4141	['EGF-like domain signature 1.', 'Epidermal growth factor-like domain.', 'EGF-like domain signature 2.', '\\N', 'EGF-like domain profile.']	['N']	['y', 'e', 's']	['N'],,,,		-0.657836
988005	['Dynamin-type guanine nucleotide-binding (G) domain profile.', '\\N', 'Dynamin family']	['N']	['y', 'e', 's']	['N'],,,,		0.592673
1005948	['Domain present in PSD-95, Dlg, and ZO-1/2.', 'PDZ domain profile.', '\\N']	['protein binding']	['y', 'e', 's']	['N'],,,,		0.543379
1062824	['Domain of unknown function (DUF4419)']	['N']	['y', 'e', 's']	['N'],,,,		0.865285
1062836	['Domain of unknown function (DUF4419)']	['N']	['y', 'e', 's']	['N'],,,,		0.803526
996146	['Domain of unknown function (DUF4419)']	['N']	['y', 'e', 's']	['N'],,,,		0.791276
1014594	['Domain of unknown function (DUF4033)']	['N']	['y', 'e', 's']	['N'],,,,		0.325309
978428	['Domain of unknown function (DUF3506)']	['N']	['y', 'e', 's']	['N'],,,,		-2.91829
1058366	['Domain of unknown function (DUF1995)']	['N']	['y', 'e', 's']	['N'],,,,		0.375754
1058478	['Cytochrome b5 family, heme-binding domain profile.', 'Fatty acid desaturase', 'Cytochrome b5-like Heme/Steroid binding domain', '\\N']	['transition metal ion binding', 'oxidoreductase activity', 'heme binding']	['y', 'e', 's']	['N'],,,,		-1.20568
1025136	['Cytochrome b-561 / ferric reductase transmembrane domain.']	['N']	['y', 'e', 's']	['N'],,,,		0.821793
1050912	['Cysteine-rich secretory protein family', '\\N']	['N']	['y', 'e', 's']	['N'],,,,		-0.987123
1074910	['cysKM: cysteine synthase', 'Cysteine synthase/cystathionine beta-synthase P-phosphate attachment site.', 'cysK: cysteine synthase A', 'Pyridoxal-phosphate dependent enzyme', '\\N']	['catalytic activity', 'cysteine biosynthetic process from serine', 'metabolic process', 'cysteine synthase activity', 'pyridoxal phosphate binding']	['y', 'e', 's']	['N'],,,,		0.419142
28617	['Cyclophilin-type peptidyl-prolyl cis-trans isomerase domain profile.', 'Cyclophilin type peptidyl-prolyl cis-trans isomerase/CLD', '\\N']	['protein folding', 'peptidyl-prolyl cis-trans isomerase activity']	['y', 'e', 's']	['N'],,,,		-2.26367
894921	['Ctr copper transporter family']	['copper ion transport', 'copper ion transmembrane transporter activity', 'integral to membrane']	['y', 'e', 's']	['N'],,,,		0.872512
1004717	['CS domain', 'SAP motif profile.', 'Putative DNA-binding (bihelical) motif predicted to be involved in chromosomal organisation', 'SAP domain', '\\N']	['nucleic acid binding']	['y', 'e', 's']	['N'],,,,		0.460409
1000745	['CP12 domain']	['N']	['y', 'e', 's']	['N'],,,,		-1.42322
1081431	['CP12 domain']	['N']	['y', 'e', 's']	['N'],,,,		-1.51362
1003304	['Bestrophin, RFP-TM, chloride channel']	['N']	['y', 'e', 's']	['N'],,,,		-0.840731
1215942	['ATPases associated with a variety of cellular activities', 'VWFA domain profile.', 'BchD-ChlD: magnesium chelatase ATPase subunit D', 'Magnesium chelatase, subunit ChlI', 'von Willebrand factor (vWF) type A domain', 'von Willebrand factor type A domain', '\\N']	['photosynthesis', 'magnesium chelatase activity', 'chlorophyll biosynthetic process', 'nucleotide binding', 'ATP binding', 'nucleoside-triphosphatase activity']	['y', 'e', 's']	['N'],,,,		0.74642
1033431	['ATPases associated with a variety of cellular activities', 'VWFA domain profile.', 'BchD-ChlD: magnesium chelatase ATPase subunit D', 'Magnesium chelatase, subunit ChlI', 'von Willebrand factor (vWF) type A domain', 'von Willebrand factor type A domain', '\\N']	['photosynthesis', 'magnesium chelatase activity', 'chlorophyll biosynthetic process', 'nucleotide binding', 'ATP binding', 'nucleoside-triphosphatase activity']	['y', 'e', 's']	['N'],,,,		0.667848
347011	['Ankyrin repeat region circular profile.', '\\N']	['N']	['y', 'e', 's']	['N'],,,,		0.861391
978793	['Aminotransferase class-III', 'argD: transaminase, acetylornithine/succinylornithine family', '\\N', 'Aminotransferases class-III pyridoxal-phosphate attachment site.']	['pyridoxal phosphate binding', 'acetylornithine transaminase activity', 'transaminase activity', 'arginine metabolic process']	['y', 'e', 's']	['Acetylornithine aminotransferase.',,,,		0.628604
1071161	['Amino acid kinase family', '\\N']	['amino-acid N-acetyltransferase activity', 'amino acid biosynthetic process']	['y', 'e', 's']	['Amino-acid N-acetyltransferase.',,,,		1.0764
997384	['AhpC/TSA antioxidant enzyme']	['N']	['y', 'e', 's']	['N'],,,,		0.431872
1048582	['AGP_acyltrn: 1-acylglycerol-3-phosphate O-acyltransferases', 'Phosphate acyltransferases', '\\N', 'Acyltransferase']	['acyltransferase activity', 'metabolic process', 'membrane', 'phospholipid biosynthetic process', '1-acylglycerol-3-phosphate O-acyltransferase activity']	['y', 'e', 's']	['1-acylglycerol-3-phosphate O-acyltransferase.',,,,		0.507571
978375	['ABC1 family', '\\N']	['N']	['y', 'e', 's']	['N'],,,,		-3.18452
978135	['60Kd inner membrane protein', 'yidC_oxa1_cterm: membrane protein insertase, YidC/Oxa1 family']	['protein insertion into membrane', 'integral to membrane']	['y', 'e', 's']	['N'],,,,		0.361362
1006288	['4Fe-4S single cluster domain', '4Fe-4S ferredoxin-type iron-sulfur binding domain profile.', '\\N']	['N']	['y', 'e', 's']	['N'],,,,		0.478418
1020793	['2OG-Fe(II) oxygenase superfamily', 'Fe(2+) 2-oxoglutarate dioxygenase domain profile.', 'Prolyl 4-hydroxylase alpha subunit homologues.']	['procollagen-proline 4-dioxygenase activity', 'protein metabolic process', 'procollagen-proline dioxygenase activity', 'oxidoreductase activity, acting on paired donors, with incorporation or reduction of molecular oxygen, 2-oxoglutarate as one donor, and incorporation of one atom each of oxygen into both donors', 'procollagen-proline, 2-oxoglutarate-4-dioxygenase complex']	['y', 'e', 's']	['Procollagen-proline,,,,		1.68261
999279	['2OG-Fe(II) oxygenase superfamily', 'Fe(2+) 2-oxoglutarate dioxygenase domain profile.', 'Prolyl 4-hydroxylase alpha subunit homologues.']	['procollagen-proline 4-dioxygenase activity', 'protein metabolic process', 'procollagen-proline dioxygenase activity', 'oxidoreductase activity, acting on paired donors, with incorporation or reduction of molecular oxygen, 2-oxoglutarate as one donor, and incorporation of one atom each of oxygen into both donors', 'procollagen-proline, 2-oxoglutarate-4-dioxygenase complex']	['y', 'e', 's']	['Procollagen-proline,,,,		1.12078
1000498	['2OG-Fe(II) oxygenase superfamily', 'Fe(2+) 2-oxoglutarate dioxygenase domain profile.', 'Prolyl 4-hydroxylase alpha subunit homologues.', 'ShK domain-like', 'ShK toxin domain', 'ShKT domain profile.']	['procollagen-proline 4-dioxygenase activity', 'protein metabolic process', 'procollagen-proline dioxygenase activity', 'oxidoreductase activity, acting on paired donors, with incorporation or reduction of molecular oxygen, 2-oxoglutarate as one donor, and incorporation of one atom each of oxygen into both donors', 'procollagen-proline, 2-oxoglutarate-4-dioxygenase complex']	['y', 'e', 's']	['Procollagen-proline,,,,		0.34925
1002826	['2OG-Fe(II) oxygenase superfamily', 'Fe(2+) 2-oxoglutarate dioxygenase domain profile.', '\\N']	['N']	['y', 'e', 's']	['N'],,,,		0.393008
1092341	['\\N']	['procollagen-proline, 2-oxoglutarate-4-dioxygenase complex', 'procollagen-proline 4-dioxygenase activity', 'procollagen-proline dioxygenase activity']	['y', 'e', 's']	['Procollagen-proline,,,,		0.674603
1071836	['\\N']	['procollagen-proline, 2-oxoglutarate-4-dioxygenase complex', 'procollagen-proline 4-dioxygenase activity', 'procollagen-proline dioxygenase activity']	['y', 'e', 's']	['Procollagen-proline,,,,		0.579183
1089975	['\\N']	['N']	['y', 'e', 's']	['N'],,,,		2.23191
1086269	['\\N']	['N']	['y', 'e', 's']	['N'],,,,		1.04438
1006494	['\\N']	['N']	['y', 'e', 's']	['N'],,,,		0.954186
799506	['\\N']	['N']	['y', 'e', 's']	['N'],,,,		-0.620892
957271	['\\N']	['N']	['y', 'e', 's']	['N'],,,,		-2.0304
956874	['\\N', 'Rubredoxin-like domain profile.']	['N']	['y', 'e', 's']	['N'],,,,		0.361754
874411	['\\N', 'Pyridine nucleotide-disulphide oxidoreductase']	['N']	['y', 'e', 's']	['N'],,,,		-0.921855
1020495	['\\N', 'Methyltransferase domain']	['arsenite methyltransferase activity']	['y', 'e', 's']	['Arsenite methyltransferase.',,,,		0.46595
1050581	['\\N', 'Methyltransferase domain']	['tocopherol O-methyltransferase activity', 'methyltransferase activity', 'metabolic process']	['y', 'e', 's']	['Tocopherol O-methyltransferase.',,,,		0.511101
1001218	['\\N', 'Methyltransferase domain']	['N']	['y', 'e', 's']	['N'],,,,		0.273597
251172	['\\N', 'Methyltransferase domain']	['N']	['y', 'e', 's']	['N'],,,,		-0.857793
1019691	['\\N', 'Male sterility protein']	['methylglyoxal reductase (NADPH-dependent) activity']	['y', 'e', 's']	['N'],,,,		0.883573
962457	['\\N', 'Heme oxygenase']	['heme oxidation', 'heme oxygenase (decyclizing) activity']	['y', 'e', 's']	['Heme oxygenase (decyclizing).',,,,		-0.573688
1050897	['\\N', 'Chlorophyll A-B binding protein']	['N']	['y', 'e', 's']	['N'],,,,		-0.774734
979811	['\\N', 'argC_other: N-acetyl-gamma-glutamyl-phosphate reductase', 'Semialdehyde dehydrogenase, NAD binding domain']	['NAD binding', 'oxidoreductase activity, acting on the aldehyde or oxo group of donors, NAD or NADP as acceptor', 'arginine biosynthetic process', 'N-acetyl-gamma-glutamyl-phosphate reductase activity', 'cytoplasm', 'amino acid metabolic process']	['y', 'e', 's']	['N-acetyl-gamma-glutamyl-phosphate reductase.',,,,		0.910665
960179	['\\N', 'Aldo/keto reductase family', 'Aldo/keto reductase family putative active site signature.']	['aldehyde reductase activity']	['y', 'e', 's']	['Aldehyde reductase.',,,,		0.54955
1009955	['\\N', 'Acyltransferase']	['acyltransferase activity', 'glycerol-3-phosphate O-acyltransferase activity', 'metabolic process']	['y', 'e', 's']	['Glycerol-3-phosphate O-acyltransferase.',,,,		-1.6261
1078744	['Zinc finger, C3HC4 type (RING finger)', 'Zinc finger RING-type signature.', 'Ring finger', 'Zinc finger RING-type profile.', '\\N']	['protein binding', 'zinc ion binding']	['N']	['N'], '\\N', '\\N', '\\N'],		0.51916
1262965	['Zinc finger, C3HC4 type (RING finger)', 'Ring finger', 'Zinc finger RING-type profile.', 'TLP18.3, Psb32 and MOLO-1 founding proteins of phosphatase', '\\N']	['protein binding', 'zinc ion binding']	['N']	['N'], '\\N', '\\N', '\\N'],		0.79985
935839	['Zinc finger ZZ-type profile.', 'Zinc-binding domain, present in Dystrophin, CREB-binding protein.', '\\N', 'Zinc finger, ZZ type']	['zinc ion binding']	['N']	['N'], '\\N', '\\N', '\\N'],		0.703571
1401226	['Zinc finger PHD-type profile.', 'PHD-finger', 'Zinc finger PHD-type signature.', 'PWWP domain profile.', 'PWWP domain', 'PHD zinc finger', '\\N']	['protein binding', 'zinc ion binding']	['N']	['N'], '\\N', '\\N', '\\N'],		0.577261
962359	['Zinc finger PHD-type profile.', 'PHD-finger', 'Zinc finger PHD-type signature.', 'PHD zinc finger', '\\N']	['protein binding', 'zinc ion binding']	['N']	['N'], '\\N', '\\N', '\\N'],		0.328871
977612	['Zinc finger PHD-type profile.', 'HEAT repeat associated with sister chromatid cohesion', 'PHD-finger', 'Zinc finger PHD-type signature.', 'Sister chromatid cohesion C-terminus', 'PHD zinc finger', '\\N']	['protein binding', 'binding', 'zinc ion binding']	['N']	['N'], '\\N', '\\N', '\\N'],		2.97493
1071982	['Zinc finger MYND-type profile.', 'MYND finger', '\\N']	['zinc ion binding']	['N']	['N'], '\\N', '\\N', '\\N'],		-1.50064
863752	['Zinc finger MYND-type profile.', 'MYND finger', '\\N', 'Zinc finger MYND-type signature.']	['zinc ion binding']	['N']	['N'], '\\N', '\\N', '\\N'],		-0.420536
968697	['Zinc finger domain', '\\N']	['intracellular', 'zinc ion binding']	['N']	['N'], '\\N', '\\N', '\\N'],		0.373588
1048616	['Zinc finger CXXC-type profile.', 'Zinc finger PHD-type profile.', 'PHD-finger', 'Zinc finger PHD-type signature.', 'PHD zinc finger', 'CXXC zinc finger domain', '\\N']	['protein binding', 'DNA binding', 'zinc ion binding']	['N']	['N'], '\\N', '\\N', '\\N'],		0.562471
1015919	['Zinc carboxypeptidase', '\\N']	['proteolysis', 'zinc ion binding', 'carboxypeptidase A activity']	['N']	['N'], '\\N', '\\N', '\\N'],		0.560137
1008111	['Zeta toxin', '\\N']	['cell killing', 'ATP binding']	['N']	['N'], '\\N', '\\N', '\\N'],		0.369886
961104	['Xeroderma pigmentosum G N-region', 'Xeroderma pigmentosum G I-region', 'XPG I-region', 'XPG N-terminal domain', '\\N']	['T/G mismatch-specific endonuclease activity', 'phosphoric ester hydrolase activity', 'nuclease activity', 'DNA repair']	['N']	['Acting on ester bonds.', '\\N', '\\N', '\\N'],		0.653614
1008513	['WD domain, G-beta repeat', '\\N', 'WD40 repeats']	['N']	['N']	['N'], '\\N', '\\N', '\\N'],		0.572192
961030	['WD domain, G-beta repeat', '\\N', 'Trp-Asp (WD) repeats circular profile.', 'WD40 repeats']	['N']	['N']	['N'], '\\N', '\\N', '\\N'],		0.415087
1078964	['VWFA domain profile.', 'von Willebrand factor (vWF) type A domain', 'von Willebrand factor type A domain', 'Hint-domain', 'VWA / Hh protein intein-like', '\\N']	['N']	['N']	['N'], '\\N', '\\N', '\\N'],		2.19038
975798	['VWFA domain profile.', 'von Willebrand factor (vWF) type A domain', 'von Willebrand factor type A domain', 'Hint-domain', 'VWA / Hh protein intein-like', '\\N']	['N']	['N']	['N'], '\\N', '\\N', '\\N'],		1.89055
993518	['VWFA domain profile.', '\\N']	['N']	['N']	['N'], '\\N', '\\N', '\\N'],		2.42293
414737	['von Willebrand factor type A domain', 'VWFA domain profile.', 'von Willebrand factor (vWF) type A domain', '\\N']	['N']	['N']	['N'], '\\N', '\\N', '\\N'],		1.0968
970952	['Urea transporter']	['integral to membrane', 'urea transport', 'urea transmembrane transporter activity']	['N']	['N'], '\\N', '\\N', '\\N'],		0.588906
996429	['Uracil phosphoribosyltransferase', '\\N']	['uracil phosphoribosyltransferase activity']	['N']	['Uracil phosphoribosyltransferase.', '\\N', '\\N', '\\N'],		-0.38995
1027955	['Uncharacterized protein conserved in bacteria (DUF2252)']	['N']	['N']	['N'], '\\N', '\\N', '\\N'],		0.491893
1075413	['Uncharacterized conserved protein (DUF2363)']	['N']	['N']	['N'], '\\N', '\\N', '\\N'],		0.523764
1389125	['Uncharacterized conserved protein (DUF2358)']	['N']	['N']	['N'], '\\N', '\\N', '\\N'],		6.69515
1002964	['Uncharacterized conserved domain (SAYSvFN)']	['N']	['N']	['N'], '\\N', '\\N', '\\N'],		0.35219
960272	['UEV domain profile.', 'Steadiness box (SB) domain profile.', 'UEV domain', 'Vps23 core domain', 'Ubiquitin-conjugating enzymes family profile.', '\\N']	['small conjugating protein ligase activity', 'post-translational protein modification', 'regulation of protein metabolic process', 'protein modification process', 'ubiquitin cycle', 'protein transport']	['N']	['N'], '\\N', '\\N', '\\N'],		0.440252
1074867	['UBX domain', 'Domain present in ubiquitin-regulatory proteins', 'Thioredoxin-like', 'UBA-like domain', 'UBX domain profile.', '\\N']	['N']	['N']	['N'], '\\N', '\\N', '\\N'],		0.28617
1062124	['UBX domain', '\\N', 'UBX domain profile.']	['N']	['N']	['N'], '\\N', '\\N', '\\N'],		-8.9859
980342	['Ubiquitin-interacting motif (UIM) repeat profile.']	['N']	['N']	['N'], '\\N', '\\N', '\\N'],		0.627552
814710	['Ubiquitin-conjugating enzymes family profile.', 'Ubiquitin-conjugating enzymes active site.', 'Ubiquitin-conjugating enzyme E2, catalytic domain homologues', 'Ubiquitin-conjugating enzyme', '\\N']	['small conjugating protein ligase activity', 'post-translational protein modification', 'regulation of protein metabolic process', 'ubiquitin-protein ligase activity', 'positive regulation of ubiquitin-protein ligase activity', 'regulation of ubiquitin-protein ligase activity', 'negative regulation of ubiquitin-protein ligase activity', 'regulation of ubiquitin-protein ligase activity during mei…	['N']	['Ubiquitin--protein ligase.', '\\N', '\\N', '\\N'],		0.565257
955661	['Ubiquitin-conjugating enzymes family profile.', '\\N']	['small conjugating protein ligase activity', 'post-translational protein modification', 'regulation of protein metabolic process']	['N']	['N'], '\\N', '\\N', '\\N'],		0.48261
1073132	['Ubiquitin-activating enzyme active site.', 'Repeat in ubiquitin-activating (UBA) protein', 'Ubiquitin-activating enzyme active site', 'Ubiquitin/SUMO-activating enzyme ubiquitin-like domain', 'ThiF family', '\\N']	['catalytic activity', 'ubiquitin-protein ligase activity', 'positive regulation of ubiquitin-protein ligase activity', 'regulation of ubiquitin-protein ligase activity', 'small protein activating enzyme activity', 'protein modification process', 'regulation of ubiquitin-protein ligase activity during meiotic cell cycle', 'negative regulation of ubiquitin-protein ligase activity', 'ubiquitin cycl…	['N']	['Ubiquitin--protein ligase.', '\\N', '\\N', '\\N'],		0.446499
1006306	['Ubiquitin family', 'Phosphatidylinositol 3- and 4-kinase', 'Ubiquitin domain profile.', '\\N']	['phosphotransferase activity, alcohol group as acceptor', 'protein modification process']	['N']	['N'], '\\N', '\\N', '\\N'],		0.641433
1027804	['U-box domain profile.', 'U-box domain', 'Modified RING finger domain', '\\N']	['ubiquitin ligase complex', 'protein ubiquitination', 'ubiquitin-protein ligase activity']	['N']	['N'], '\\N', '\\N', '\\N'],		-2.81077
1051111	['Tyrosyl-DNA phosphodiesterase', '\\N']	["3',5'-cyclic-AMP phosphodiesterase activity", 'cGMP-stimulated cyclic-nucleotide phosphodiesterase activity', 'calmodulin-dependent cyclic-nucleotide phosphodiesterase activity', 'cyclic-nucleotide phosphodiesterase activity', 'photoreceptor cyclic-nucleotide phosphodiesterase activity', 'phosphoric diester hydrolase activity', 'cGMP-inhibited cyclic-nucleotide phosphodiesterase activity', 'cyc…	['N']	['Phosphoric diester hydrolases.', '\\N', '\\N', '\\N'],		-0.39952
1073066	['Type-1 KH domain profile.', 'KH domain', '\\N', 'K homology RNA-binding domain']	['RNA binding']	['N']	['N'], '\\N', '\\N', '\\N'],		-1.74881
977639	['Type III pantothenate kinase', '\\N', 'baf: pantothenate kinase, type III']	['positive regulation of transcription', 'transcription activator activity']	['N']	['N'], '\\N', '\\N', '\\N'],		0.314002
965424	['Tudor domain', '\\N']	['nucleic acid binding']	['N']	['N'], '\\N', '\\N', '\\N'],		0.401427
980595	['Tubulin folding cofactor D C terminal', '\\N']	['binding']	['N']	['N'], '\\N', '\\N', '\\N'],		0.718236
1090620	['Tryptophan/tyrosine permease family']	['N']	['N']	['N'], '\\N', '\\N', '\\N'],		-3.15099
960722	['Trp-Asp (WD) repeats signature.', 'Trp-Asp (WD) repeats circular profile.', 'WD40 repeats', 'WD domain, G-beta repeat', 'Trp-Asp (WD) repeats profile.', '\\N']	['ubiquitin-protein ligase activity', 'positive regulation of ubiquitin-protein ligase activity', 'regulation of ubiquitin-protein ligase activity', 'negative regulation of ubiquitin-protein ligase activity', 'regulation of ubiquitin-protein ligase activity during meiotic cell cycle']	['N']	['Ubiquitin--protein ligase.', '\\N', '\\N', '\\N'],		0.547965
1002906	['Trp-Asp (WD) repeats signature.', 'Trp-Asp (WD) repeats circular profile.', 'WD40 repeats', 'WD domain, G-beta repeat', 'Trp-Asp (WD) repeats profile.', '\\N']	['N']	['N']	['N'], '\\N', '\\N', '\\N'],		0.451463
960435	['Trp-Asp (WD) repeats signature.', 'Trp-Asp (WD) repeats circular profile.', 'WD40 repeats', 'WD domain, G-beta repeat', '\\N']	['N']	['N']	['N'], '\\N', '\\N', '\\N'],		0.421737
1384988	['Trp-Asp (WD) repeats signature.', 'Forkhead associated domain', 'FHA domain', 'Trp-Asp (WD) repeats circular profile.', 'Forkhead-associated (FHA) domain profile.', 'WD40 repeats', 'WD domain, G-beta repeat', 'Trp-Asp (WD) repeats profile.', '\\N']	['N']	['N']	['N'], '\\N', '\\N', '\\N'],		0.365214
1084052	['Trp-Asp (WD) repeats circular profile.', 'Trp-Asp (WD) repeats profile.', 'WD domain, G-beta repeat', '\\N', 'WD40 repeats']	['N']	['N']	['N'], '\\N', '\\N', '\\N'],		0.338505
1006608	['tRNA pseudouridine synthase', 'hisT_truA: tRNA pseudouridine(38-40) synthase', '\\N']	['pseudouridine synthesis', 'tRNA-pseudouridine synthase activity', 'beta-amyrin synthase activity', 'tRNA processing', 'lupeol synthase activity', 'tRNA binding', 'pseudouridine synthase activity']	['N']	['Transferring other groups.', '\\N', '\\N', '\\N'],		0.508493
1266114	['Triose-phosphate Transporter family', 'EamA-like transporter family', '\\N']	['membrane']	['N']	['N'], '\\N', '\\N', '\\N'],		0.86526
1073050	['Transmembrane amino acid transporter protein']	['N']	['N']	['N'], '\\N', '\\N', '\\N'],		7.11575
960440	['Transmembrane amino acid transporter protein']	['N']	['N']	['N'], '\\N', '\\N', '\\N'],		1.17534
1081467	['Transmembrane amino acid transporter protein']	['N']	['N']	['N'], '\\N', '\\N', '\\N'],		0.490366
1000000	['Transmembrane amino acid transporter protein']	['N']	['N']	['N'], and incorporation of one', '\\N', '\\N', '\\N']		0.474768
1058114	['Transmembrane amino acid transporter protein']	['N']	['N']	['N'], and incorporation of one', '\\N', '\\N', '\\N']		0.270951
145372	['Translocation protein Sec62']	['protein transporter activity', 'protein transport', 'integral to membrane']	['N']	['N'], '\\N', '\\N', '\\N'],		-1.39759
1000697	['Transketolase, C-terminal domain', 'Transketolase, pyrimidine binding domain', '\\N']	['catalytic activity', 'pyruvate dehydrogenase (acetyl-transferring) activity', 'metabolic process']	['N']	['Pyruvate dehydrogenase (lipoamide).', '\\N', '\\N', '\\N'],		0.542461
1017675	['Transglutaminase-like superfamily', '\\N', 'Transglutaminase/protease-like homologues']	['peptide-N4-(N-acetyl-beta-glucosaminyl)asparagine amidase activity']	['N']	['Peptide-N4-(N-acetyl-beta-glucosaminyl)asparagine amidase.', 'Urea cycle and metabolism of amino groups', 'Amino Acid Metabolism', 'METABOLIC'],		1.90827
1383916	['Transcription termination and cleavage factor C-terminal']	['N']	['N']	['N'], 'Lysine degradation', 'Amino Acid Metabolism', 'METABOLIC'],		0.740829
1000103	['TPR repeat', '\\N']	['N']	['N']	['N'], 'Methionine metabolism', 'Amino Acid Metabolism', 'METABOLIC'],		0.439633
1015493	['TLC domain']	['integral to membrane']	['N']	['N'], 'Arginine and proline metabolism', 'Amino Acid Metabolism', 'METABOLIC'],		-1.20802
993121	['TIM21']	['N']	['N']	['N'], 'Urea cycle and metabolism of amino groups', 'Amino Acid Metabolism', 'METABOLIC'],		1.13787
1041590	['TIM21']	['N']	['N']	['N'], 'Arginine and proline metabolism', 'Amino Acid Metabolism', 'METABOLIC'],		-5.41216
1076546	['Tim17/Tim22/Tim23/Pmp24 family']	['protein transporter activity', 'protein transport', 'mitochondrial inner membrane']	['N']	['N'], 'Glutamate metabolism', 'Amino Acid Metabolism', 'METABOLIC'],		0.627439
1091903	['Tim17/Tim22/Tim23/Pmp24 family']	['protein transporter activity', 'protein transport', 'mitochondrial inner membrane']	['N']	['N'], 'Lysine degradation', 'Amino Acid Metabolism', 'METABOLIC'],		0.327949
837805	['Tim17/Tim22/Tim23/Pmp24 family']	['protein transporter activity', 'protein transport', 'mitochondrial inner membrane']	['N']	['N'], 'Lysine degradation', 'Amino Acid Metabolism', 'METABOLIC'],		-0.435763
1032946	['Tim10/DDP family zinc finger', '\\N']	['mitochondrial intermembrane space protein transporter complex', 'protein targeting to mitochondrion', 'protein import into mitochondrial inner membrane']	['N']	['N'], 'Glutamate metabolism', 'Amino Acid Metabolism', 'METABOLIC'],		-0.554348
960358	['TIGR00367: K+-dependent Na+/Ca+ exchanger homolog', 'Sodium/calcium exchanger protein']	['integral to membrane']	['N']	['N'], 'Glutamate metabolism', 'Amino Acid Metabolism', 'METABOLIC'],		0.603044
1242068	['TIGR00256: D-tyrosyl-tRNA(Tyr) deacylase', 'D-Tyr-tRNA(Tyr) deacylase', '\\N']	['D-amino acid catabolic process', 'cytoplasm', 'phosphoric ester hydrolase activity', 'T/G mismatch-specific endonuclease activity', 'nuclease activity', 'hydrolase activity, acting on ester bonds']	['N']	['Acting on ester bonds.', 'Glutamate metabolism', 'Amino Acid Metabolism', 'METABOLIC'],		-0.580383
1001769	['TIGR00152: dephospho-CoA kinase', 'Dephospho-CoA kinase (DPCK) domain profile.', '\\N', 'Dephospho-CoA kinase']	['ATP binding']	['N']	['N'], 'Glutamate metabolism', 'Amino Acid Metabolism', 'METABOLIC'],		-0.504981
1012961	['Thioredoxin', '\\N']	['N']	['N']	['N'], 'Lysine degradation', 'Amino Acid Metabolism', 'METABOLIC'],		0.488645
962321	['Thioredoxin', '\\N']	['N']	['N']	['N'], 'Lysine degradation', 'Amino Acid Metabolism', 'METABOLIC'],		-0.553985
220141	['Thioredoxin domain profile.', 'Thioredoxin', '\\N', 'Thioredoxin family active site.']	['N']	['N']	['N'], 'Methionine metabolism', 'Amino Acid Metabolism', 'METABOLIC'],		0.566099
987819	['Thioredoxin domain profile.', 'AhpC/TSA family', 'C-terminal domain of 1-Cys peroxiredoxin', '\\N']	['oxidoreductase activity', 'antioxidant activity']	['N']	['N'], 'Tyrosine metabolism', 'Amino Acid Metabolism', 'METABOLIC'],		-0.405223
907997	['Thioredoxin domain profile.', 'AhpC/TSA family', '\\N']	['peroxiredoxin activity', 'oxidoreductase activity', 'antioxidant activity']	['N']	['N'], 'Tyrosine metabolism', 'Amino Acid Metabolism', 'METABOLIC'],		-0.487121
1018990	['TH1 protein', 'WW/rsp5/WWP domain signature.', 'WW domain', '\\N', 'WW/rsp5/WWP domain profile.', 'Domain with 2 conserved Trp (W) residues']	['protein binding', 'nucleus', 'negative regulation of transcription']	['N']	['N'], 'Glutamate metabolism', 'Amino Acid Metabolism', 'METABOLIC'],		0.469802
1076217	['Tetratricopeptide repeats', 'Tetratricopeptide repeat', 'TPR repeat', '\\N']	['N']	['N']	['N'], 'Arginine and proline metabolism', 'Amino Acid Metabolism', 'METABOLIC'],		1.16782
955166	['Tetratricopeptide repeats', 'Tetratricopeptide repeat', '\\N']	['N']	['N']	['N'], 'Arginine and proline metabolism', 'Amino Acid Metabolism', 'METABOLIC'],		-0.621177
326077	['Tetratricopeptide repeat', 'TPR repeat profile.', 'TPR repeat region circular profile.', 'Tetratricopeptide repeats', '\\N']	['N']	['N']	['N'],2-oxoglutarate-4-dioxygenase.', 'Arginine and proline metabolism', 'Amino Acid Metabolism', 'METABOLIC']		-0.691703
1077444	['Tetratricopeptide repeat', '\\N']	['N']	['N']	['N'],2-oxoglutarate-4-dioxygenase.', 'Arginine and proline metabolism', 'Amino Acid Metabolism', 'METABOLIC']		0.535399
667196	['Tetratricopeptide repeat', '\\N']	['N']	['N']	['N'],2-oxoglutarate-4-dioxygenase.', 'Arginine and proline metabolism', 'Amino Acid Metabolism', 'METABOLIC']		-0.470224
1063239	['Tetratricopeptide repeat', '\\N']	['N']	['N']	['N'],2-oxoglutarate-4-dioxygenase.', 'Arginine and proline metabolism', 'Amino Acid Metabolism', 'METABOLIC']		-1.14199
1072041	['TerD domain', '\\N']	['response to stress']	['N']	['N'],2-oxoglutarate-4-dioxygenase.', 'Arginine and proline metabolism', 'Amino Acid Metabolism', 'METABOLIC']		0.805087
978732	['TAP42-like family']	['regulation of signal transduction', 'response to biotic stimulus']	['N']	['N'],2-oxoglutarate-4-dioxygenase.', 'Arginine and proline metabolism', 'Amino Acid Metabolism', 'METABOLIC']		0.313748
1023203	['t-SNARE coiled-coil homology domain profile.', 'SNARE domain', 'Helical region found in SNAREs', 'Syntaxin', '\\N']	['protein binding', 'membrane', 'vesicle-mediated transport']	['N']	['N'], 'Nitorobenzene degradation', 'Biodegradation of Xenobiotics', 'METABOLIC'],		0.253897
1005359	['t-SNARE coiled-coil homology domain profile.', 'SNARE domain', 'Helical region found in SNAREs', 'Syntaxin / epimorphin family signature.', '\\N']	['protein binding', 'vesicle-mediated transport', 'intracellular protein transport', 'membrane', 'SNAP receptor activity']	['N']	['N'], 'Alkaloid biosynthesis II', 'Biosynthesis of Secondary Metabolites', 'METABOLIC'],		0.52359
1060456	['Synaptobrevin', 'v-SNARE coiled-coil homology domain profile.', '\\N']	['vesicle-mediated transport', 'integral to membrane']	['N']	['N'], 'Alkaloid biosynthesis II', 'Biosynthesis of Secondary Metabolites', 'METABOLIC'],		0.421132
958222	['Sulfotransferase family']	['chondroitin 4-sulfotransferase activity']	['N']	['Chondroitin 4-sulfotransferase.', 'Propanoate metabolism', 'Carbohydrate Metabolism', 'METABOLIC'],		0.421311
378351	['Sulfotransferase family']	['N']	['N']	['N'], 'Fructose and mannose metabolism', 'Carbohydrate Metabolism', 'METABOLIC'],		0.545209
1044295	['Sulfotransferase domain', '\\N']	['sulfotransferase activity']	['N']	['N'], 'Pyruvate metabolism', 'Carbohydrate Metabolism', 'METABOLIC'],		-0.619581
992782	['Sulfate transporter N-terminal domain with GLY motif', 'Sulfate transporter family']	['transport', 'transporter activity', 'integral to membrane']	['N']	['N'], 'Fructose and mannose metabolism', 'Carbohydrate Metabolism', 'METABOLIC'],		0.428422
1385370	['Sulfatases signature 2.', 'Sulfatase', '\\N']	['N-acetylglucosamine-6-sulfatase activity', 'metabolic process', 'sulfuric ester hydrolase activity']	['N']	['N-acetylglucosamine-6-sulfatase.', 'Pentose phosphate pathway', 'Carbohydrate Metabolism', 'METABOLIC'],		0.435813
1016589	['Sulfatase', '\\N']	['choline-sulfatase activity', 'metabolic process', 'sulfuric ester hydrolase activity']	['N']	['Choline-sulfatase.', 'Pentose phosphate pathway', 'Carbohydrate Metabolism', 'METABOLIC'],		0.386465
976215	['Sulfatase', '\\N']	['choline-sulfatase activity', 'metabolic process', 'sulfuric ester hydrolase activity']	['N']	['Choline-sulfatase.', 'Ascorbate and aldarate metabolism', 'Carbohydrate Metabolism', 'METABOLIC'],		0.378695
645714	['Sugar (and other) transporter', 'Major facilitator superfamily (MFS) profile.', '\\N', 'Sugar transport proteins signature 2.']	['transport', 'membrane', 'transporter activity', 'integral to membrane']	['N']	['N'], 'Citrate cycle (TCA cycle)', 'Carbohydrate Metabolism', 'METABOLIC'],		-1.82221
959624	['Strictosidine synthase', '\\N']	['N']	['N']	['N'], 'Glycolysis / Gluconeogenesis', 'Carbohydrate Metabolism', 'METABOLIC'],		-0.561203
887793	['ssl1: transcription factor ssl1', 'von Willebrand factor (vWF) type A domain', 'TFIIH C1-like domain', 'Ssl1-like', 'Zinc finger C2H2 type domain signature.', '\\N']	['RNA polymerase II transcription factor activity', 'intracellular', 'zinc ion binding', 'regulation of transcription', 'nucleus', 'DNA repair', 'nucleic acid binding']	['N']	['N'], 'Pyruvate metabolism', 'Carbohydrate Metabolism', 'METABOLIC'],		-0.559674
1055050	['SPX domain profile.', 'SPX domain']	['N']	['N']	['N'], 'Pyruvate metabolism', 'Carbohydrate Metabolism', 'METABOLIC'],		-0.470202
817559	['SPX domain profile.', 'Major Facilitator Superfamily', 'Major facilitator superfamily (MFS) profile.', '\\N', 'SPX domain']	['N']	['N']	['N'], 'Pyruvate metabolism', 'Carbohydrate Metabolism', 'METABOLIC'],		0.42915
965363	['SPRY domain', 'B30.2/SPRY domain profile.', 'Domain in SPla and the RYanodine Receptor.', '\\N']	['N']	['N']	['N'], 'Pentose and glucuronate interconversions', 'Carbohydrate Metabolism', 'METABOLIC'],		0.969769
980919	['SPFH domain / Band 7 family']	['N']	['N']	['N'], 'Nitrogen metabolism', 'Energy Metabolism', 'METABOLIC'],		1.80588
1012284	['SPFH domain / Band 7 family']	['N']	['N']	['N'], 'Methane metabolism', 'Energy Metabolism', 'METABOLIC'],		1.71266
1058335	['SPFH domain / Band 7 family', 'prohibitin homologues', '\\N']	['N']	['N']	['N'], 'Carbon fixation', 'Energy Metabolism', 'METABOLIC'],		0.568295
998546	['Spermine/spermidine synthase', '\\N']	['catalytic activity']	['N']	['N'], 'Oxidative phosphorylation', 'Energy Metabolism', 'METABOLIC'],		-0.452319
1034015	['Solute carrier (Solcar) repeat profile.', 'Mitochondrial carrier protein', '\\N']	['N']	['N']	['N'], 'Carbon fixation', 'Energy Metabolism', 'METABOLIC'],		0.425754
959421	['Sodium/hydrogen exchanger family']	['regulation of pH', 'solute:hydrogen antiporter activity', 'integral to membrane']	['N']	['N'], 'Sulfur metabolism', 'Energy Metabolism', 'METABOLIC'],		-1.99047
1014635	['Sodium/hydrogen exchanger family']	['regulation of pH', 'solute:hydrogen antiporter activity', 'integral to membrane']	['N']	['N'], with incorporation or reduction of', 'Fluorene degradation', 'Biodegradation of Xenobiotics', 'METABOLIC']		-1.99639
849414	['Sodium:solute symporter family', 'Sodium:solute symporter family profile.']	['transport', 'membrane', 'transporter activity']	['N']	['N'],2-diacylglycerol 3-beta-galactosyltransferase.', 'Glycerolipid metabolism', 'Metabolism of Complex Lipids', 'METABOLIC']		-0.440389
1004180	['snRNA-activating protein of 50kDa MW C terminal']	['N']	['N']	['N'], 'Bile acid biosynthesis', 'Lipid Metabolism', 'METABOLIC'],		0.472048
1091693	['Snare region anchored in the vesicle membrane C-terminus', 't-SNARE coiled-coil homology domain profile.', 'Helical region found in SNAREs', '\\N']	['N']	['N']	['N'], 'Fatty acid biosynthesis (path 1)', 'Lipid Metabolism', 'METABOLIC'],		-0.442664
968039	['SMP-30/Gluconolaconase/LRE-like region', '\\N']	['gluconolactonase activity']	['N']	['Gluconolactonase.', 'Riboflavin metabolism', 'Metabolism of Cofactors and Vitamins', 'METABOLIC'],		0.512502
814944	['Sirtuin catalytic domain profile.', '\\N', 'Sir2 family']	['N2-acetyl-L-lysine deacetylase activity', 'UDP-3-O-[3-hydroxymyristoyl] N-acetylglucosamine deacetylase activity', 'chromatin silencing complex', 'histone deacetylase activity', 'protein amino acid deacetylation', 'N-acetylgalactosamine-6-phosphate deacetylase activity', 'NAD binding', '(3,5-dichlorophenylurea)acetate amidohydrolase activity', 'chromatin silencing', 'regulation of transcription…	['N']	['In linear amides.', 'Riboflavin metabolism', 'Metabolism of Cofactors and Vitamins', 'METABOLIC'],		-1.16615
1266817	['Silicon transporter']	['N']	['N']	['N'], 'Pantothenate and CoA biosynthesis', 'Metabolism of Cofactors and Vitamins', 'METABOLIC'],		1.22018
1050140	['sigma70-ECF: RNA polymerase sigma factor, sigma-70 family', 'Sigma-70, region 4', 'Sigma-70 region 3', '\\N', 'Sigma-70 region 2']	['regulation of transcription, DNA-dependent', 'transcription initiation', 'sigma factor activity', 'DNA binding', 'transcription factor activity']	['N']	['N'], 'Riboflavin metabolism', 'Metabolism of Cofactors and Vitamins', 'METABOLIC'],		0.550353
1050552	['sigma70-ECF: RNA polymerase sigma factor, sigma-70 family', '\\N', 'Sigma-70, region 4', 'Sigma-70 region 2']	['regulation of transcription, DNA-dependent', 'transcription initiation', 'sigma factor activity', 'DNA binding', 'transcription factor activity']	['N']	['N'], 'Chondroitin / heparan sulfate biosynthesis', 'Metabolism of Complex Carbohydrates', 'METABOLIC'],		-1.36018
1238316	['sigma70-ECF: RNA polymerase sigma factor, sigma-70 family', '\\N', 'Sigma-70, region 4', 'Sigma-70 region 2']	['regulation of transcription, DNA-dependent', 'transcription initiation', 'sigma factor activity', 'DNA binding', 'transcription factor activity']	['N']	['N'], 'O-Glycans biosynthesis', 'Metabolism of Complex Carbohydrates', 'METABOLIC'],		-1.44933
1054283	['SET domain profile.', 'SET domain', '\\N']	['nucleus']	['N']	['N'], 'Glycerolipid metabolism', 'Metabolism of Complex Lipids', 'METABOLIC'],		0.278361
817597	['SET domain profile.', 'SET domain', '\\N']	['nucleus']	['N']	['N'], 'Glycerolipid metabolism', 'Metabolism of Complex Lipids', 'METABOLIC'],		-1.05065
1061028	['SET domain profile.', '\\N']	['nucleus']	['N']	['N'], 'Glycerolipid metabolism', 'Metabolism of Complex Lipids', 'METABOLIC'],		0.74106
842816	['Serine hydrolase (FSH1)']	['N']	['N']	['N'], 'D-Arginine and D-ornithine metabolism', 'Metabolism of Other Amino Acids', 'METABOLIC'],		0.545697
1034216	['Septin', 'Septin-type guanine nucleotide-binding (G) domain profile.', '\\N']	['N']	['N']	['N'], 'Pyrimidine metabolism', 'Nucleotide Metabolism', 'METABOLIC'],		0.898183
958158	['Septin', 'Septin-type guanine nucleotide-binding (G) domain profile.', '\\N']	['N']	['N']	['N'], 'Purine metabolism', 'Nucleotide Metabolism', 'METABOLIC'],		0.597141
1046692	['sensory_box: PAS domain S-box protein', 'Motif C-terminal to PAS motifs (likely to contribute to PAS structural domain)', 'Basic-leucine zipper (bZIP) domain profile.', 'PAC domain profile.', 'bZIP transcription factor', 'PAS domain', 'basic region leucin zipper', '\\N', 'PAS repeat profile.']	['two-component signal transduction system (phosphorelay)', 'regulation of transcription, DNA-dependent', 'protein dimerization activity', 'two-component sensor activity', 'signal transducer activity', 'sequence-specific DNA binding', 'nucleus', 'signal transduction', 'transcription factor activity']	['N']	['N'], 'Purine metabolism', 'Nucleotide Metabolism', 'METABOLIC'],		0.44903
1008113	['selenium_SpcS: O-phosphoseryl-tRNA(Sec) selenium transferase', 'Soluble liver antigen/liver pancreas antigen (SLA/LP autoantigen)', '\\N']	['N']	['N']	['N'], 'Pyrimidine metabolism', 'Nucleotide Metabolism', 'METABOLIC'],		0.318959
828530	['selD: selenide, water dikinase', 'AIR synthase related protein, C-terminal domain', '\\N', 'AIR synthase related protein, N-terminal domain']	['catalytic activity', 'ATP binding', 'selenide, water dikinase activity']	['N']	['Selenide,phosphate dikinase.', 'Pyruvate metabolism', 'Carbohydrate Metabolism', 'METABOLIC']		-1.99437
988249	['Sel1 repeat', '\\N', 'Sel1-like repeats.']	['transmembrane receptor activity', 'innate immune response', 'signal transduction', 'intrinsic to membrane']	['N']	['N'],water dikinase.', 'Selenoamino acid metabolism', 'Metabolism of Other Amino Acids', 'METABOLIC']		1.03721
988262	['Sel1 repeat', '\\N', 'Sel1-like repeats.']	['transmembrane receptor activity', 'innate immune response', 'signal transduction', 'intrinsic to membrane']	['N']	['N'],5'-bisphosphate nucleotidase.", 'Sulfur metabolism', 'Energy Metabolism', 'METABOLIC']		0.762015
1002699	['Sel1 repeat', '\\N', 'Sel1-like repeats.']	['N']	['N']	['N'],5'-bisphosphate nucleotidase.", 'Sulfur metabolism', 'Energy Metabolism', 'METABOLIC']		0.58557
386774	['Secretin N-terminal domain']	['pilus biogenesis', 'outer membrane']	['N']	['N'], ' Aminoacyl-tRNA biosynthesis', 'TRANSLATION', 'REGULATORY'],		-0.726995
753868	['Scaffold protein Nfu/NifU N terminal', 'NifU-like domain', '\\N']	['iron ion binding', 'iron-sulfur cluster assembly', 'iron-sulfur cluster binding']	['N']	['N'], ' Aminoacyl-tRNA biosynthesis', 'TRANSLATION', 'REGULATORY'],		-0.878562
1027879	['Sar1p-like members of the Ras-family of small GTPases', 'small_GTP: small GTP-binding protein domain', 'ADP-ribosylation factor family', 'ARF-like small GTPases; ARF, ADP-ribosylation factor', 'Rab subfamily of small GTPases', 'small GTPase Arf family profile.', '\\N']	['intracellular', 'GTP binding', 'intracellular protein transport', 'small GTPase mediated signal transduction', 'hydrolase activity, acting on acid anhydrides, acting on GTP, involved in cellular and subcellular movement', 'protein transport']	['N']	['N'], 'Glycine, serine and threonine metabolism', 'Amino Acid Metabolism', 'METABOLIC']		-2.64967
993132	['SAP motif profile.', 'Putative DNA-binding (bihelical) motif predicted to be involved in chromosomal organisation', 'SAP domain']	['nucleic acid binding']	['N']	['N'], 'Glycine, serine and threonine metabolism', 'Amino Acid Metabolism', 'METABOLIC']		0.687413
1004550	['S-adenosylmethionine synthetase, C-terminal domain', 'S-adenosylmethionine synthase signature 2.', 'metK: methionine adenosyltransferase', 'S-adenosylmethionine synthetase, N-terminal domain', 'S-adenosylmethionine synthase signature 1.', 'S-adenosylmethionine synthetase, central domain', '\\N']	['one-carbon compound metabolic process', 'ATP binding', 'methionine adenosyltransferase regulator activity', 'methionine adenosyltransferase activity', 'methionine adenosyltransferase complex']	['N']	['Methionine adenosyltransferase.', 'Flavonoids, stilbene and lignin biosynthesis', 'Biosynthesis of Secondary Metabolites', 'METABOLIC']		0.277354
1066530	['S-adenosyl-L-homocysteine hydrolase', 'ahcY: adenosylhomocysteinase', 'S-adenosyl-L-homocysteine hydrolase signature 1.', 'S-adenosyl-L-homocysteine hydrolase signature 2.', '\\N', 'S-adenosyl-L-homocysteine hydrolase, NAD binding domain']	['adenosylhomocysteinase activity', 'one-carbon compound metabolic process']	['N']	['Adenosylhomocysteinase.', 'Phenylalanine, tyrosine and tryptophan biosynthesis', 'Amino Acid Metabolism', 'METABOLIC']		0.491961
1075450	['S-adenosyl-L-homocysteine hydrolase', 'ahcY: adenosylhomocysteinase', 'S-adenosyl-L-homocysteine hydrolase signature 1.', 'S-adenosyl-L-homocysteine hydrolase signature 2.', '\\N', 'S-adenosyl-L-homocysteine hydrolase, NAD binding domain']	['adenosylhomocysteinase activity', 'one-carbon compound metabolic process']	['N']	['Adenosylhomocysteinase.',,,,		negative logFC
1045438	['RNA recognition motif', 'Rhodanese Homology Domain', '\\N', 'Rhodanese domain profile.']	['zinc ion binding', 'nucleic acid binding']	['N']	['N'],,,,		0.649108
1224555	['RNA recognition motif. (a.k.a. RRM, RBD, or RNP domain)', '\\N']	['nucleic acid binding']	['N']	['N'],,,,		1.69385
1041145	['RNA pol II accessory factor, Cdc73 family']	['N']	['N']	['N'],,,,		0.328386
1036172	['RNA ligase']	['N']	['N']	['N'],,,,		0.976467
1065581	['RNA ligase']	['N']	['N']	['N'],,,,		0.960674
1067214	['Rieske [2Fe-2S] domain', 'Rieske [2Fe-2S] iron-sulfur domain profile.', 'Pheophorbide a oxygenase', '\\N']	['N']	['N']	['N'],,,,		-0.731408
748842	['Ribosome recycling factor', '\\N']	['N']	['N']	['N'],,,,		-1.90913
1068284	['Ribonucleotide reductase, small chain', '\\N']	['deoxyribonucleoside diphosphate metabolic process', 'transition metal ion binding', 'oxidoreductase activity', 'ribonucleoside-diphosphate reductase activity']	['N']	['Ribonucleoside-diphosphate reductase.',,,,		0.456081
1075478	['Rhomboid family', '\\N']	['plasminogen activator activity', 'proprotein convertase activity', 'serine-type signal peptidase activity', 'pancreatic elastase activity', 'subtilase activity']	['N']	['Serine endopeptidases.',,,,		0.620691
1066506	['Rhomboid family', '\\N']	['plasminogen activator activity', 'proprotein convertase activity', 'serine-type signal peptidase activity', 'pancreatic elastase activity', 'subtilase activity']	['N']	['Serine endopeptidases.',,,,		0.527214
1079870	['RhoGAP domain', 'Inositol polyphosphate phosphatase, catalytic domain homologues', 'Rho GTPase-activating proteins domain profile.', 'Endonuclease/Exonuclease/phosphatase family', 'GTPase-activator protein for Rho-like GTPases', '\\N']	['phosphoinositide 5-phosphatase activity', 'intracellular', 'signal transduction', 'inositol or phosphatidylinositol phosphatase activity']	['N']	['Phosphatidylinositol-bisphosphatase.',,,,		0.516709
959002	['Retinal pigment epithelial membrane protein']	['N']	['N']	['N'],,,,		-1.51737
1002562	['Repair protein Rad1/Rec1/Rad17']	['damaged DNA binding', 'nucleus', 'exonuclease activity', 'DNA repair']	['N']	['N'],,,,		0.55995
417647	['RAP domain', 'RAP domain profile.', '\\N']	['N']	['N']	['N'],,,,		-0.373436
1028814	['Rab-GTPase-TBC domain', 'TBC/rab GAP domain profile.', '\\N', 'Domain in Tre-2, BUB2p, and Cdc16p. Probable Rab-GAPs.']	['Rab GTPase activator activity', 'intracellular', 'regulation of Rab GTPase activity']	['N']	['N'],,,,		0.498628
1243604	['Pyruvate kinase, alpha/beta domain', '\\N', 'Pyruvate kinase, barrel domain']	['glycolysis', 'potassium ion binding', 'catalytic activity', 'pyruvate kinase activity', 'magnesium ion binding']	['N']	['Pyruvate kinase.',,,,		0.440329
1003962	['Pyruvate kinase active site signature.', 'Pyruvate kinase, alpha/beta domain', 'pyruv_kin: pyruvate kinase', '\\N', 'Pyruvate kinase, barrel domain']	['glycolysis', 'potassium ion binding', 'catalytic activity', 'pyruvate kinase activity', 'magnesium ion binding']	['N']	['Pyruvate kinase.',,,,		0.509559
922919	['Pyruvate formate-lyase domain profile.', 'Glycine radical domain profile.', 'Pyruvate formate lyase', '4Fe-4S single cluster domain', 'Radical activating enzymes signature.', 'Radical SAM superfamily', 'Glycine radical domain signature.', 'Glycine radical', '\\N']	['catalytic activity', '4 iron, 4 sulfur cluster binding', 'metabolic process', 'iron-sulfur cluster binding', 'oxygen and reactive oxygen species metabolic process', 'cytoplasm', 'glucose metabolic process', 'oxidoreductase activity', 'formate C-acetyltransferase activity']	['N']	['Formate C-acetyltransferase.',,,,		1.21803
1378014	['pyruv_kin: pyruvate kinase', 'Pyruvate kinase, alpha/beta domain', '\\N', 'Pyruvate kinase, barrel domain']	['glycolysis', 'potassium ion binding', 'catalytic activity', 'pyruvate kinase activity', 'magnesium ion binding']	['N']	['Pyruvate kinase.',,,,		0.538552
814645	['Pyrroline-5-carboxylate reductase dimerisation', 'NADP oxidoreductase coenzyme F420-dependent', 'proC: pyrroline-5-carboxylate reductase', '\\N']	['oxidoreductase activity', 'pyrroline-5-carboxylate reductase activity', 'proline biosynthetic process']	['N']	['Pyrroline-5-carboxylate reductase.',,,,		0.531669
1002439	['Pyridoxal-phosphate dependent enzyme', '\\N']	['pyridoxal phosphate binding', 'catalytic activity', 'cysteine synthase activity', 'metabolic process']	['N']	['N'],,,,		-1.13724
1235046	['Pyridoxal-phosphate dependent enzyme', '\\N', 'Serine/threonine dehydratases pyridoxal-phosphate attachment site.']	['pyridoxal phosphate binding', 'catalytic activity', 'amino acid metabolic process', 'metabolic process']	['N']	['N'],,,,		0.475243
877099	['Pyridoxal-phosphate dependent enzyme', '\\N', 'Serine/threonine dehydratases pyridoxal-phosphate attachment site.']	['pyridoxal phosphate binding', 'catalytic activity', 'amino acid metabolic process', 'metabolic process']	['N']	['N'],,,,		0.406085
1051951	['Pyridine nucleotide-disulphide oxidoreductase', 'Rhodanese domain profile.', 'Pyridine nucleotide-disulphide oxidoreductase, dimerisation domain', 'Rhodanese-like domain', 'Rhodanese Homology Domain', '\\N']	['monodehydroascorbate reductase (NADH) activity', 'cell redox homeostasis', 'cytoplasm', 'FAD binding', 'oxidoreductase activity']	['N']	['Monodehydroascorbate reductase (NADH).',,,,		0.777081
893247	['Putative zinc finger motif, C2HC5-type']	['regulation of transcription', 'nucleus', 'zinc ion binding', 'transcription regulator activity']	['N']	['N'],,,,		0.936394
987806	['Putative methyltransferase', '\\N']	['calmodulin-lysine N-methyltransferase activity']	['N']	['Calmodulin-lysine N-methyltransferase.',,,,		0.31864
1001943	['Putative methyltransferase', '\\N']	['calmodulin-lysine N-methyltransferase activity']	['N']	['Calmodulin-lysine N-methyltransferase.',,,,		-0.626498
1065269	['Putative methyltransferase', '\\N']	['N']	['N']	['N'],,,,		4.81704
898167	['Putative methyltransferase', '\\N']	['N']	['N']	['N'],,,,		1.74019
1001525	['Putative bacterial sensory transduction regulator']	['N']	['N']	['N'],,,,		0.803195
1014598	['Putative amidoligase enzyme']	['N']	['N']	['N'],,,,		0.487355
1013769	['Pumilio RNA-binding repeat profile.', 'Pumilio homology domain (PUM-HD) profile.', 'Pumilio-family RNA binding repeat', '\\N', 'Pumilio-like repeats']	['binding', 'RNA binding']	['N']	['N'],,,,		0.60085
893549	['pta: phosphate acetyltransferase', 'DRTGG domain', 'Phosphate acetyl/butaryl transferase', 'AAA domain', '\\N']	['acyltransferase activity', 'acetyltransferase activity', 'metabolic process']	['N']	['N'],,,,		1.05224
1037942	['Protein of unknown function, DUF547', 'PH domain profile.', '\\N']	['N']	['N']	['N'],,,,		-1.50885
1029015	['Protein of unknown function (DUF974)']	['N']	['N']	['N'],,,,		0.390624
1054855	['Protein of unknown function (DUF962)', '\\N', 'Desulfoferrodoxin']	['iron ion binding', 'oxidoreductase activity', 'electron transport']	['N']	['N'],,,,		0.323632
1028161	['Protein of unknown function (DUF563)']	['N']	['N']	['N'],,,,		0.40616
850813	['Protein of unknown function (DUF3767)']	['N']	['N']	['N'],,,,		-0.44413
1067779	['Protein of unknown function (DUF3605)']	['N']	['N']	['N'],,,,		-0.638845
1005843	['Protein of unknown function (DUF1637)', '\\N']	['cysteamine dioxygenase activity']	['N']	['Cysteamine dioxygenase.',,,,		2.06558
1013694	['Protein of unknown function (DUF1604)']	['N']	['N']	['N'],,,,		0.730725
1046716	['Protein of unknown function (DUF1546)']	['RNA polymerase II transcription factor activity', 'nucleus', 'regulation of transcription factor activity', 'transcription initiation factor activity']	['N']	['N'],,,,		0.719697
765501	['Protein of unknown function (DUF1350)']	['N']	['N']	['N'],,,,		0.439452
600418	['Protein of unknown function (DUF1349)']	['N']	['N']	['N'],,,,		0.384058
1000796	['Protein kinase domain', 'Protein kinase domain profile.', 'Serine/Threonine protein kinases, catalytic domain', '\\N']	['ATP binding', 'protein amino acid phosphorylation', 'protein kinase activity', 'protein serine/threonine kinase activity']	['N']	['N'],,,,		0.466023
960361	['Protein kinase domain profile.', 'ABC1 family', 'Phosphotransferase enzyme family', '\\N']	['ATP binding', 'protein amino acid phosphorylation', 'protein kinase activity']	['N']	['N'],,,,		-0.79558
1000656	['Protein kinase domain profile.', 'ABC1 family', '\\N']	['ATP binding', 'protein amino acid phosphorylation', 'protein kinase activity']	['N']	['N'],,,,		-4.37675
1040293	['Protease prsW family']	['N']	['N']	['N'],,,,		0.295576
1075601	['Prokaryotic membrane lipoprotein lipid attachment site profile.']	['N']	['N']	['N'],,,,		4.48469
957270	['Prokaryotic membrane lipoprotein lipid attachment site profile.']	['N']	['N']	['N'],,,,		-2.5121
1059685	['Probable molybdopterin binding domain', 'Molybdenum cofactor biosynthesis proteins signature 1.', 'Protein of unknown function (DUF1244)', '\\N']	['Mo-molybdopterin cofactor biosynthetic process']	['N']	['N'],,,,		0.433694
1020824	['Presenilin, signal peptide peptidase, family', 'Signal peptide peptidase']	['aspartic endopeptidase activity, intramembrane cleaving', 'aspartic-type endopeptidase activity', 'signal peptide peptidase activity', 'aspartic-type signal peptidase activity', 'integral to membrane']	['N']	['Aspartic endopeptidases.',,,,		0.569961
1218683	['Predicted ATPase of the ABC class']	['N']	['N']	['N'],,,,		0.733024
1059532	['pre-mRNA processing factor 3 (PRP3)', 'Protein of unknown function (DUF1115)']	['N']	['N']	['N'],,,,		0.311829
1283235	['PPR repeat', 'Pentatricopeptide repeat domain', 'Pentatricopeptide (PPR) repeat profile.', 'PPR: pentatricopeptide repeat domain']	['N']	['N']	['N'],,,,		-0.298522
1010596	['Possible plasma membrane-binding motif in junctophilins, PIP-5-kinases and protein kinases.', 'MORN repeat', '\\N']	['N']	['N']	['N'],,,,		0.430734
46696	['Porphyromonas-type peptidyl-arginine deiminase', '\\N']	['agmatine deiminase activity']	['N']	['Agmatine deiminase.',,,,		0.394422
1069467	['Poly(ADP-ribose) polymerase zinc finger domain profile.', 'Helicase conserved C-terminal domain', 'Poly(ADP-ribose) polymerase and DNA-Ligase Zn-finger region', 'DEAD-like helicases superfamily', 'Zinc finger RING-type profile.', 'Superfamilies 1 and 2 helicase C-terminal domain profile.', 'SNF2 family N-terminal domain', 'helicase superfamily c-terminal domain', '\\N']	['helicase activity', 'ATP binding', 'zinc ion binding', 'protein binding', 'DNA binding', 'nucleus', 'nucleic acid binding']	['N']	['N'],,,,		-6.78439
1035746	['Plasma-membrane choline transporter']	['N']	['N']	['N'],,,,		0.494585
1078825	['Piwi domain', 'PAZ domain profile.', 'Piwi domain profile.', '\\N']	['nucleic acid binding']	['N']	['N'],,,,		1.31096
850492	['Piwi domain', 'PAZ domain profile.', '\\N', 'PAZ domain']	['nucleic acid binding']	['N']	['N'],,,,		-0.876088
956503	['Phytochelatin synthase (PCS) domain profile.', 'Phytochelatin synthase', '\\N']	['N']	['N']	['N'],,,,		0.362905
978187	['Phytanoyl-CoA dioxygenase (PhyH)', '\\N']	['N']	['N']	['N'],,,,		0.783292
996894	['Photosynthetic reaction centre protein', 'Photosynthetic reaction center proteins signature.', '\\N']	['electron transporter, transferring electrons within the cyclic electron transport pathway of photosynthesis activity', 'electron transport', 'photosynthesis, light reaction', 'plasma membrane light-harvesting complex']	['N']	['N'],,,,		0.524688
996883	['Photosynthetic reaction centre protein', 'Photosynthetic reaction center proteins signature.', '\\N']	['electron transporter, transferring electrons within the cyclic electron transport pathway of photosynthesis activity', 'electron transport', 'photosynthesis, light reaction', 'plasma membrane light-harvesting complex']	['N']	['N'],,,,		0.521032
980857	['Phosphoglycerate kinase', 'Phosphoglycerate kinase signature.', '\\N']	['glycolysis', 'phosphoglycerate kinase activity']	['N']	['Phosphoglycerate kinase.',,,,		0.677682
1067325	['Phosphoglucomutase/phosphomannomutase, alpha/beta/alpha domain III', 'Phosphoglucomutase and phosphomannomutase phosphoserine signature.', 'Phosphoglucomutase/phosphomannomutase, alpha/beta/alpha domain I', 'Phosphoglucomutase/phosphomannomutase, alpha/beta/alpha domain II', '\\N']	['intramolecular transferase activity, phosphotransferases', 'phosphoglucomutase activity', 'carbohydrate metabolic process']	['N']	['Phosphoglucomutase.',,,,		-0.918872
975850	['Phosphoenolpyruvate carboxylase active site 1.', 'Phosphoenolpyruvate carboxylase active site 2.', '\\N', 'Phosphoenolpyruvate carboxylase']	['catalytic activity', 'phosphoenolpyruvate carboxylase activity']	['N']	['Phosphoenolpyruvate carboxylase.',,,,		0.530565
1016886	['Phosphoenolpyruvate carboxykinase', 'pckA: phosphoenolpyruvate carboxykinase (ATP)', '\\N', 'Phosphoenolpyruvate carboxykinase (ATP) signature.']	['purine nucleotide binding', 'phosphoenolpyruvate carboxykinase activity', 'gluconeogenesis', 'ATP binding', 'phosphoenolpyruvate carboxykinase (ATP) activity']	['N']	['Phosphoenolpyruvate carboxykinase (ATP).',,,,		0.587548
957527	['PH domain', 'PH domain profile.', '\\N', 'Pleckstrin homology domain.']	['N']	['N']	['N'],,,,		0.539968
968263	['PH domain profile.', '\\N', 'Pleckstrin homology domain.']	['N']	['N']	['N'],,,,		-0.513798
1076427	['pfkB family of carbohydrate kinases signature 2.', 'pfkB family carbohydrate kinase', '\\N']	['N']	['N']	['N'],,,,		0.600842
30680	['Peroxin-3']	['integral to peroxisomal membrane', 'peroxisome organization and biogenesis']	['N']	['N'],,,,		0.432712
182968	['Peptidase S24-like', '\\N', 'Signal peptidases I serine active site.']	['N']	['N']	['N'],,,,		-1.0853
954891	['Peptidase family S51', '\\N']	['proteolysis', 'serine-type peptidase activity', 'dipeptidase E activity']	['N']	['N'],,,,		0.355948
954234	['PEP-utilising enzyme, mobile domain', 'PEP-utilising enzyme, TIM barrel domain', 'Pyruvate phosphate dikinase, PEP/pyruvate binding domain', 'pyru_phos_dikin: pyruvate, phosphate dikinase', 'PEP-utilizing enzymes phosphorylation site signature.', '\\N']	['catalytic activity', 'kinase activity', 'pyruvate, phosphate dikinase activity', 'phosphorylation', 'ATP binding', 'transferase activity, transferring phosphorus-containing groups']	['N']	['Pyruvate,,,,		0.766124
194736	['Pentatricopeptide repeat domain']	['N']	['N']	['N'],,,,		-4.05245
970776	['PDZ domain profile.']	['protein binding']	['N']	['N'],,,,		0.89507
1054959	['PDZ domain profile.', 'Domain present in PSD-95, Dlg, and ZO-1/2.', 'PDZ domain (Also known as DHR or GLGF)', '\\N']	['protein binding']	['N']	['N'],,,,		-0.583619
777670	['PDZ domain profile.', '\\N']	['protein binding']	['N']	['N'],,,,		0.895447
980535	['PD-(D/E)XK nuclease superfamily']	['N']	['N']	['N'],,,,		0.443923
1012040	['PCMH-type FAD-binding domain profile.', 'FAD binding domain', 'Oxygen oxidoreductases covalent FAD-binding site.', '\\N']	['FAD binding', 'catalytic activity', 'oxidoreductase activity', 'electron transport']	['N']	['N'],,,,		-5.13801
1089434	['PBP superfamily domain', '\\N']	['N']	['N']	['N'],,,,		1.26481
1053986	['Patched family', '\\N', 'Sterol-sensing domain (SSD) profile.']	['membrane', 'hedgehog receptor activity', 'integral to membrane']	['N']	['N'],,,,		1.31891
1002702	['PAS domain']	['signal transducer activity', 'signal transduction']	['N']	['N'],,,,		-2.02684
676807	['PAP_fibrillin']	['structural molecule activity']	['N']	['N'],,,,		0.653495
1227013	['PAP_fibrillin']	['structural molecule activity']	['N']	['N'],,,,		0.49781
1002832	['Paf1']	['N']	['N']	['N'],,,,		0.560716
1013543	['PA domain', '\\N']	['N']	['N']	['N'],,,,		0.896432
988155	['Oxidoreductase NAD-binding domain', 'Thiamine pyrophosphate enzyme, C-terminal TPP binding domain', 'Flavodoxin-like domain profile.', 'Pyruvate ferredoxin/flavodoxin oxidoreductase', '4Fe-4S dicluster domain', 'Flavodoxin', 'Pyruvate flavodoxin/ferredoxin oxidoreductase, thiamine diP-bdg', '4Fe-4S ferredoxin-type iron-sulfur binding domain profile.', 'Domain of unknown function', 'FAD binding …	['catalytic activity', 'electron carrier activity', 'metabolic process', 'iron-sulfur cluster binding', 'FMN binding', 'thiamin pyrophosphate binding', 'oxidoreductase activity, acting on the aldehyde or oxo group of donors', 'iron ion binding', 'oxidoreductase activity', 'electron transport']	['N']	['N'],,,,		0.875158
999804	['Oxidoreductase NAD-binding domain', 'Oxidoreductase FAD-binding domain', 'Cytochrome b5 family, heme-binding domain signature.', 'Oxidoreductase molybdopterin binding domain', 'Ferredoxin reductase-type FAD binding domain profile.', 'Cytochrome b5-like Heme/Steroid binding domain', 'Mo-co oxidoreductase dimerisation domain', 'Cytochrome b5 family, heme-binding domain profile.', '\\N']	['transition metal ion binding', 'molybdenum ion binding', 'heme binding', 'iron ion binding', 'oxidoreductase activity, acting on other nitrogenous compounds as donors, with NAD or NADP as acceptor', 'nitrate assimilation', 'FAD binding', 'oxidoreductase activity', 'electron transport']	['N']	['N'],,,,		-1.85637
1001138	['Oxidoreductase NAD-binding domain', 'Flavodoxin-like domain profile.', 'Flavodoxin', 'FAD binding domain', 'Ferredoxin reductase-type FAD binding domain profile.', '\\N']	['FMN binding', 'NADPH-hemoprotein reductase activity', 'oxidoreductase activity', 'electron transport']	['N']	['NADPH--ferrihemoprotein reductase.',,,,		0.577921
1006067	['Oxidoreductase NAD-binding domain', 'Flavodoxin-like domain profile.', 'Flavodoxin', 'FAD binding domain', 'Ferredoxin reductase-type FAD binding domain profile.', '\\N']	['FMN binding', 'NADPH-hemoprotein reductase activity', 'oxidoreductase activity', 'electron transport']	['N']	['NADPH--ferrihemoprotein reductase.',,,,		0.311046
798697	['Oligomerisation domain', '\\N']	['N']	['N']	['N'],,,,		-0.958986
1054968	['NUDIX domain', '\\N', 'Nudix hydrolase domain profile.']	['UDP-2,3-diacylglucosamine hydrolase activity', "ATP-dependent 5'-3' DNA helicase activity", 'thiamin-pyrophosphatase activity', 'diacylglycerol pyrophosphate phosphatase activity', "bis(5'-nucleosyl)-tetraphosphatase activity", 'pyrophosphatase activity', 'dihydroneopterin monophosphate phosphatase activity', 'hydrolase activity', 'dATP pyrophosphohydrolase activity', 'dihydroneopterin triphosp…	['N']	['In phosphorous-containing anhydrides.',,,,		4.06225
1075404	['Nucleotide-sugar transporter', '\\N']	['Golgi membrane', 'integral to membrane', 'sugar:hydrogen symporter activity', 'carbohydrate transport']	['N']	['N'],,,,		0.984492
1086517	['non-haem dioxygenase in morphine synthesis N-terminal', '2OG-Fe(II) oxygenase superfamily', 'Fe(2+) 2-oxoglutarate dioxygenase domain profile.', '\\N']	['DNA-N1-methyladenine dioxygenase activity', 'sulfonate dioxygenase activity', 'procollagen-proline dioxygenase activity', '2,4-dichlorophenoxyacetate alpha-ketoglutarate dioxygenase activity', '2-oxoglutarate-dependent dioxygenase activity']	['N']	['With 2-oxoglutarate as one donor,,,,		-0.617152
956150	['NOL1/NOP2/sun family', 'SAM-dependent MTase RsmB/NOP-type domain profile.', '\\N']	['tRNA (cytosine)-methyltransferase activity', 'C-terminal protein carboxyl methyltransferase activity', 'demethylmenaquinone methyltransferase activity', 'N-methyltransferase activity', 'tRNA (uracil) methyltransferase activity', 'methylarsonite methyltransferase activity', 'protein-lysine N-methyltransferase activity', 'methanol-specific methylcobalamin:coenzyme M methyltransferase activity', '…	['N']	['Methyltransferases.',,,,		0.34604
978928	['Nodulin-like', '\\N', 'Major Facilitator Superfamily']	['N']	['N']	['N'],,,,		0.600218
960466	['Nitronate monooxygenase', '\\N']	['enoyl-[acyl-carrier-protein] reductase activity', 'oxidoreductase activity', 'enoyl-[acyl-carrier-protein] reductase (NADH) activity', 'electron transport']	['N']	['Enoyl-[acyl-carrier protein] reductase (NADH).',,,,		0.624182
1013001	['Nicotinate phosphoribosyltransferase (NAPRTase) family', 'NAPRTase_put: nicotinate phosphoribosyltransferase', '\\N']	['nicotinate-nucleotide diphosphorylase (carboxylating) activity', 'nicotinate phosphoribosyltransferase activity', 'pyridine nucleotide biosynthetic process', 'NAD biosynthetic process']	['N']	['N'],,,,		0.510705
1075251	['NADH(P)-binding', '\\N']	['N']	['N']	['N'],,,,		-0.270595
865730	['NADH(P)-binding', '\\N']	['N']	['N']	['N'],,,,		-2.23128
1024878	['NAD(P)-binding Rossmann-like domain', '4Fe-4S ferredoxin-type iron-sulfur binding domain profile.', 'Electron transfer flavoprotein-ubiquinone oxidoreductase', '\\N']	['electron-transferring-flavoprotein dehydrogenase activity', 'electron transport']	['N']	['Electron-transferring-flavoprotein dehydrogenase.',,,,		0.584145
959077	['NAD dependent epimerase/dehydratase family', '\\N']	['catalytic activity', 'UDP-glucuronate 4-epimerase activity', 'coenzyme binding', 'cellular metabolic process']	['N']	['ubi.',,,,		-9.9951
903748	['NAD dependent epimerase/dehydratase family', '\\N']	['catalytic activity', 'coenzyme binding', 'cellular metabolic process']	['N']	['N'],,,,		-0.440775
1036788	['Na+/Pi-cotransporter']	['membrane', 'sodium-dependent phosphate transmembrane transporter activity', 'phosphate transport']	['N']	['N'],,,,		3.37059
883475	['Na+/Pi-cotransporter']	['membrane', 'sodium-dependent phosphate transmembrane transporter activity', 'phosphate transport']	['N']	['N'],,,,		1.57409
915403	['Na+/Pi-cotransporter']	['membrane', 'sodium-dependent phosphate transmembrane transporter activity', 'phosphate transport']	['N']	['N'],,,,		1.34514
915394	['Na+/Pi-cotransporter']	['membrane', 'sodium-dependent phosphate transmembrane transporter activity', 'phosphate transport']	['N']	['N'],,,,		1.17008
1389917	['Na+/Pi-cotransporter']	['membrane', 'sodium-dependent phosphate transmembrane transporter activity', 'phosphate transport']	['N']	['N'],,,,		1.14945
902258	['Na+/Pi-cotransporter']	['membrane', 'sodium-dependent phosphate transmembrane transporter activity', 'phosphate transport']	['N']	['N'],,,,		1.06913
846407	['Na+/Pi-cotransporter']	['membrane', 'sodium-dependent phosphate transmembrane transporter activity', 'phosphate transport']	['N']	['N'],,,,		0.834158
1015189	['Na+/Pi-cotransporter']	['membrane', 'sodium-dependent phosphate transmembrane transporter activity', 'phosphate transport']	['N']	['N'],,,,		0.816453
784627	['Na+/Pi-cotransporter']	['membrane', 'sodium-dependent phosphate transmembrane transporter activity', 'phosphate transport']	['N']	['N'],,,,		0.743357
1070080	['Na+/Pi-cotransporter']	['membrane', 'sodium-dependent phosphate transmembrane transporter activity', 'phosphate transport']	['N']	['N'],,,,		0.511187
1137016	['Na+/Pi-cotransporter', 'Superfamilies 1 and 2 helicase ATP-binding type-1 domain profile.', '\\N']	['membrane', 'sodium-dependent phosphate transmembrane transporter activity', 'phosphate transport']	['N']	['N'],,,,		0.747517
993817	['N']	['N']	['N']	['Acting on acid anhydrides; catalyzing transmembrane movement',,,,		3.92671
1010779	['N']	['N']	['N']	['Acting on acid anhydrides; involved in cellular and',,,,		0.74653
1027658	['N']	['N']	['N']	['Hydrolyzing N-glycosyl compounds.',,,,		-0.613879
1021183	['N']	['N']	['N']	['Hydrolyzing N-glycosyl compounds.',,,,		-1.15143
1000132	['N']	['N']	['N']	['Microtubule-severing ATPase.',,,,		0.442381
1402208	['N']	['N']	['N']	['Microtubule-severing ATPase.',,,,		0.33081
1020086	['N']	['N']	['N']	['Molybdate-transporting ATPase.',,,,		6.66846
1270147	['N']	['N']	['N']	['NAD(+) ADP-ribosyltransferase.',,,,		1.0476
828941	['N']	['N']	['N']	['NAD(+) ADP-ribosyltransferase.',,,,		1.04415
1011052	['N']	['N']	['N']	['NAD(+) ADP-ribosyltransferase.',,,,		1.01614
250278	['N']	['N']	['N']	['NAD(+) ADP-ribosyltransferase.',,,,		0.902534
1229856	['N']	['N']	['N']	['NAD(+) ADP-ribosyltransferase.',,,,		0.760358
996307	['N']	['N']	['N']	['Serine endopeptidases.',,,,		0.377343
1087662	['N']	['N']	['N']	['Serine/threonine specific protein phosphatase.',,,,		-4.68006
1070178	['N']	['N']	['N']	['Ubiquitin--protein ligase.',,,,		0.8793
970818	['N']	['N']	['N']	['Ubiquitin--protein ligase.',,,,		0.528983
960989	['N']	['N']	['N']	['Ubiquitin--protein ligase.',,,,		0.398166
181930	['N']	['N']	['N']	['Glycoprotein-N-acetylgalactosamine 3-beta-galactosyltransferase.',,,,		3.72883
986559	['N']	['N']	['N']	['Glycerone kinase.',,,,		-7.03433
960265	['N']	['N']	['N']	['Tyrosine--tRNA ligase.',,,,		-0.410575
1074861	['N']	['N']	['N']	['Phosphoglycerate dehydrogenase.',,,,		-1.7471
1380427	['N']	['N']	['N']	['N'],,,,		8.33835
1223813	['N']	['N']	['N']	['N'],,,,		8.0816
874328	['N']	['N']	['N']	['N'],,,,		7.42958
988953	['N']	['N']	['N']	['N'],,,,		6.84602
1012836	['N']	['N']	['N']	['N'],,,,		5.67105
1036561	['N']	['N']	['N']	['N'],,,,		5.53575
673036	['N']	['N']	['N']	['N'],,,,		5.53007
993463	['N']	['N']	['N']	['N'],,,,		5.36923
960417	['N']	['N']	['N']	['N'],,,,		5.01129
1031107	['N']	['N']	['N']	['N'],,,,		4.72357
1404005	['N']	['N']	['N']	['N'],,,,		4.34076
1021515	['N']	['N']	['N']	['N'],,,,		4.32846
778756	['N']	['N']	['N']	['N'],,,,		4.2369
976835	['N']	['N']	['N']	['N'],,,,		3.7471
42677	['N']	['N']	['N']	['N'],,,,		2.36303
1068614	['N']	['N']	['N']	['N'],,,,		2.34691
672872	['N']	['N']	['N']	['N'],,,,		2.11751
43629	['N']	['N']	['N']	['N'],,,,		2.01238
917914	['N']	['N']	['N']	['N'],,,,		1.97306
1203088	['N']	['N']	['N']	['N'],,,,		1.95825
1391508	['N']	['N']	['N']	['N'],,,,		1.95593
1137921	['N']	['N']	['N']	['N'],,,,		1.93805
1400417	['N']	['N']	['N']	['N'],,,,		1.91835
980920	['N']	['N']	['N']	['N'],,,,		1.84011
1155217	['N']	['N']	['N']	['N'],,,,		1.79839
153015	['N']	['N']	['N']	['N'],,,,		1.74426
1079314	['N']	['N']	['N']	['N'],,,,		1.63885
1043243	['N']	['N']	['N']	['N'],,,,		1.5934
1047619	['N']	['N']	['N']	['N'],,,,		1.51337
1174234	['N']	['N']	['N']	['N'],,,,		1.49634
1248102	['N']	['N']	['N']	['N'],,,,		1.47941
1060440	['N']	['N']	['N']	['N'],,,,		1.45501
1006453	['N']	['N']	['N']	['N'],,,,		1.45451
1160414	['N']	['N']	['N']	['N'],,,,		1.44785
1095251	['N']	['N']	['N']	['N'],,,,		1.36344
1391396	['N']	['N']	['N']	['N'],,,,		1.36177
1144506	['N']	['N']	['N']	['N'],,,,		1.34
1088958	['N']	['N']	['N']	['N'],,,,		1.33906
1231390	['N']	['N']	['N']	['N'],,,,		1.3249
1015798	['N']	['N']	['N']	['N'],,,,		1.32164
628223	['N']	['N']	['N']	['N'],,,,		1.3146
1083510	['N']	['N']	['N']	['N'],,,,		1.30935
875898	['N']	['N']	['N']	['N'],,,,		1.30296
675757	['N']	['N']	['N']	['N'],,,,		1.29257
1066102	['N']	['N']	['N']	['N'],,,,		1.26814
904742	['N']	['N']	['N']	['N'],,,,		1.26555
1194184	['N']	['N']	['N']	['N'],,,,		1.24837
1074335	['N']	['N']	['N']	['N'],,,,		1.21977
1194158	['N']	['N']	['N']	['N'],,,,		1.21774
1035899	['N']	['N']	['N']	['N'],,,,		1.21486
83691	['N']	['N']	['N']	['N'],,,,		1.20459
1058224	['N']	['N']	['N']	['N'],,,,		1.19115
962978	['N']	['N']	['N']	['N'],,,,		1.17248
614685	['N']	['N']	['N']	['N'],,,,		1.16884
980728	['N']	['N']	['N']	['N'],,,,		1.16124
1067271	['N']	['N']	['N']	['N'],,,,		1.15421
1385238	['N']	['N']	['N']	['N'],,,,		1.14962
97289	['N']	['N']	['N']	['N'],,,,		1.14271
848865	['N']	['N']	['N']	['N'],,,,		1.12433
1399949	['N']	['N']	['N']	['N'],,,,		1.12354
848852	['N']	['N']	['N']	['N'],,,,		1.11598
956865	['N']	['N']	['N']	['N'],,,,		1.1007
659347	['N']	['N']	['N']	['N'],,,,		1.09746
803977	['N']	['N']	['N']	['N'],,,,		1.09722
1066161	['N']	['N']	['N']	['N'],,,,		1.09648
1043428	['N']	['N']	['N']	['N'],,,,		1.06571
1050757	['N']	['N']	['N']	['N'],,,,		1.0641
1070075	['N']	['N']	['N']	['N'],,,,		1.05302
1012322	['N']	['N']	['N']	['N'],,,,		1.04012
1377488	['N']	['N']	['N']	['N'],,,,		1.03417
1004209	['N']	['N']	['N']	['N'],,,,		1.0077
128628	['N']	['N']	['N']	['N'],,,,		1.00033
796465	['N']	['N']	['N']	['N'],,,,		0.996836
1046068	['N']	['N']	['N']	['N'],,,,		0.988229
662204	['N']	['N']	['N']	['N'],,,,		0.987298
970394	['N']	['N']	['N']	['N'],,,,		0.981049
1115439	['N']	['N']	['N']	['N'],,,,		0.966625
1022506	['N']	['N']	['N']	['N'],,,,		0.960908
841189	['N']	['N']	['N']	['N'],,,,		0.959516
977461	['N']	['N']	['N']	['N'],,,,		0.956656
1067702	['N']	['N']	['N']	['N'],,,,		0.95375
1223925	['N']	['N']	['N']	['N'],,,,		0.948729
1071519	['N']	['N']	['N']	['N'],,,,		0.948318
1059124	['N']	['N']	['N']	['N'],,,,		0.940348
786216	['N']	['N']	['N']	['N'],,,,		0.939426
1083505	['N']	['N']	['N']	['N'],,,,		0.938271
982586	['N']	['N']	['N']	['N'],,,,		0.938119
1076221	['N']	['N']	['N']	['N'],,,,		0.937477
619158	['N']	['N']	['N']	['N'],,,,		0.933171
928466	['N']	['N']	['N']	['N'],,,,		0.932585
1203587	['N']	['N']	['N']	['N'],,,,		0.917902
969429	['N']	['N']	['N']	['N'],,,,		0.910326
1042132	['N']	['N']	['N']	['N'],,,,		0.900671
1389898	['N']	['N']	['N']	['N'],,,,		0.900059
1012327	['N']	['N']	['N']	['N'],,,,		0.893297
1234286	['N']	['N']	['N']	['N'],,,,		0.882096
1076619	['N']	['N']	['N']	['N'],,,,		0.878362
1392461	['N']	['N']	['N']	['N'],,,,		0.860468
983741	['N']	['N']	['N']	['N'],,,,		0.860351
1060312	['N']	['N']	['N']	['N'],,,,		0.856877
1227023	['N']	['N']	['N']	['N'],,,,		0.853887
750893	['N']	['N']	['N']	['N'],,,,		0.852367
1042127	['N']	['N']	['N']	['N'],,,,		0.851881
1066119	['N']	['N']	['N']	['N'],,,,		0.849185
1002120	['N']	['N']	['N']	['N'],,,,		0.847125
1282232	['N']	['N']	['N']	['N'],,,,		0.8426
1039924	['N']	['N']	['N']	['N'],,,,		0.828776
93931	['N']	['N']	['N']	['N'],,,,		0.824268
637770	['N']	['N']	['N']	['N'],,,,		0.817396
913577	['N']	['N']	['N']	['N'],,,,		0.811391
762021	['N']	['N']	['N']	['N'],,,,		0.807601
1004891	['N']	['N']	['N']	['N'],,,,		0.807194
1085018	['N']	['N']	['N']	['N'],,,,		0.804023
1041303	['N']	['N']	['N']	['N'],,,,		0.799564
1249543	['N']	['N']	['N']	['N'],,,,		0.798307
1074470	['N']	['N']	['N']	['N'],,,,		0.774606
1080423	['N']	['N']	['N']	['N'],,,,		0.771882
1074760	['N']	['N']	['N']	['N'],,,,		0.754957
943755	['N']	['N']	['N']	['N'],,,,		0.753657
249875	['N']	['N']	['N']	['N'],,,,		0.745176
957168	['N']	['N']	['N']	['N'],,,,		0.744185
669155	['N']	['N']	['N']	['N'],,,,		0.741391
1170422	['N']	['N']	['N']	['N'],,,,		0.740669
1048483	['N']	['N']	['N']	['N'],,,,		0.736943
1041149	['N']	['N']	['N']	['N'],,,,		0.734971
1089276	['N']	['N']	['N']	['N'],,,,		0.73363
998360	['N']	['N']	['N']	['N'],,,,		0.73327
1021564	['N']	['N']	['N']	['N'],,,,		0.72841
969148	['N']	['N']	['N']	['N'],,,,		0.72415
1073964	['N']	['N']	['N']	['N'],,,,		0.719812
1222067	['N']	['N']	['N']	['N'],,,,		0.719105
1238412	['N']	['N']	['N']	['N'],,,,		0.718461
1070735	['N']	['N']	['N']	['N'],,,,		0.713765
1050436	['N']	['N']	['N']	['N'],,,,		0.71306
977396	['N']	['N']	['N']	['N'],,,,		0.70973
1000996	['N']	['N']	['N']	['N'],,,,		0.706737
1024768	['N']	['N']	['N']	['N'],,,,		0.705855
756073	['N']	['N']	['N']	['N'],,,,		0.702926
922175	['N']	['N']	['N']	['N'],,,,		0.698324
1385988	['N']	['N']	['N']	['N'],,,,		0.692956
1066994	['N']	['N']	['N']	['N'],,,,		0.691174
1060968	['N']	['N']	['N']	['N'],,,,		0.687846
874482	['N']	['N']	['N']	['N'],,,,		0.681008
979822	['N']	['N']	['N']	['N'],,,,		0.676798
1038274	['N']	['N']	['N']	['N'],,,,		0.675165
1077404	['N']	['N']	['N']	['N'],,,,		0.675079
1393595	['N']	['N']	['N']	['N'],,,,		0.671205
1039095	['N']	['N']	['N']	['N'],,,,		0.670401
1070880	['N']	['N']	['N']	['N'],,,,		0.667127
981969	['N']	['N']	['N']	['N'],,,,		0.663469
798632	['N']	['N']	['N']	['N'],,,,		0.659737
1085709	['N']	['N']	['N']	['N'],,,,		0.657196
1058564	['N']	['N']	['N']	['N'],,,,		0.655134
1057500	['N']	['N']	['N']	['N'],,,,		0.654497
1080427	['N']	['N']	['N']	['N'],,,,		0.647402
982421	['N']	['N']	['N']	['N'],,,,		0.646462
984310	['N']	['N']	['N']	['N'],,,,		0.64619
1031983	['N']	['N']	['N']	['N'],,,,		0.640926
1086916	['N']	['N']	['N']	['N'],,,,		0.635724
1239786	['N']	['N']	['N']	['N'],,,,		0.634651
1059698	['N']	['N']	['N']	['N'],,,,		0.632017
426483	['N']	['N']	['N']	['N'],,,,		0.630538
1067221	['N']	['N']	['N']	['N'],,,,		0.626647
1111647	['N']	['N']	['N']	['N'],,,,		0.62456
1059052	['N']	['N']	['N']	['N'],,,,		0.617676
331534	['N']	['N']	['N']	['N'],,,,		0.6165
878604	['N']	['N']	['N']	['N'],,,,		0.611661
1234778	['N']	['N']	['N']	['N'],,,,		0.607121
1081043	['N']	['N']	['N']	['N'],,,,		0.606313
1057328	['N']	['N']	['N']	['N'],,,,		0.602946
386387	['N']	['N']	['N']	['N'],,,,		0.597284
1087659	['N']	['N']	['N']	['N'],,,,		0.595905
1048315	['N']	['N']	['N']	['N'],,,,		0.590671
1059782	['N']	['N']	['N']	['N'],,,,		0.582487
1033307	['N']	['N']	['N']	['N'],,,,		0.58246
924771	['N']	['N']	['N']	['N'],,,,		0.580133
1381743	['N']	['N']	['N']	['N'],,,,		0.577742
987862	['N']	['N']	['N']	['N'],,,,		0.57741
750876	['N']	['N']	['N']	['N'],,,,		0.577092
984185	['N']	['N']	['N']	['N'],,,,		0.574811
1068593	['N']	['N']	['N']	['N'],,,,		0.571664
1214886	['N']	['N']	['N']	['N'],,,,		0.571375
1029748	['N']	['N']	['N']	['N'],,,,		0.570659
87893	['N']	['N']	['N']	['N'],,,,		0.567935
1011330	['N']	['N']	['N']	['N'],,,,		0.556115
1055073	['N']	['N']	['N']	['N'],,,,		0.554331
1043718	['N']	['N']	['N']	['N'],,,,		0.552093
1101490	['N']	['N']	['N']	['N'],,,,		0.550912
1063705	['N']	['N']	['N']	['N'],,,,		0.550553
957707	['N']	['N']	['N']	['N'],,,,		0.544773
1062083	['N']	['N']	['N']	['N'],,,,		0.543423
1067264	['N']	['N']	['N']	['N'],,,,		0.535807
1020759	['N']	['N']	['N']	['N'],,,,		0.534525
1014616	['N']	['N']	['N']	['N'],,,,		0.533458
975815	['N']	['N']	['N']	['N'],,,,		0.528997
1047742	['N']	['N']	['N']	['N'],,,,		0.528846
1083535	['N']	['N']	['N']	['N'],,,,		0.528559
1243199	['N']	['N']	['N']	['N'],,,,		0.528495
1203137	['N']	['N']	['N']	['N'],,,,		0.526509
1032923	['N']	['N']	['N']	['N'],,,,		0.525884
978748	['N']	['N']	['N']	['N'],,,,		0.52419
1076469	['N']	['N']	['N']	['N'],,,,		0.523361
\	['N']	['N']	['N']	['N'],,,,		#N/A
999560	['N']	['N']	['N']	['N'],,,,		0.522601
1076578	['N']	['N']	['N']	['N'],,,,		0.516679
1001765	['N']	['N']	['N']	['N'],,,,		0.514174
1055598	['N']	['N']	['N']	['N'],,,,		0.51336
1038294	['N']	['N']	['N']	['N'],,,,		0.512304
977313	['N']	['N']	['N']	['N'],,,,		0.51106
979082	['N']	['N']	['N']	['N'],,,,		0.506422
957163	['N']	['N']	['N']	['N'],,,,		0.504318
999912	['N']	['N']	['N']	['N'],,,,		0.502586
676416	['N']	['N']	['N']	['N'],,,,		0.501252
957325	['N']	['N']	['N']	['N'],,,,		0.497434
975985	['N']	['N']	['N']	['N'],,,,		0.496023
881886	['N']	['N']	['N']	['N'],,,,		0.49573
1005416	['N']	['N']	['N']	['N'],,,,		0.488495
1241921	['N']	['N']	['N']	['N'],,,,		0.487196
1272692	['N']	['N']	['N']	['N'],,,,		0.482247
1008435	['N']	['N']	['N']	['N'],,,,		0.479071
1003611	['N']	['N']	['N']	['N'],,,,		0.477737
965616	['N']	['N']	['N']	['N'],,,,		0.460681
1050550	['N']	['N']	['N']	['N'],,,,		0.459235
1040128	['N']	['N']	['N']	['N'],,,,		0.458649
1382328	['N']	['N']	['N']	['N'],,,,		0.456584
1004615	['N']	['N']	['N']	['N'],,,,		0.456352
992886	['N']	['N']	['N']	['N'],,,,		0.446235
847004	['N']	['N']	['N']	['N'],,,,		0.445128
987538	['N']	['N']	['N']	['N'],,,,		0.444037
771736	['N']	['N']	['N']	['N'],,,,		0.443912
975031	['N']	['N']	['N']	['N'],,,,		0.443159
1036564	['N']	['N']	['N']	['N'],,,,		0.442882
1012856	['N']	['N']	['N']	['N'],,,,		0.441407
50415	['N']	['N']	['N']	['N'],,,,		0.438563
984561	['N']	['N']	['N']	['N'],,,,		0.436718
812485	['N']	['N']	['N']	['N'],,,,		0.434494
1228070	['N']	['N']	['N']	['N'],,,,		0.434343
1084532	['N']	['N']	['N']	['N'],,,,		0.432445
1047736	['N']	['N']	['N']	['N'],,,,		0.431716
664201	['N']	['N']	['N']	['N'],,,,		0.43101
1074077	['N']	['N']	['N']	['N'],,,,		0.428262
607262	['N']	['N']	['N']	['N'],,,,		0.420584
1032833	['N']	['N']	['N']	['N'],,,,		0.418581
1069321	['N']	['N']	['N']	['N'],,,,		0.41714
1062349	['N']	['N']	['N']	['N'],,,,		0.416718
1002809	['N']	['N']	['N']	['N'],,,,		0.415873
984172	['N']	['N']	['N']	['N'],,,,		0.413408
1020902	['N']	['N']	['N']	['N'],,,,		0.412564
1276512	['N']	['N']	['N']	['N'],,,,		0.407318
993094	['N']	['N']	['N']	['N'],,,,		0.405947
946642	['N']	['N']	['N']	['N'],,,,		0.404885
760308	['N']	['N']	['N']	['N'],,,,		0.404737
954724	['N']	['N']	['N']	['N'],,,,		0.403773
960095	['N']	['N']	['N']	['N'],,,,		0.403683
962335	['N']	['N']	['N']	['N'],,,,		0.401932
1042966	['N']	['N']	['N']	['N'],,,,		0.400049
1000018	['N']	['N']	['N']	['N'],,,,		0.398298
993149	['N']	['N']	['N']	['N'],,,,		0.398264
1076008	['N']	['N']	['N']	['N'],,,,		0.387006
1078056	['N']	['N']	['N']	['N'],,,,		0.385565
969784	['N']	['N']	['N']	['N'],,,,		0.383105
954673	['N']	['N']	['N']	['N'],,,,		0.379098
976916	['N']	['N']	['N']	['N'],,,,		0.378332
1052390	['N']	['N']	['N']	['N'],,,,		0.377105
980810	['N']	['N']	['N']	['N'],,,,		0.373056
1086560	['N']	['N']	['N']	['N'],,,,		0.37256
1033302	['N']	['N']	['N']	['N'],,,,		0.368839
1039100	['N']	['N']	['N']	['N'],,,,		0.367738
956749	['N']	['N']	['N']	['N'],,,,		0.365104
978826	['N']	['N']	['N']	['N'],,,,		0.350434
832255	['N']	['N']	['N']	['N'],,,,		0.348861
1016000	['N']	['N']	['N']	['N'],,,,		0.346521
992826	['N']	['N']	['N']	['N'],,,,		0.344841
1005845	['N']	['N']	['N']	['N'],,,,		0.343454
751983	['N']	['N']	['N']	['N'],,,,		0.343234
662356	['N']	['N']	['N']	['N'],,,,		0.339176
1084024	['N']	['N']	['N']	['N'],,,,		0.330592
1005917	['N']	['N']	['N']	['N'],,,,		0.321242
976930	['N']	['N']	['N']	['N'],,,,		0.320521
1003955	['N']	['N']	['N']	['N'],,,,		0.315223
423036	['N']	['N']	['N']	['N'],,,,		0.311264
1013707	['N']	['N']	['N']	['N'],,,,		0.308678
987979	['N']	['N']	['N']	['N'],,,,		0.306442
965492	['N']	['N']	['N']	['N'],,,,		0.305745
884286	['N']	['N']	['N']	['N'],,,,		0.305319
203472	['N']	['N']	['N']	['N'],,,,		0.301088
975692	['N']	['N']	['N']	['N'],,,,		0.30062
1005731	['N']	['N']	['N']	['N'],,,,		0.298392
974868	['N']	['N']	['N']	['N'],,,,		0.288422
1386312	['N']	['N']	['N']	['N'],,,,		0.27691
977084	['N']	['N']	['N']	['N'],,,,		0.23333
956520	['N']	['N']	['N']	['N'],,,,		-0.272419
1060906	['N']	['N']	['N']	['N'],,,,		-0.294506
979443	['N']	['N']	['N']	['N'],,,,		-0.303665
293532	['N']	['N']	['N']	['N'],,,,		-0.311804
1052216	['N']	['N']	['N']	['N'],,,,		-0.311988
1071138	['N']	['N']	['N']	['N'],,,,		-0.312308
977936	['N']	['N']	['N']	['N'],,,,		-0.324675
957393	['N']	['N']	['N']	['N'],,,,		-0.334619
1048280	['N']	['N']	['N']	['N'],,,,		-0.342937
962450	['N']	['N']	['N']	['N'],,,,		-0.344819
846488	['N']	['N']	['N']	['N'],,,,		-0.345405
989099	['N']	['N']	['N']	['N'],,,,		-0.360608
1403420	['N']	['N']	['N']	['N'],,,,		-0.362835
993568	['N']	['N']	['N']	['N'],,,,		-0.367286
977233	['N']	['N']	['N']	['N'],,,,		-0.367604
1072205	['N']	['N']	['N']	['N'],,,,		-0.373554
959504	['N']	['N']	['N']	['N'],,,,		-0.392965
1001177	['N']	['N']	['N']	['N'],,,,		-0.403743
626666	['N']	['N']	['N']	['N'],,,,		-0.405959
765449	['N']	['N']	['N']	['N'],,,,		-0.409905
869285	['N']	['N']	['N']	['N'],,,,		-0.41819
1058397	['N']	['N']	['N']	['N'],,,,		-0.420223
1378245	['N']	['N']	['N']	['N'],,,,		-0.420335
797578	['N']	['N']	['N']	['N'],,,,		-0.420633
874624	['N']	['N']	['N']	['N'],,,,		-0.427245
1025508	['N']	['N']	['N']	['N'],,,,		-0.436256
966021	['N']	['N']	['N']	['N'],,,,		-0.449747
1044398	['N']	['N']	['N']	['N'],,,,		-0.450154
255081	['N']	['N']	['N']	['N'],,,,		-0.455048
835503	['N']	['N']	['N']	['N'],,,,		-0.456238
989416	['N']	['N']	['N']	['N'],,,,		-0.462949
955346	['N']	['N']	['N']	['N'],,,,		-0.473183
1057366	['N']	['N']	['N']	['N'],,,,		-0.476569
973979	['N']	['N']	['N']	['N'],,,,		-0.481174
1078945	['N']	['N']	['N']	['N'],,,,		-0.486393
1018619	['N']	['N']	['N']	['N'],,,,		-0.487133
1007140	['N']	['N']	['N']	['N'],,,,		-0.489905
1075363	['N']	['N']	['N']	['N'],,,,		-0.49059
49320	['N']	['N']	['N']	['N'],,,,		-0.499953
965472	['N']	['N']	['N']	['N'],,,,		-0.50338
1201857	['N']	['N']	['N']	['N'],,,,		-0.512058
899010	['N']	['N']	['N']	['N'],,,,		-0.512508
797831	['N']	['N']	['N']	['N'],,,,		-0.513331
1077410	['N']	['N']	['N']	['N'],,,,		-0.515826
1007396	['N']	['N']	['N']	['N'],,,,		-0.517311
745991	['N']	['N']	['N']	['N'],,,,		-0.519182
1068444	['N']	['N']	['N']	['N'],,,,		-0.522785
1248311	['N']	['N']	['N']	['N'],,,,		-0.524823
231004	['N']	['N']	['N']	['N'],,,,		-0.525898
1050547	['N']	['N']	['N']	['N'],,,,		-0.532781
988215	['N']	['N']	['N']	['N'],,,,		-0.532971
993085	['N']	['N']	['N']	['N'],,,,		-0.53372
1384861	['N']	['N']	['N']	['N'],,,,		-0.542523
1090408	['N']	['N']	['N']	['N'],,,,		-0.54404
836693	['N']	['N']	['N']	['N'],,,,		-0.54595
1148490	['N']	['N']	['N']	['N'],,,,		-0.547081
956286	['N']	['N']	['N']	['N'],,,,		-0.550177
1030568	['N']	['N']	['N']	['N'],,,,		-0.55956
5466	['N']	['N']	['N']	['N'],,,,		-0.572967
187678	['N']	['N']	['N']	['N'],,,,		-0.58352
1043640	['N']	['N']	['N']	['N'],,,,		-0.585894
932607	['N']	['N']	['N']	['N'],,,,		-0.587338
961303	['N']	['N']	['N']	['N'],,,,		-0.590336
1041209	['N']	['N']	['N']	['N'],,,,		-0.592341
993300	['N']	['N']	['N']	['N'],,,,		-0.601991
600070	['N']	['N']	['N']	['N'],,,,		-0.603568
1024380	['N']	['N']	['N']	['N'],,,,		-0.608684
956129	['N']	['N']	['N']	['N'],,,,		-0.610418
1048925	['N']	['N']	['N']	['N'],,,,		-0.619277
602413	['N']	['N']	['N']	['N'],,,,		-0.629119
896723	['N']	['N']	['N']	['N'],,,,		-0.6315
619101	['N']	['N']	['N']	['N'],,,,		-0.631513
1026437	['N']	['N']	['N']	['N'],,,,		-0.638231
786328	['N']	['N']	['N']	['N'],,,,		-0.63974
1088051	['N']	['N']	['N']	['N'],,,,		-0.640068
1031971	['N']	['N']	['N']	['N'],,,,		-0.640853
959965	['N']	['N']	['N']	['N'],,,,		-0.646411
1023025	['N']	['N']	['N']	['N'],,,,		-0.647385
1390240	['N']	['N']	['N']	['N'],,,,		-0.652343
955262	['N']	['N']	['N']	['N'],,,,		-0.67018
988702	['N']	['N']	['N']	['N'],,,,		-0.677598
1010666	['N']	['N']	['N']	['N'],,,,		-0.6905
965778	['N']	['N']	['N']	['N'],,,,		-0.693242
881826	['N']	['N']	['N']	['N'],,,,		-0.694592
997180	['N']	['N']	['N']	['N'],,,,		-0.695746
977642	['N']	['N']	['N']	['N'],,,,		-0.695962
1402013	['N']	['N']	['N']	['N'],,,,		-0.695986
1391514	['N']	['N']	['N']	['N'],,,,		-0.705014
956284	['N']	['N']	['N']	['N'],,,,		-0.707507
968679	['N']	['N']	['N']	['N'],,,,		-0.711666
1009874	['N']	['N']	['N']	['N'],,,,		-0.717105
1390138	['N']	['N']	['N']	['N'],,,,		-0.720354
1039566	['N']	['N']	['N']	['N'],,,,		-0.727657
1015006	['N']	['N']	['N']	['N'],,,,		-0.728495
1052367	['N']	['N']	['N']	['N'],,,,		-0.734112
1074170	['N']	['N']	['N']	['N'],,,,		-0.743525
999961	['N']	['N']	['N']	['N'],,,,		-0.743622
996605	['N']	['N']	['N']	['N'],,,,		-0.749051
1036615	['N']	['N']	['N']	['N'],,,,		-0.750475
1019574	['N']	['N']	['N']	['N'],,,,		-0.756132
980546	['N']	['N']	['N']	['N'],,,,		-0.770713
662747	['N']	['N']	['N']	['N'],,,,		-0.771944
989219	['N']	['N']	['N']	['N'],,,,		-0.778671
614657	['N']	['N']	['N']	['N'],,,,		-0.782909
1038402	['N']	['N']	['N']	['N'],,,,		-0.79149
1021759	['N']	['N']	['N']	['N'],,,,		-0.793419
1378212	['N']	['N']	['N']	['N'],,,,		-0.815034
959715	['N']	['N']	['N']	['N'],,,,		-0.825361
996729	['N']	['N']	['N']	['N'],,,,		-0.830991
1069091	['N']	['N']	['N']	['N'],,,,		-0.840084
1041296	['N']	['N']	['N']	['N'],,,,		-0.842052
1011144	['N']	['N']	['N']	['N'],,,,		-0.8448
1011212	['N']	['N']	['N']	['N'],,,,		-0.849794
789720	['N']	['N']	['N']	['N'],,,,		-0.863575
1056005	['N']	['N']	['N']	['N'],,,,		-0.865664
799147	['N']	['N']	['N']	['N'],,,,		-0.866383
1003136	['N']	['N']	['N']	['N'],,,,		-0.866783
1049650	['N']	['N']	['N']	['N'],,,,		-0.89074
961981	['N']	['N']	['N']	['N'],,,,		-0.891011
1009751	['N']	['N']	['N']	['N'],,,,		-0.893589
996723	['N']	['N']	['N']	['N'],,,,		-0.895222
817323	['N']	['N']	['N']	['N'],,,,		-0.896388
1041055	['N']	['N']	['N']	['N'],,,,		-0.89954
874593	['N']	['N']	['N']	['N'],,,,		-0.918783
1021186	['N']	['N']	['N']	['N'],,,,		-0.922281
1096336	['N']	['N']	['N']	['N'],,,,		-0.929701
1032303	['N']	['N']	['N']	['N'],,,,		-0.930181
49557	['N']	['N']	['N']	['N'],,,,		-0.934777
1061080	['N']	['N']	['N']	['N'],,,,		-0.943891
959719	['N']	['N']	['N']	['N'],,,,		-0.943899
1043489	['N']	['N']	['N']	['N'],,,,		-0.957842
1029033	['N']	['N']	['N']	['N'],,,,		-0.958117
957803	['N']	['N']	['N']	['N'],,,,		-0.964902
1074854	['N']	['N']	['N']	['N'],,,,		-0.965796
1221137	['N']	['N']	['N']	['N'],,,,		-0.975445
1050475	['N']	['N']	['N']	['N'],,,,		-0.975556
983782	['N']	['N']	['N']	['N'],,,,		-0.984473
1395777	['N']	['N']	['N']	['N'],,,,		-0.984682
998435	['N']	['N']	['N']	['N'],,,,		-1.00982
1093345	['N']	['N']	['N']	['N'],,,,		-1.0118
1000934	['N']	['N']	['N']	['N'],,,,		-1.01239
999835	['N']	['N']	['N']	['N'],,,,		-1.03127
1389935	['N']	['N']	['N']	['N'],,,,		-1.0324
1084636	['N']	['N']	['N']	['N'],,,,		-1.03253
1384611	['N']	['N']	['N']	['N'],,,,		-1.03553
967639	['N']	['N']	['N']	['N'],,,,		-1.04363
1215716	['N']	['N']	['N']	['N'],,,,		-1.05674
1218681	['N']	['N']	['N']	['N'],,,,		-1.06302
1003493	['N']	['N']	['N']	['N'],,,,		-1.07765
1262260	['N']	['N']	['N']	['N'],,,,		-1.0833
1059881	['N']	['N']	['N']	['N'],,,,		-1.10416
835859	['N']	['N']	['N']	['N'],,,,		-1.10926
65046	['N']	['N']	['N']	['N'],,,,		-1.11661
1390141	['N']	['N']	['N']	['N'],,,,		-1.12384
1021100	['N']	['N']	['N']	['N'],,,,		-1.12841
616189	['N']	['N']	['N']	['N'],,,,		-1.13375
962046	['N']	['N']	['N']	['N'],,,,		-1.14049
962320	['N']	['N']	['N']	['N'],,,,		-1.14053
1021074	['N']	['N']	['N']	['N'],,,,		-1.14256
1228844	['N']	['N']	['N']	['N'],,,,		-1.14514
1023552	['N']	['N']	['N']	['N'],,,,		-1.14708
1005117	['N']	['N']	['N']	['N'],,,,		-1.15166
340831	['N']	['N']	['N']	['N'],,,,		-1.15204
1089121	['N']	['N']	['N']	['N'],,,,		-1.1575
1220697	['N']	['N']	['N']	['N'],,,,		-1.16082
959671	['N']	['N']	['N']	['N'],,,,		-1.16193
884713	['N']	['N']	['N']	['N'],,,,		-1.16459
432769	['N']	['N']	['N']	['N'],,,,		-1.18735
1228310	['N']	['N']	['N']	['N'],,,,		-1.19183
836644	['N']	['N']	['N']	['N'],,,,		-1.21258
1057174	['N']	['N']	['N']	['N'],,,,		-1.21445
995621	['N']	['N']	['N']	['N'],,,,		-1.22807
210931	['N']	['N']	['N']	['N'],,,,		-1.22882
1056879	['N']	['N']	['N']	['N'],,,,		-1.22997
645163	['N']	['N']	['N']	['N'],,,,		-1.23164
1229487	['N']	['N']	['N']	['N'],,,,		-1.24509
1059413	['N']	['N']	['N']	['N'],,,,		-1.25292
1283855	['N']	['N']	['N']	['N'],,,,		-1.2659
995620	['N']	['N']	['N']	['N'],,,,		-1.27089
988723	['N']	['N']	['N']	['N'],,,,		-1.27113
988222	['N']	['N']	['N']	['N'],,,,		-1.27159
962069	['N']	['N']	['N']	['N'],,,,		-1.27831
994115	['N']	['N']	['N']	['N'],,,,		-1.29461
994125	['N']	['N']	['N']	['N'],,,,		-1.29593
1021180	['N']	['N']	['N']	['N'],,,,		-1.30557
850352	['N']	['N']	['N']	['N'],,,,		-1.30564
755124	['N']	['N']	['N']	['N'],,,,		-1.32885
340788	['N']	['N']	['N']	['N'],,,,		-1.3333
1000203	['N']	['N']	['N']	['N'],,,,		-1.34366
1045722	['N']	['N']	['N']	['N'],,,,		-1.34393
1088786	['N']	['N']	['N']	['N'],,,,		-1.3473
400050	['N']	['N']	['N']	['N'],,,,		-1.35014
644433	['N']	['N']	['N']	['N'],,,,		-1.35251
1039289	['N']	['N']	['N']	['N'],,,,		-1.36643
1006864	['N']	['N']	['N']	['N'],,,,		-1.36699
1059905	['N']	['N']	['N']	['N'],,,,		-1.39422
815766	['N']	['N']	['N']	['N'],,,,		-1.39666
1057927	['N']	['N']	['N']	['N'],,,,		-1.39773
1084642	['N']	['N']	['N']	['N'],,,,		-1.40227
801161	['N']	['N']	['N']	['N'],,,,		-1.40735
999208	['N']	['N']	['N']	['N'],,,,		-1.43736
1001774	['N']	['N']	['N']	['N'],,,,		-1.45609
856798	['N']	['N']	['N']	['N'],,,,		-1.45697
1221927	['N']	['N']	['N']	['N'],,,,		-1.46542
1075709	['N']	['N']	['N']	['N'],,,,		-1.48052
965668	['N']	['N']	['N']	['N'],,,,		-1.48645
1011951	['N']	['N']	['N']	['N'],,,,		-1.50265
1218082	['N']	['N']	['N']	['N'],,,,		-1.51271
1216796	['N']	['N']	['N']	['N'],,,,		-1.51486
762083	['N']	['N']	['N']	['N'],,,,		-1.51983
775677	['N']	['N']	['N']	['N'],,,,		-1.52611
1035550	['N']	['N']	['N']	['N'],,,,		-1.54614
1388493	['N']	['N']	['N']	['N'],,,,		-1.58322
1073883	['N']	['N']	['N']	['N'],,,,		-1.58331
1044951	['N']	['N']	['N']	['N'],,,,		-1.60138
1006064	['N']	['N']	['N']	['N'],,,,		-1.62836
1378435	['N']	['N']	['N']	['N'],,,,		-1.63769
1162716	['N']	['N']	['N']	['N'],,,,		-1.69217
988189	['N']	['N']	['N']	['N'],,,,		-1.69819
1084278	['N']	['N']	['N']	['N'],,,,		-1.71221
44708	['N']	['N']	['N']	['N'],,,,		-1.71763
979354	['N']	['N']	['N']	['N'],,,,		-1.73937
1089152	['N']	['N']	['N']	['N'],,,,		-1.73946
1060128	['N']	['N']	['N']	['N'],,,,		-1.75584
1039613	['N']	['N']	['N']	['N'],,,,		-1.75655
996330	['N']	['N']	['N']	['N'],,,,		-1.76069
882486	['N']	['N']	['N']	['N'],,,,		-1.76997
988647	['N']	['N']	['N']	['N'],,,,		-1.78256
776799	['N']	['N']	['N']	['N'],,,,		-1.82811
993447	['N']	['N']	['N']	['N'],,,,		-1.8364
969907	['N']	['N']	['N']	['N'],,,,		-1.83675
384937	['N']	['N']	['N']	['N'],,,,		-1.84839
1030621	['N']	['N']	['N']	['N'],,,,		-1.85727
1003873	['N']	['N']	['N']	['N'],,,,		-1.87575
776936	['N']	['N']	['N']	['N'],,,,		-1.90427
980401	['N']	['N']	['N']	['N'],,,,		-1.90783
989984	['N']	['N']	['N']	['N'],,,,		-1.90952
1069007	['N']	['N']	['N']	['N'],,,,		-1.91813
1053461	['N']	['N']	['N']	['N'],,,,		-1.97524
1042752	['N']	['N']	['N']	['N'],,,,		-1.97815
954987	['N']	['N']	['N']	['N'],,,,		-1.99709
1036585	['N']	['N']	['N']	['N'],,,,		-2.02184
760627	['N']	['N']	['N']	['N'],,,,		-2.05056
604661	['N']	['N']	['N']	['N'],,,,		-2.07976
1020693	['N']	['N']	['N']	['N'],,,,		-2.11262
979091	['N']	['N']	['N']	['N'],,,,		-2.1411
1219679	['N']	['N']	['N']	['N'],,,,		-2.1484
1015796	['N']	['N']	['N']	['N'],,,,		-2.23631
1041236	['N']	['N']	['N']	['N'],,,,		-2.39891
998634	['N']	['N']	['N']	['N'],,,,		-2.42689
937733	['N']	['N']	['N']	['N'],,,,		-2.44907
1129857	['N']	['N']	['N']	['N'],,,,		-2.45284
983884	['N']	['N']	['N']	['N'],,,,		-2.47234
980547	['N']	['N']	['N']	['N'],,,,		-2.50071
975088	['N']	['N']	['N']	['N'],,,,		-2.55656
954392	['N']	['N']	['N']	['N'],,,,		-2.61846
1090444	['N']	['N']	['N']	['N'],,,,		-2.63286
941005	['N']	['N']	['N']	['N'],,,,		-2.63785
606131	['N']	['N']	['N']	['N'],,,,		-2.66332
969191	['N']	['N']	['N']	['N'],,,,		-2.75352
196140	['N']	['N']	['N']	['N'],,,,		-2.75523
1055460	['N']	['N']	['N']	['N'],,,,		-2.75822
956117	['N']	['N']	['N']	['N'],,,,		-2.86924
968059	['N']	['N']	['N']	['N'],,,,		-2.88179
377603	['N']	['N']	['N']	['N'],,,,		-2.92606
905755	['N']	['N']	['N']	['N'],,,,		-2.95981
1034144	['N']	['N']	['N']	['N'],,,,		-2.96461
834431	['N']	['N']	['N']	['N'],,,,		-3.01433
989411	['N']	['N']	['N']	['N'],,,,		-3.12338
366562	['N']	['N']	['N']	['N'],,,,		-3.1779
1088446	['N']	['N']	['N']	['N'],,,,		-3.25902
1018541	['N']	['N']	['N']	['N'],,,,		-3.26155
964060	['N']	['N']	['N']	['N'],,,,		-3.32196
977988	['N']	['N']	['N']	['N'],,,,		-3.37979
1398664	['N']	['N']	['N']	['N'],,,,		-3.43439
1391646	['N']	['N']	['N']	['N'],,,,		-3.71692
996313	['N']	['N']	['N']	['N'],,,,		-3.84328
358483	['N']	['N']	['N']	['N'],,,,		-4.00983
661938	['N']	['N']	['N']	['N'],,,,		-4.05643
1089809	['N']	['N']	['N']	['N'],,,,		-4.18836
1056361	['N']	['N']	['N']	['N'],,,,		-4.21115
984442	['N']	['N']	['N']	['N'],,,,		-4.36399
1088928	['N']	['N']	['N']	['N'],,,,		-4.36631
983883	['N']	['N']	['N']	['N'],,,,		-4.38747
825328	['N']	['N']	['N']	['N'],,,,		-4.4584
1085908	['N']	['N']	['N']	['N'],,,,		-4.74761
1008810	['N']	['N']	['N']	['N'],,,,		-4.78543
1173779	['N']	['N']	['N']	['N'],,,,		-4.98065
1039969	['N']	['N']	['N']	['N'],,,,		-5.09041
1219116	['N']	['N']	['N']	['N'],,,,		-5.45345
1017576	['N']	['N']	['N']	['N'],,,,		-5.50025
982075	['N']	['N']	['N']	['N'],,,,		-5.57808
976533	['N']	['N']	['N']	['N'],,,,		-5.82946
1084730	['N']	['N']	['N']	['N'],,,,		-5.92408
1378458	['N']	['N']	['N']	['N'],,,,		-6.67218
1012823	['N']	['N']	['N']	['N'],,,,		-6.70822
839407	['N']	['N']	['N']	['N'],,,,		-6.78999
957749	['N']	['N']	['N']	['N'],,,,		-6.9645
826432	['N']	['N']	['N']	['N'],,,,		-7.07572
1023599	['N']	['N']	['N']	['N'],,,,		-7.32245
877931	['N']	['N']	['N']	['N'],,,,		-7.4396
989269	['N']	['N']	['N']	['N'],,,,		-7.63639
827637	['N']	['N']	['N']	['N'],,,,		-7.80935
1086652	['N']	['N']	['N']	['N'],,,,		-7.96993
1058050	['N']	['N']	['N']	['N'],,,,		-8.60939
1007371	['N']	['N']	['N']	['N'],,,,		-9.06673
1030599	['N']	['N']	['N']	['N'],,,,		-9.22948
1036268	['Myb-like DNA-binding domain', 'pre-mRNA splicing factor component', 'Myb-type HTH DNA-binding domain profile.', '\\N', "SANT SWI3, ADA2, N-CoR and TFIIIB'' DNA-binding domains"]	['DNA binding']	['N']	['N'],,,,		0.43033
979027	['myb_SHAQKYF: myb-like DNA-binding domain, SHAQKYF class', 'Myb-like DNA-binding domain', 'Myb-type HTH DNA-binding domain profile.', '\\N', "SANT SWI3, ADA2, N-CoR and TFIIIB'' DNA-binding domains"]	['DNA binding']	['N']	['N'],,,,		0.361577
1032790	['Mpv17 / PMP22 family']	['integral to membrane']	['N']	['N'],,,,		-0.325916
1011280	['Mpv17 / PMP22 family']	['integral to membrane']	['N']	['N'],,,,		-1.09836
1006071	['Monogalactosyldiacylglycerol (MGDG) synthase', 'Glycosyltransferase family 28 C-terminal domain', '\\N']	['1,2-diacylglycerol 3-beta-galactosyltransferase activity', 'carbohydrate metabolic process', 'lipid glycosylation', 'transferase activity, transferring hexosyl groups', 'carbohydrate binding']	['N']	['1,,,,		-1.40849
957216	['Mo-co oxidoreductase dimerisation domain', 'Cytochrome b5 family, heme-binding domain signature.', 'Cytochrome b5 family, heme-binding domain profile.', 'Cytochrome b5-like Heme/Steroid binding domain', 'Oxidoreductase molybdopterin binding domain', '\\N']	['transition metal ion binding', 'molybdenum ion binding', 'heme binding', 'sulfite oxidase activity', 'oxidoreductase activity', 'electron transport']	['N']	['Sulfite oxidase.',,,,		0.907511
1010657	['Mitochondrial biogenesis AIM24', 'TIGR00266: TIGR00266 family protein', '\\N']	['N']	['N']	['N'],,,,		1.50395
1010620	['MI domain profile.', 'MA3 domain', 'Domain in DAP-5, eIF4G, MA-3 and other proteins.', 'Middle domain of eukaryotic initiation factor 4G (eIF4G)', 'MIF4G domain', '\\N']	['protein binding', 'binding', 'RNA metabolic process']	['N']	['N'],,,,		10.7048
970313	['Methyltransferase FkbM domain', '\\N', 'fkbM_fam: methyltransferase, FkbM family']	['N']	['N']	['N'],,,,		0.378605
1088764	['Methyltransferase domain']	['N']	['N']	['N'],,,,		0.814045
962322	['Methyltransferase domain']	['N']	['N']	['N'],,,,		0.540352
1003102	['methyl_EasF: probable methyltransferase domain, EasF family', 'DinB superfamily', 'Histidine-specific methyltransferase, SAM-dependent', 'Sulfatase-modifying factor enzyme 1', '\\N']	['binding']	['N']	['N'],,,,		0.657306
1033510	['Metallopeptidase family M24', 'Histone chaperone Rttp106-like', 'FACT complex subunit SPT16 N-terminal lobe domain', 'FACT complex subunit (SPT16/CDC68)', '\\N']	['proteolysis', 'metalloexopeptidase activity', 'X-Pro aminopeptidase activity']	['N']	['Xaa-Pro aminopeptidase.',,,,		-8.14783
1076466	['Menin']	['nucleus']	['N']	['N'],,,,		0.556686
1225105	['Membrane transport protein']	['integral to membrane']	['N']	['N'],,,,		1.10758
956246	['MEKHLA domain']	['N']	['N']	['N'],,,,		1.07669
961009	['MED7 protein', '\\N']	['positive regulation of transcription', 'transcription coactivator activity', 'nucleus']	['N']	['N'],,,,		0.412749
1032871	['Major sperm protein (MSP) domain profile.', 'MSP (Major sperm protein) domain', '\\N']	['structural molecule activity']	['N']	['N'],,,,		-0.606781
980776	['Major facilitator superfamily (MFS) profile.', '\\N', 'Major Facilitator Superfamily']	['N']	['N']	['N'],,,,		-1.22043
1043745	['Lyase', 'Argininosuccinate lyase C-terminal', 'argH: argininosuccinate lyase', 'Fumarate lyases signature.', '\\N']	['catalytic activity', 'arginine biosynthetic process via ornithine', 'argininosuccinate lyase activity']	['N']	['Argininosuccinate lyase.',,,,		0.979387
757513	['LsmAD domain', 'Ataxin 2 SM domain']	['N']	['N']	['N'],,,,		-1.0762
1036438	['Low molecular weight phosphatase family', 'Low molecular weight phosphotyrosine protein phosphatase', '\\N']	['arsenate reductase (glutaredoxin) activity']	['N']	['N'],,,,		-0.462532
1073842	['Low molecular weight phosphatase family', 'Low molecular weight phosphotyrosine protein phosphatase', '\\N']	['arsenate reductase (glutaredoxin) activity']	['N']	['N'],,,,		-0.465648
763204	['lipB: lipoyl(octanoyl) transferase', 'Biotin/lipoate A/B protein ligase family', 'Lipoate-protein ligase B signature.', '\\N']	['protein modification process', 'catalytic activity', 'lipoate biosynthetic process', 'lipoyl(octanoyl) transferase activity']	['N']	['N'],,,,		0.611813
1068488	['lipB: lipoyl(octanoyl) transferase', 'Biotin/lipoate A/B protein ligase family', 'Lipoate-protein ligase B signature.', '\\N']	['protein modification process', 'catalytic activity', 'lipoate biosynthetic process', 'lipoyl(octanoyl) transferase activity']	['N']	['N'],,,,		0.44836
1017227	['Lipase (class 3)', '\\N']	['triacylglycerol lipase activity', 'lipid metabolic process']	['N']	['N'],,,,		0.843582
1034266	['Lipase (class 3)', '\\N']	['triacylglycerol lipase activity', 'lipid metabolic process']	['N']	['N'],,,,		0.726161
1021083	['Lipase (class 3)', '\\N']	['triacylglycerol lipase activity', 'lipid metabolic process']	['N']	['N'],,,,		-1.09382
797622	['Lipase (class 3)', '\\N']	['triacylglycerol lipase activity', 'lipid metabolic process']	['N']	['N'],,,,		-4.04616
1038180	['Leucine-rich repeat profile.', '2OG-Fe(II) oxygenase superfamily', 'Leucine Rich repeat', 'Fe(2+) 2-oxoglutarate dioxygenase domain profile.', 'Leucine rich repeat, ribonuclease inhibitor type', 'Prolyl 4-hydroxylase alpha subunit homologues.', '\\N']	['protein binding', 'protein metabolic process', 'oxidoreductase activity, acting on paired donors, with incorporation or reduction of molecular oxygen, 2-oxoglutarate as one donor, and incorporation of one atom each of oxygen into both donors']	['N']	['N'],,,,		0.502229
1005478	['Leucine Rich repeat', 'Leucine rich repeat, ribonuclease inhibitor type', '\\N']	['N']	['N']	['N'],,,,		0.799347
1014374	['Leucine Rich repeat', 'Leucine rich repeat, ribonuclease inhibitor type', '\\N']	['N']	['N']	['N'],,,,		-0.733598
1379604	['Leucine rich repeat, ribonuclease inhibitor type', '\\N']	['N']	['N']	['N'],,,,		0.337281
1082729	['Leucine rich repeat, ribonuclease inhibitor type', '\\N']	['N']	['N']	['N'],,,,		-2.87083
606691	['Lecithin retinol acyltransferase']	['N']	['N']	['N'],,,,		0.809283
1011054	['L11_bact: ribosomal protein L11', 'Ribosomal protein L11 signature.', 'Ribosomal protein L11, RNA binding domain', 'Ribosomal protein L11/L12', '\\N', 'Ribosomal protein L11, N-terminal domain']	['structural constituent of ribosome', 'translation', 'intracellular', 'ribosome']	['N']	['N'],,,,		-0.656822
1070868	['L11_bact: ribosomal protein L11', 'Ribosomal protein L11 signature.', 'Ribosomal protein L11, RNA binding domain', 'Ribosomal protein L11/L12', '\\N', 'Ribosomal protein L11, N-terminal domain']	['structural constituent of ribosome', 'translation', 'intracellular', 'ribosome']	['N']	['N'],,,,		-0.785061
1384126	['Kinesin motor, catalytic domain. ATPase.', 'Kinesin motor domain signature.', 'Kinesin motor domain profile.', 'Kinesin motor domain', '\\N']	['microtubule motor activity', 'microtubule-based movement', 'microtubule associated complex', 'ATP binding']	['N']	['N'],,,,		-0.621234
1393736	['Ketopantoate reductase PanE/ApbA', '\\N', 'NAD/NADP octopine/nopaline dehydrogenase, alpha-helical domain']	['oxidoreductase activity', 'coenzyme binding']	['N']	['N'],,,,		0.879963
776916	['Kelch motif', '\\N']	['N']	['N']	['N'],,,,		0.978569
1034035	['JmjC domain profile.', 'Cupin-like domain', '\\N']	['N']	['N']	['N'],,,,		0.490522
1084232	['JmjC domain profile.', 'Cupin superfamily protein', '\\N']	['N']	['N']	['N'],,,,		0.419184
1015697	['JAB1/Mov34/MPN/PAD-1 ubiquitin protease', 'JAB/MPN domain', '\\N']	['cysteine-type peptidase activity']	['N']	['Acting on peptide bonds (peptide hydrolases).',,,,		0.486814
1028615	['Iron-containing alcohol dehydrogenase', 'Aldehyde dehydrogenase family', '\\N']	['oxidoreductase activity', 'metal ion binding', 'metabolic process']	['N']	['N'],,,,		1.23897
765668	['Iron-containing alcohol dehydrogenase', '\\N']	['oxidoreductase activity', 'metal ion binding', 'metabolic process']	['N']	['N'],,,,		0.777794
1029071	['Ion channel', '\\N']	['N']	['N']	['N'],,,,		0.350652
978141	['Inorganic pyrophosphatase', '\\N', 'Inorganic pyrophosphatase signature.']	['phosphate metabolic process', 'cytoplasm', 'inorganic diphosphatase activity', 'magnesium ion binding']	['N']	['Inorganic pyrophosphatase.',,,,		-1.38129
1003455	['IBR domain', 'Zinc finger RING-type signature.', 'Ring finger', 'Zinc finger RING-type profile.', '\\N']	['ubiquitin-protein ligase activity', 'positive regulation of ubiquitin-protein ligase activity', 'regulation of ubiquitin-protein ligase activity', 'zinc ion binding', 'negative regulation of ubiquitin-protein ligase activity', 'protein binding', 'regulation of ubiquitin-protein ligase activity during meiotic cell cycle']	['N']	['Ubiquitin--protein ligase.',,,,		0.900584
626300	['IBR domain', 'Zinc finger RING-type signature.', 'Ring finger', 'Zinc finger RING-type profile.', '\\N']	['ubiquitin-protein ligase activity', 'positive regulation of ubiquitin-protein ligase activity', 'regulation of ubiquitin-protein ligase activity', 'zinc ion binding', 'negative regulation of ubiquitin-protein ligase activity', 'protein binding', 'regulation of ubiquitin-protein ligase activity during meiotic cell cycle']	['N']	['Ubiquitin--protein ligase.',,,,		0.774776
996157	['IBR domain', '\\N']	['zinc ion binding']	['N']	['N'],,,,		0.889526
967425	['Hypothetical methyltransferase', '\\N']	['N']	['N']	['N'],,,,		-0.810755
768075	['hybrid_clust: hydroxylamine reductase', 'Prismane/CO dehydrogenase family', '\\N']	['catalytic activity', 'iron-sulfur cluster binding', 'cytoplasm', 'oxidoreductase activity, acting on other nitrogenous compounds as donors', 'oxidoreductase activity', 'electron transport']	['N']	['N'],,,,		0.802064
1027675	['Hsp90 protein', '\\N', 'Histidine kinase-, DNA gyrase B-, and HSP90-like ATPase']	['protein folding', 'ATP binding', 'unfolded protein binding']	['N']	['N'],,,,		0.42425
1023194	['HSF-type DNA-binding', '\\N']	['sequence-specific DNA binding', 'nucleus', 'regulation of transcription, DNA-dependent', 'transcription factor activity']	['N']	['N'],,,,		-0.51451
1227082	['HSF-type DNA-binding', '\\N', 'heat shock factor']	['sequence-specific DNA binding', 'nucleus', 'regulation of transcription, DNA-dependent', 'transcription factor activity']	['N']	['N'],,,,		1.27616
872437	['HSF-type DNA-binding', '\\N', 'heat shock factor']	['sequence-specific DNA binding', 'nucleus', 'regulation of transcription, DNA-dependent', 'transcription factor activity']	['N']	['N'],,,,		0.939753
1002379	['HSF-type DNA-binding', '\\N', 'heat shock factor']	['sequence-specific DNA binding', 'nucleus', 'regulation of transcription, DNA-dependent', 'transcription factor activity']	['N']	['N'],,,,		0.738832
1081274	['HSF-type DNA-binding', '\\N', 'heat shock factor']	['sequence-specific DNA binding', 'nucleus', 'regulation of transcription, DNA-dependent', 'transcription factor activity']	['N']	['N'],,,,		0.43968
1026383	['HSF-type DNA-binding', '\\N', 'heat shock factor']	['sequence-specific DNA binding', 'nucleus', 'regulation of transcription, DNA-dependent', 'transcription factor activity']	['N']	['N'],,,,		0.417217
1089876	['HSF-type DNA-binding', '\\N', 'heat shock factor']	['sequence-specific DNA binding', 'nucleus', 'regulation of transcription, DNA-dependent', 'transcription factor activity']	['N']	['N'],,,,		0.380559
1027702	['HSF-type DNA-binding', '\\N', 'heat shock factor']	['sequence-specific DNA binding', 'nucleus', 'regulation of transcription, DNA-dependent', 'transcription factor activity']	['N']	['N'],,,,		-0.630997
1063594	['HSF-type DNA-binding', '\\N', 'heat shock factor']	['sequence-specific DNA binding', 'nucleus', 'regulation of transcription, DNA-dependent', 'transcription factor activity']	['N']	['N'],,,,		-1.13711
975000	['HSF-type DNA-binding', '\\N', 'heat shock factor']	['sequence-specific DNA binding', 'nucleus', 'regulation of transcription, DNA-dependent', 'transcription factor activity']	['N']	['N'],,,,		-1.35502
1061595	['HSF-type DNA-binding', '\\N', 'heat shock factor']	['sequence-specific DNA binding', 'nucleus', 'regulation of transcription, DNA-dependent', 'transcription factor activity']	['N']	['N'],,,,		-1.66713
957089	['HSF-type DNA-binding', '\\N', 'heat shock factor']	['sequence-specific DNA binding', 'nucleus', 'regulation of transcription, DNA-dependent', 'transcription factor activity']	['N']	['N'],,,,		-2.52923
1243452	['HSF-type DNA-binding', '\\N', 'heat shock factor']	['sequence-specific DNA binding', 'nucleus', 'regulation of transcription, DNA-dependent', 'transcription factor activity']	['N']	['N'],,,,		-2.62492
1222137	['Horizontally Transferred TransMembrane Domain', 'Vitamin K-dependent gamma-carboxylase']	['gamma-glutamyl carboxylase activity', 'peptidyl-glutamic acid carboxylation']	['N']	['N'],,,,		-1.15383
1059597	['Homoserine dehydrogenase, NAD binding domain', 'asp_kinases: aspartate kinase', 'ACT domain', 'Homoserine dehydrogenase', 'ACT domain profile.', 'Amino acid kinase family', 'Aspartokinase signature.', '\\N']	['metabolic process', 'amino acid binding', 'homoserine dehydrogenase activity', 'aspartate kinase activity', 'amino acid biosynthetic process']	['N']	['N'],,,,		0.364267
1067283	['Histidine phosphatase superfamily (branch 1)', '\\N']	['N']	['N']	['N'],,,,		1.15294
1067293	['Histidine phosphatase superfamily (branch 1)', '\\N']	['N']	['N']	['N'],,,,		1.09738
1383928	['Histidine phosphatase superfamily (branch 1)', '\\N', 'Phosphoglycerate mutase family', 'Phosphoglycerate mutase family phosphohistidine signature.']	['catalytic activity', 'metabolic process']	['N']	['N'],,,,		1.36402
995864	['Histidine phosphatase superfamily (branch 1)', '\\N', 'Phosphoglycerate mutase family', 'Phosphoglycerate mutase family phosphohistidine signature.']	['catalytic activity', 'metabolic process']	['N']	['N'],,,,		-1.5134
1067896	['Herpesviridae UL52/UL70 DNA primase']	['DNA replication', 'DNA primase activity']	['N']	['N'],,,,		0.38869
1069114	['hemK_fam: methyltransferase, HemK family', '\\N', 'N-6 Adenine-specific DNA methylases signature.', 'Methyltransferase domain']	['protein amino acid methylation', 'protein methyltransferase activity', 'methyltransferase activity', 'methylation', 'nucleic acid binding']	['N']	['N'],,,,		0.330826
1043870	['Hemimethylated DNA-binding protein YccV like', 'TPR repeat profile.', 'yccV: hemimethylated DNA binding domain', 'TPR repeat region circular profile.', 'Tetratricopeptide repeats', 'TPR repeat', '\\N']	['N']	['N']	['N'],,,,		-0.552946
1051403	['Helix-loop-helix DNA-binding domain', 'helix loop helix domain', 'PAS domain', '\\N', 'Myc-type, basic helix-loop-helix (bHLH) domain profile.']	['transcription regulator activity', 'signal transducer activity', 'regulation of transcription', 'nucleus', 'signal transduction']	['N']	['N'],,,,		-1.00781
1011229	['helix loop helix domain', '\\N', 'Myc-type, basic helix-loop-helix (bHLH) domain profile.']	['nucleus', 'regulation of transcription', 'transcription regulator activity']	['N']	['N'],,,,		0.458796
1028172	['Helicase conserved C-terminal domain', 'Oligonucleotide/oligosaccharide-binding (OB)-fold', 'DEAD-like helicases superfamily', 'Superfamilies 1 and 2 helicase C-terminal domain profile.', 'Superfamilies 1 and 2 helicase ATP-binding type-1 domain profile.', 'RNA dependent RNA polymerase', 'DEAD/DEAH box helicase', 'helicase superfamily c-terminal domain', '\\N']	['ATP binding', 'helicase activity', 'ATP-dependent helicase activity', 'nucleic acid binding']	['N']	['N'],,,,		0.436841
959830	['Helicase conserved C-terminal domain', 'DEAD-like helicases superfamily', 'Superfamilies 1 and 2 helicase C-terminal domain profile.', 'Superfamilies 1 and 2 helicase ATP-binding type-1 domain profile.', 'SNF2 family N-terminal domain', 'helicase superfamily c-terminal domain', '\\N']	['ATP binding', 'DNA binding', 'helicase activity', 'nucleic acid binding']	['N']	['N'],,,,		-1.4356
854541	['Helicase associated domain']	['N']	['N']	['N'],,,,		-0.480655
989249	['Helicase associated domain']	['N']	['N']	['N'],,,,		-0.768274
1069292	['Heat shock hsp70 proteins family signature 3.', 'Hsp70 protein', '\\N', 'Heat shock hsp70 proteins family signature 1.']	['N']	['N']	['N'],,,,		-0.550529
962523	['Heat shock hsp20 proteins family profile.', 'Hsp20/alpha crystallin family', '\\N']	['N']	['N']	['N'],,,,		0.448495
1037830	['Heat shock hsp20 proteins family profile.', 'Hsp20/alpha crystallin family', '\\N']	['N']	['N']	['N'],,,,		0.443937
988202	['Haloacid dehalogenase-like hydrolase', '\\N', 'HAD-SF-IA-v3: HAD hydrolase, family IA, variant 3']	['phosphatidylinositol-4-phosphate phosphatase activity', 'phosphoglycolate phosphatase activity', "alpha-ribazole-5'-P phosphatase activity", 'phosphatidylinositol-4,5-bisphosphate 5-phosphatase activity', 'metabolic process', 'protein tyrosine/threonine phosphatase activity', 'protein tyrosine/serine/threonine phosphatase activity', 'phosphatidylinositol-3,5-bisphosphate 5-phosphatase activity'…	['N']	['Phosphoric monoester hydrolases.',,,,		0.629468
975262	['Gtr1/RagA G protein conserved region', '\\N']	['nucleus', 'cytoplasm', 'GTP binding']	['N']	['N'],,,,		0.426175
960800	['GPI transamidase subunit PIG-U']	['endoplasmic reticulum membrane', 'GPI anchor biosynthetic process', 'integral to membrane']	['N']	['N'],,,,		0.383721
1002117	['GMP synthase C terminal domain', 'Glutamine amidotransferase class-I', 'Glutamine amidotransferase type 1 domain profile.', 'NAD synthase', 'guaA_Cterm: GMP synthase (glutamine-hydrolyzing), C-terminal domain', '\\N', 'GMP synthetase ATP pyrophosphatase (GMPS ATP-PPase) domain profile.', 'guaA_Nterm: GMP synthase (glutamine-hydrolyzing), N-terminal domain']	['purine nucleotide biosynthetic process', 'ATP binding', 'GMP biosynthetic process', 'GMP synthase (glutamine-hydrolyzing) activity']	['N']	['GMP synthase (glutamine-hydrolysing).',,,,		0.552801
767748	['GMP synthase C terminal domain', '\\N']	['purine nucleotide biosynthetic process', 'ATP binding', 'GMP biosynthetic process', 'GMP synthase (glutamine-hydrolyzing) activity']	['N']	['N'],,,,		1.01887
1224119	['Glycosyl-transferase for dystroglycan', '\\N']	['N']	['N']	['N'],,,,		1.09616
851742	['Glycosyl-transferase for dystroglycan', '\\N']	['N']	['N']	['N'],,,,		1.08882
988371	['Glycosyl transferases group 1', '\\N']	['biosynthetic process']	['N']	['N'],,,,		0.849263
1122339	['Glycosyl transferases group 1', '\\N']	['biosynthetic process']	['N']	['N'],,,,		0.421747
1015677	['Glycosyl transferase family 2']	['N']	['N']	['N'],,,,		0.457149
997288	['Glyceraldehyde 3-phosphate dehydrogenase, NAD binding domain', 'Glyceraldehyde 3-phosphate dehydrogenase, C-terminal domain', 'Glyceraldehyde 3-phosphate dehydrogenase active site.', '\\N', 'GAPDH-I: glyceraldehyde-3-phosphate dehydrogenase, type I']	['NAD binding', 'glucose metabolic process', 'glyceraldehyde-3-phosphate dehydrogenase (phosphorylating) activity', 'glyceraldehyde-3-phosphate dehydrogenase activity']	['N']	['Glyceraldehyde 3-phosphate dehydrogenase (phosphorylating).',,,,		0.581863
1038053	['Glyceraldehyde 3-phosphate dehydrogenase, NAD binding domain', 'Glyceraldehyde 3-phosphate dehydrogenase, C-terminal domain', 'Glyceraldehyde 3-phosphate dehydrogenase active site.', '\\N', 'GAPDH-I: glyceraldehyde-3-phosphate dehydrogenase, type I']	['NAD binding', 'glucose metabolic process', 'glyceraldehyde-3-phosphate dehydrogenase (phosphorylating) activity', 'glyceraldehyde-3-phosphate dehydrogenase activity']	['N']	['Glyceraldehyde 3-phosphate dehydrogenase (phosphorylating).',,,,		0.568042
977916	['Glutathione-dependent formaldehyde-activating enzyme', '\\N']	['carbon-sulfur lyase activity', 'metabolic process']	['N']	['N'],,,,		0.62167
1036625	['Glutamine synthetase, beta-Grasp domain', '\\N', 'Glutamine synthetase, catalytic domain']	['nitrogen compound metabolic process', 'glutamate-ammonia ligase activity', 'glutamine biosynthetic process']	['N']	['Glutamate--ammonia ligase.',,,,		1.15735
1036622	['Glutamine synthetase, beta-Grasp domain', '\\N', 'Glutamine synthetase, catalytic domain']	['nitrogen compound metabolic process', 'glutamate-ammonia ligase activity', 'glutamine biosynthetic process']	['N']	['Glutamate--ammonia ligase.',,,,		1.13454
1044475	['Glutamine amidotransferase type 2 domain profile.', 'Glutamine amidotransferases class-II', '\\N']	['N']	['N']	['N'],,,,		0.82228
957207	['Glutamate/Leucine/Phenylalanine/Valine dehydrogenase', 'Bacterial NAD-glutamate dehydrogenase', '\\N']	['glutamate dehydrogenase activity', 'oxidoreductase activity', 'amino acid metabolic process']	['N']	['Glutamate dehydrogenase.',,,,		0.800451
1019675	['Glu / Leu / Phe / Val dehydrogenases active site.', 'Glutamate/Leucine/Phenylalanine/Valine dehydrogenase', 'Glu/Leu/Phe/Val dehydrogenase, dimerisation domain', '\\N']	['oxidoreductase activity', 'amino acid metabolic process', 'glutamate dehydrogenase (NADP+) activity']	['N']	['Glutamate dehydrogenase (NADP+).',,,,		0.926828
969828	['Glu / Leu / Phe / Val dehydrogenases active site.', 'Glutamate/Leucine/Phenylalanine/Valine dehydrogenase', 'Glu/Leu/Phe/Val dehydrogenase, dimerisation domain', '\\N']	['oxidoreductase activity', 'amino acid metabolic process', 'glutamate dehydrogenase (NADP+) activity']	['N']	['Glutamate dehydrogenase (NADP+).',,,,		0.687702
315032	['GDSL/SGNH-like Acyl-Esterase family found in Pmr5 and Cas1p']	['N']	['N']	['N'],,,,		0.648235
993478	['GDSL-like Lipase/Acylhydrolase family', '\\N']	['N']	['N']	['N'],,,,		-0.802476
960689	['Gamma-glutamyltranspeptidase', '\\N']	['gamma-glutamyltransferase activity']	['N']	['N'],,,,		0.32711
1002778	['Galactoside-binding lectin', 'Galactoside-binding lectin (galectin) domain profile.', '\\N', 'Eukaryotic RNA Recognition Motif (RRM) profile.']	['sugar binding', 'nucleic acid binding']	['N']	['N'],,,,		0.45479
776844	['Galactose oxidase, central domain', '\\N']	['N']	['N']	['N'],,,,		-2.20748
1050206	['G-protein coupled receptors family 3 profile.', '7 transmembrane sweet-taste receptor of 3 GCPR', 'Periplasmic binding protein domain', '\\N']	['N']	['N']	['N'],,,,		0.40105
1031840	['Fusaric acid resistance protein-like']	['N']	['N']	['N'],,,,		0.723998
975210	['Fructose-1-6-bisphosphatase', 'Fructose-1-6-bisphosphatase active site.', '\\N']	['fructose-bisphosphatase activity', 'phosphoric ester hydrolase activity', 'carbohydrate metabolic process']	['N']	['Fructose-bisphosphatase.',,,,		-2.77294
886370	['Fructose-1-6-bisphosphatase', 'Fructose-1-6-bisphosphatase active site.', '\\N']	['phosphoric ester hydrolase activity', 'carbohydrate metabolic process', 'sedoheptulose-bisphosphatase activity']	['N']	['Sedoheptulose-bisphosphatase.',,,,		-2.76574
1011036	['FKBP-type peptidyl-prolyl cis-trans isomerase', '\\N', 'FKBP-type peptidyl-prolyl cis-trans isomerase domain profile.']	['cyclophilin-type peptidyl-prolyl cis-trans isomerase activity', 'peptidyl-prolyl cis-trans isomerase activity', 'protein folding', 'cyclophilin', 'FK506-sensitive peptidyl-prolyl cis-trans isomerase']	['N']	['Peptidylprolyl isomerase.',,,,		-0.416622
1070882	['FKBP-type peptidyl-prolyl cis-trans isomerase', '\\N', 'FKBP-type peptidyl-prolyl cis-trans isomerase domain profile.']	['cyclophilin-type peptidyl-prolyl cis-trans isomerase activity', 'peptidyl-prolyl cis-trans isomerase activity', 'protein folding', 'cyclophilin', 'FK506-sensitive peptidyl-prolyl cis-trans isomerase']	['N']	['Peptidylprolyl isomerase.',,,,		-0.492778
1015536	['FGGY family of carbohydrate kinases, C-terminal domain', 'FGGY family of carbohydrate kinases, N-terminal domain', '\\N']	['gluconokinase activity']	['N']	['Gluconokinase.',,,,		0.38102
992794	['FGGY family of carbohydrate kinases, C-terminal domain', 'FGGY family of carbohydrate kinases, N-terminal domain', '\\N']	['xylulokinase activity']	['N']	['Xylulokinase.',,,,		0.41549
1017893	['FG-GAP repeat profile.', '\\N', 'Trp-Asp (WD) repeats profile.', 'Trp-Asp (WD) repeats circular profile.']	['N']	['N']	['N'],,,,		5.37924
1073647	['Fe(2+) 2-oxoglutarate dioxygenase domain profile.']	['N']	['N']	['N'],,,,		0.580351
1038250	['Fe(2+) 2-oxoglutarate dioxygenase domain profile.']	['N']	['N']	['N'],,,,		-1.20049
1075920	['Fatty acid hydroxylase superfamily']	['octadecanal decarbonylase activity']	['N']	['Octadecanal decarbonylase.',,,,		-1.90417
1387399	['Fatty acid hydroxylase superfamily']	['N']	['N']	['N'],,,,		0.670191
106474	['Fatty acid hydroxylase superfamily']	['N']	['N']	['N'],,,,		0.66275
979912	['Fatty acid hydroxylase superfamily']	['C-4 methylsterol oxidase activity']	['N']	['N'],,,,		-0.343183
986962	['Fatty acid hydroxylase superfamily']	['N']	['N']	['N'],,,,		-0.624649
1038501	['Fatty acid desaturase']	['oxidoreductase activity']	['N']	['With oxidation of a pair of donors resulting in the reduction',,,,		-1.5397
1008172	['Fatty acid desaturase']	['stearoyl-CoA 9-desaturase activity', 'oxidoreductase activity']	['N']	['N'],,,,		-0.90445
813257	['Fatty acid desaturase']	['oxidoreductase activity']	['N']	['N'],,,,		-1.02361
1005456	['Fatty acid desaturase']	['oxidoreductase activity']	['N']	['N'],,,,		-1.75811
1005666	['F-box domain', '\\N']	['N']	['N']	['N'],,,,		0.413068
1081676	['F-box domain profile.']	['N']	['N']	['N'],,,,		0.744401
957044	['F-box domain profile.']	['N']	['N']	['N'],,,,		0.351219
975561	['F-box domain profile.', 'A Receptor for Ubiquitination Targets', 'Leucine-rich repeat - CC (cysteine-containing) subfamily', '\\N', 'F-box-like']	['N']	['N']	['N'],,,,		0.497012
1001980	['Extension to Ser/Thr-type protein kinases', 'AGC-kinase C-terminal domain profile.']	['ATP binding', 'protein amino acid phosphorylation', 'protein serine/threonine kinase activity']	['N']	['N'],,,,		-6.776
779283	['Expansin, family-45 endoglucanase-like domain profile.', '\\N']	['N']	['N']	['N'],,,,		0.540192
1003690	['Exostosin family']	['membrane']	['N']	['N'],,,,		0.522775
1020444	['Exonuclease', '\\N']	['intracellular', 'exonuclease activity', 'nucleic acid binding']	['N']	['N'],,,,		-0.48345
1046393	['Eukaryotic translation initiation factor 3 subunit 7 (eIF-3)', '\\N']	['translation initiation factor activity', 'translational initiation']	['N']	['N'],,,,		0.307229
968566	['Eukaryotic RNA Recognition Motif (RRM) profile.', 'RNA recognition motif. (a.k.a. RRM, RBD, or RNP domain)', '\\N', 'RNA recognition motif']	['nucleic acid binding']	['N']	['N'],,,,		-1.42325
1085177	['Eukaryotic protein of unknown function (DUF846)']	['integral to membrane']	['N']	['N'],,,,		-0.298464
1043908	['Eukaryotic protein of unknown function (DUF829)', '\\N', 'Prokaryotic membrane lipoprotein lipid attachment site profile.']	['N']	['N']	['N'],,,,		-0.865364
1005911	['Eukaryotic initiation factor 4E', '\\N']	['translational initiation', 'cytoplasm', 'translation initiation factor activity', 'RNA binding']	['N']	['N'],,,,		0.861375
992752	['Enoylreductase', 'Zinc-binding dehydrogenase', 'Alcohol dehydrogenase GroES-like domain', '\\N']	['N']	['N']	['N'],,,,		0.81582
865265	['Endoplasmic Reticulum-Golgi Intermediate Compartment (ERGIC)', 'Endoplasmic reticulum vesicle transporter']	['N']	['N']	['N'],,,,		0.283926
174809	['Endonuclease/Exonuclease/phosphatase family', '\\N']	['N']	['N']	['N'],,,,		0.755431
995318	['Endonuclease/Exonuclease/phosphatase family', '\\N']	['N']	['N']	['N'],,,,		-0.386084
988790	['Elongator protein 3, MiaB family, Radical SAM', 'Gcn5-related N-acetyltransferase (GNAT) domain profile.', 'Acetyltransferase (GNAT) family', 'Radical SAM superfamily', 'ELP3: histone acetyltransferase, ELP3 family', '\\N']	['catalytic activity', 'metabolic process', 'iron-sulfur cluster binding', 'histone acetyltransferase activity', 'N-acetyltransferase activity']	['N']	['Histone acetyltransferase.',,,,		-0.504851
865511	['eIF4-gamma/eIF5/eIF2-epsilon', 'Domain at the C-termini of GCD6, eIF-2B epsilon, eIF-4 gamma and eIF-5', '\\N', 'W2 domain profile.']	['binding', 'translation initiation factor activity', 'regulation of translational initiation']	['N']	['N'],,,,		0.619253
960248	['eIF3 subunit 6 N terminal domain', '\\N']	['N']	['N']	['N'],,,,		0.307719
1018724	['EGF-like domain signature 1.', 'EGF-like domain', 'Epidermal growth factor-like domain.', 'EGF-like domain signature 2.', 'EGF-like domain profile.']	['N']	['N']	['N'],,,,		6.37883
954246	['EGF-like domain signature 1.', 'EGF-like domain', 'Epidermal growth factor-like domain.', 'EGF-like domain signature 2.', '\\N', 'EGF-like domain profile.']	['N']	['N']	['N'],,,,		0.550099
965945	['EF-hand, calcium binding motif', 'EF-hand calcium-binding domain.', 'EF-hand domain pair', 'EF-hand calcium-binding domain profile.', '\\N']	['calcium ion binding']	['N']	['N'],,,,		-0.853032
1032284	['EF-hand, calcium binding motif', 'EF hand', 'EF-hand calcium-binding domain.', 'EF-hand calcium-binding domain profile.', '\\N']	['calcium ion binding']	['N']	['N'],,,,		0.40146
1005386	['EF-hand calcium-binding domain.', 'FUN14 family']	['N']	['N']	['N'],,,,		-0.704638
1025201	['EF-hand calcium-binding domain profile.', '\\N', 'EF-hand domain pair', 'EF-hand calcium-binding domain.']	['calcium ion binding']	['N']	['N'],,,,		-1.34318
1025210	['EF-hand calcium-binding domain profile.', '\\N', 'EF-hand domain pair', 'EF-hand calcium-binding domain.']	['calcium ion binding']	['N']	['N'],,,,		-1.37313
1025192	['EF-hand calcium-binding domain profile.', '\\N', 'EF-hand domain pair', 'EF-hand calcium-binding domain.']	['calcium ion binding']	['N']	['N'],,,,		-1.37873
1025161	['EF-hand calcium-binding domain profile.', '\\N', 'EF-hand domain pair', 'EF-hand calcium-binding domain.']	['calcium ion binding']	['N']	['N'],,,,		-1.38092
1025238	['EF-hand calcium-binding domain profile.', '\\N', 'EF-hand calcium-binding domain.']	['calcium ion binding']	['N']	['N'],,,,		-1.3383
857259	['EamA-like transporter family']	['membrane']	['N']	['N'],,,,		-0.904564
1142941	['EamA-like transporter family', '\\N']	['membrane']	['N']	['N'],,,,		-0.439343
1014322	['EamA-like transporter family', '\\N']	['membrane']	['N']	['N'],,,,		-0.502411
157427	['EamA-like transporter family', '\\N']	['membrane']	['N']	['N'],,,,		-6.91418
1001615	['Dual specificity phosphatase, catalytic domain', 'Protein tyrosine phosphatase, catalytic domain motif', 'Dual specificity protein phosphatase family profile.', '\\N', 'Tyrosine specific protein phosphatases family profile.']	['dephosphorylation', 'protein tyrosine phosphatase activity', 'phosphoric monoester hydrolase activity', 'protein tyrosine/serine/threonine phosphatase activity', 'protein amino acid dephosphorylation']	['N']	['N'],,,,		-2.40199
1002255	['Dor1-like family', '\\N']	['N']	['N']	['N'],,,,		0.358749
1005700	['Domain present in PSD-95, Dlg, and ZO-1/2.', 'PDZ domain profile.', '\\N']	['protein binding']	['N']	['N'],,,,		0.522392
1001234	['Domain present in PSD-95, Dlg, and ZO-1/2.', 'PDZ domain profile.', '\\N']	['protein binding']	['N']	['N'],,,,		-0.325293
1039721	['domain present in cyclins, TFIIB and Retinoblastoma', 'Cyclin, N-terminal domain', '\\N']	['uracil DNA N-glycosylase activity', 'DNA N-glycosylase activity', 'purine-specific mismatch base pair DNA N-glycosylase activity', 'single-strand selective uracil DNA N-glycosylase activity', 'DNA-3-methyladenine glycosylase III activity']	['N']	['Hydrolyzing N-glycosyl compounds.',,,,		-0.575119
1080407	['domain present in cyclins, TFIIB and Retinoblastoma', 'Cyclin, N-terminal domain', '\\N']	['N']	['N']	['N'],,,,		0.881642
1080418	['domain present in cyclins, TFIIB and Retinoblastoma', 'Cyclin, N-terminal domain', '\\N']	['N']	['N']	['N'],,,,		0.868693
1027542	['domain present in cyclins, TFIIB and Retinoblastoma', 'Cyclin, N-terminal domain', '\\N']	['N']	['N']	['N'],,,,		0.639407
1058933	['Domain of unknown function DUF59', '\\N']	['N']	['N']	['N'],,,,		-0.634204
1393882	['Domain of unknown function (DUF4499)', 'Protein of unknown function (DUF2470)']	['N']	['N']	['N'],,,,		0.356436
1070190	['Domain of unknown function (DUF2828)', '\\N']	['N']	['N']	['N'],,,,		1.32332
1026343	['Domain of unknown function (DUF2088)']	['N']	['N']	['N'],,,,		0.817017
988686	['Domain of unknown function (DUF202)']	['N']	['N']	['N'],,,,		-0.584526
1062170	['Domain in histone families 1 and 5', 'Linker histone H1/H5 globular (H15) domain profile.', '\\N', 'linker histone H1 and H5 family']	['nucleosome assembly', 'DNA binding', 'nucleus', 'nucleosome']	['N']	['N'],,,,		7.38452
1000264	['Domain in cystathionine beta-synthase and other proteins.', 'Voltage gated chloride channel', 'CBS domain', 'CBS domain profile.', '\\N']	['membrane', 'voltage-gated chloride channel activity', 'ion channel activity', 'chloride transport']	['N']	['N'],,,,		-1.01775
1021174	['Domain in cystathionine beta-synthase and other proteins.', '\\N', 'CBS domain profile.', 'CBS domain']	['N']	['N']	['N'],,,,		0.530353
993115	['Domain Homologous to E6-AP Carboxyl Terminus with', 'HECT domain profile.', '\\N', 'HECT-domain (ubiquitin-transferase)']	['intracellular', 'ubiquitin-protein ligase activity', 'positive regulation of ubiquitin-protein ligase activity', 'regulation of ubiquitin-protein ligase activity', 'protein modification process', 'regulation of ubiquitin-protein ligase activity during meiotic cell cycle', 'negative regulation of ubiquitin-protein ligase activity', 'ubiquitin cycle']	['N']	['Ubiquitin--protein ligase.',,,,		-0.795537
975061	['dnaJ domain profile.', 'Zinc finger RING-type signature.', 'Ring finger domain', 'Ring finger', 'Zinc finger RING-type profile.', 'TPR repeat profile.', 'TPR repeat region circular profile.', 'DnaJ domain', 'DnaJ molecular chaperone homology domain', 'Tetratricopeptide repeats', 'TPR repeat', '\\N']	['protein binding', 'zinc ion binding', 'heat shock protein binding']	['N']	['N'],,,,		-0.315286
1084710	['Dihydrouridine synthase (Dus)', 'Uncharacterized protein family UPF0034 signature.', 'Zinc finger C3H1-type profile.', '\\N']	['tRNA dihydrouridine synthase activity', 'zinc ion binding', 'FAD binding', 'tRNA processing', 'nucleic acid binding']	['N']	['N'],,,,		0.443848
1026990	['Der1-like family', '\\N']	['N']	['N']	['N'],,,,		-1.48122
989323	['Cytochrome P450', '\\N']	['heme binding', 'fluorene oxygenase activity', 'tert-butyl alcohol 2-monooxygenase activity', 'ammonia monooxygenase activity', 'alpha-pinene monooxygenase activity', 'di-n-butyltin dioxygenase activity', 'alpha-pinene dehydrogenase activity', 'limonene 8-monooxygenase activity', 'methylsilanetriol hydroxylase activity', '4-nitrocatechol 4-monooxygenase activity', 'iron ion binding', 'electron t…	['N']	['Acting on paired donors,,,,		0.351684
1045963	['Cytochrome P450 cysteine heme-iron ligand signature.', 'Cytochrome P450', '\\N']	['iron ion binding', 'heme binding', 'electron transport', 'monooxygenase activity']	['N']	['N'],,,,		0.607818
1045948	['Cytochrome P450 cysteine heme-iron ligand signature.', 'Cytochrome P450', '\\N']	['iron ion binding', 'heme binding', 'electron transport', 'monooxygenase activity']	['N']	['N'],,,,		0.585362
1058093	['Cytochrome c family profile.', '\\N', 'Cytochrome c']	['iron ion binding', 'heme binding', 'electron carrier activity', 'electron transport']	['N']	['N'],,,,		-1.02794
1392093	['Cytochrome b5-like Heme/Steroid binding domain', '\\N']	['transition metal ion binding', 'heme binding']	['N']	['N'],,,,		0.31771
957118	['Cytochrome b5 family, heme-binding domain profile.', 'Cytochrome b5-like Heme/Steroid binding domain', '\\N']	['transition metal ion binding', 'heme binding']	['N']	['N'],,,,		0.344895
1067266	['Cyclophilin-type peptidyl-prolyl cis-trans isomerase domain profile.', 'Cyclophilin-type peptidyl-prolyl cis-trans isomerase signature.', 'Cyclophilin type peptidyl-prolyl cis-trans isomerase/CLD', '\\N']	['cyclophilin-type peptidyl-prolyl cis-trans isomerase activity', 'peptidyl-prolyl cis-trans isomerase activity', 'protein folding', 'cyclophilin', 'FK506-sensitive peptidyl-prolyl cis-trans isomerase']	['N']	['Peptidylprolyl isomerase.',,,,		-0.8043
955312	['Cyclin-dependent kinase inhibitor 3 (CDKN3)', '\\N', 'Tyrosine specific protein phosphatases family profile.']	['phosphoric monoester hydrolase activity', 'dephosphorylation']	['N']	['N'],,,,		-0.92116
1398103	['Ctr copper transporter family']	['copper ion transport', 'copper ion transmembrane transporter activity', 'integral to membrane']	['N']	['N'],,,,		0.467103
1010135	['CTP synthase N-terminus', 'Glutamine amidotransferase class-I', 'Glutamine amidotransferase type 1 domain profile.', 'PyrG: CTP synthase', '\\N']	['CTP synthase activity', 'pyrimidine nucleotide biosynthetic process']	['N']	['CTP synthase.',,,,		0.429431
1043669	['CS domain profile.', 'SGS domain profile.', 'CS domain', 'SGS domain', '\\N']	['N']	['N']	['N'],,,,		-0.868183
975906	['CrcB-like protein']	['membrane']	['N']	['N'],,,,		0.51884
1023250	['CrcB-like protein']	['membrane']	['N']	['N'],,,,		0.379652
987881	['CRC domain profile.', 'Tesmin/TSO1-like CXC domain, cysteine-rich domain', '\\N']	['N']	['N']	['N'],,,,		0.890456
1044494	['CRAL-TRIO lipid binding domain profile.', '\\N', 'CRAL/TRIO domain', 'Domain in homologues of a S. cerevisiae phosphatidylinositol transfer protein (Sec14p)']	['N']	['N']	['N'],,,,		-0.543878
1056189	['Cornifin (SPRR) family']	['N']	['N']	['N'],,,,		1.08784
1014576	['Conserved hypothetical protein 698']	['N']	['N']	['N'],,,,		0.557922
979358	['Complex1_LYR-like']	['N']	['N']	['N'],,,,		-0.939614
1019617	['Complex1_LYR-like']	['N']	['N']	['N'],,,,		-1.89491
1074022	['Common central domain of tyrosinase', '\\N']	['monophenol monooxygenase activity', 'oxidoreductase activity', 'metabolic process']	['N']	['Monophenol monooxygenase.',,,,		-1.22981
1046185	['CobW/HypB/UreG, nucleotide-binding domain', '\\N', 'Cobalamin synthesis protein cobW C-terminal domain']	['N']	['N']	['N'],,,,		0.360836
1007424	['Citrate synthase signature.', 'cit_synth_euk: citrate (Si)-synthase, eukaryotic', '\\N', 'Citrate synthase']	['cellular carbohydrate metabolic process', 'citrate (Si)-synthase activity', 'transferase activity, transferring acyl groups, acyl groups converted into alkyl on transfer']	['N']	['Citrate (si)-synthase.',,,,		-0.458249
959155	['Chromate transporter', '\\N']	['chromate transport', 'chromate transmembrane transporter activity']	['N']	['N'],,,,		5.1236
979972	['CHORD domain profile.', 'CHORD']	['N']	['N']	['N'],,,,		-0.694345
1036680	['cheY-homologous receiver domain', 'Histidine kinase-like ATPases', 'His Kinase A (phosphoacceptor) domain', 'His Kinase A (phospho-acceptor) domain', 'Histidine kinase-, DNA gyrase B-, and HSP90-like ATPase', 'Response regulatory domain profile.', 'Response regulator receiver domain', 'Histidine kinase domain profile.', 'CHASE domain profile.', '\\N', 'CHASE domain']	['two-component signal transduction system (phosphorelay)', 'peptidyl-histidine phosphorylation', 'regulation of transcription, DNA-dependent', 'protein histidine kinase activity', 'two-component sensor activity', 'membrane', 'ATP binding', 'two-component response regulator activity', 'signal transducer activity', 'signal transduction']	['N']	['N'],,,,		-0.472871
1078798	['cheY-homologous receiver domain', 'Histidine kinase-like ATPases', 'His Kinase A (phosphoacceptor) domain', 'His Kinase A (phospho-acceptor) domain', 'Histidine kinase-, DNA gyrase B-, and HSP90-like ATPase', 'Response regulatory domain profile.', 'Response regulator receiver domain', 'Histidine kinase domain profile.', 'CHASE domain profile.', '\\N', 'CHASE domain']	['two-component signal transduction system (phosphorelay)', 'peptidyl-histidine phosphorylation', 'regulation of transcription, DNA-dependent', 'protein histidine kinase activity', 'two-component sensor activity', 'membrane', 'ATP binding', 'two-component response regulator activity', 'signal transducer activity', 'signal transduction']	['N']	['N'],,,,		-0.758984
782772	['Chalcone-flavanone isomerase', '\\N']	['N']	['N']	['N'],,,,		-1.48707
956881	['CDP-alcohol phosphatidyltransferase', 'CDP-alcohol phosphatidyltransferases signature.', '\\N']	['membrane', 'phospholipid biosynthetic process', 'phosphotransferase activity, for other substituted phosphate groups', 'ethanolaminephosphotransferase activity']	['N']	['Ethanolaminephosphotransferase.',,,,		0.250967
989585	['CBF/Mak21 family']	['N']	['N']	['N'],,,,		1.19221
1046461	['Cation efflux family', '\\N']	['membrane', 'cation transmembrane transporter activity', 'cation transport']	['N']	['N'],,,,		-0.350199
954635	['Carboxypeptidase Taq (M32) metallopeptidase', '\\N']	['proteolysis', 'metallocarboxypeptidase activity']	['N']	['Thermostable carboxypeptidase 1.',,,,		-1.64247
954447	['Carbon-nitrogen hydrolase domain profile.', 'NAD synthase', 'Carbon-nitrogen hydrolase', '\\N']	['nitrogen compound metabolic process', 'hydrolase activity, acting on carbon-nitrogen (but not peptide) bonds', 'NAD+ synthase (glutamine-hydrolyzing) activity']	['N']	['NAD(+) synthase (glutamine-hydrolysing).',,,,		0.844884
992822	['Calcineurin-like phosphoesterase', 'Protein phosphatase 2A homologues, catalytic domain.', 'Serine/threonine specific protein phosphatases signature.', '\\N']	['magnesium-dependent protein serine/threonine phosphatase activity', 'calcium-dependent protein serine/threonine phosphatase activity', 'myosin phosphatase activity', 'myosin phosphatase regulator activity', 'phosphoprotein phosphatase activity', 'calcium-dependent protein serine/threonine phosphatase regulator activity', 'myosin phosphatase complex', 'hydrolase activity', 'magnesium-dependent p…	['N']	['Serine/threonine specific protein phosphatase.',,,,		0.705278
1000260	['Calcineurin-like phosphoesterase', 'Protein phosphatase 2A homologues, catalytic domain.', 'Serine/threonine specific protein phosphatases signature.', '\\N']	['magnesium-dependent protein serine/threonine phosphatase activity', 'calcium-dependent protein serine/threonine phosphatase activity', 'myosin phosphatase activity', 'myosin phosphatase regulator activity', 'phosphoprotein phosphatase activity', 'calcium-dependent protein serine/threonine phosphatase regulator activity', 'myosin phosphatase complex', 'hydrolase activity', 'magnesium-dependent p…	['N']	['Serine/threonine specific protein phosphatase.',,,,		0.440943
1000364	['C3HC zinc finger-like']	['nucleus', 'zinc ion binding']	['N']	['N'],,,,		0.404268
1085151	['C2 domain', 'VWFA domain profile.', 'von Willebrand factor (vWF) type A domain', 'Copine', 'C2 domain profile.', 'Protein kinase C conserved region 2 (CalB)', '\\N']	['N']	['N']	['N'],,,,		0.755954
1038450	['C2 domain', 'VWFA domain profile.', 'von Willebrand factor (vWF) type A domain', 'Copine', 'C2 domain profile.', 'Protein kinase C conserved region 2 (CalB)', '\\N']	['N']	['N']	['N'],,,,		0.740483
1256465	['C2 domain', 'Protein kinase C conserved region 2 (CalB)', 'C2 domain profile.', '\\N']	['N']	['N']	['N'],,,,		0.826238
1057405	['C2 domain', 'Protein kinase C conserved region 2 (CalB)', 'C2 domain profile.', '\\N']	['N']	['N']	['N'],,,,		0.422142
9978	['C-type lectin domain profile.', '\\N', 'C-type lectin (CTL) or carbohydrate-recognition domain (CRD)']	['binding']	['N']	['N'],,,,		-1.21357
970015	['BTB domain profile.', 'Broad-Complex, Tramtrack and Bric a brac', '\\N', 'BTB/POZ domain']	['protein binding']	['N']	['N'],,,,		0.507714
984483	['Bromodomain', '\\N', 'bromo domain', 'Bromodomain profile.']	['N']	['N']	['N'],,,,		0.332541
1005795	['Beta-eliminating lyase', '\\N']	['lyase activity', 'threonine aldolase activity', 'amino acid metabolic process']	['N']	['Threonine aldolase.',,,,		-0.555585
975308	['Bestrophin, RFP-TM, chloride channel']	['N']	['N']	['N'],,,,		-0.546783
1045788	['Basic-leucine zipper (bZIP) domain profile.']	['regulation of transcription, DNA-dependent', 'protein dimerization activity', 'sequence-specific DNA binding', 'nucleus', 'transcription factor activity']	['N']	['N'],,,,		-1.48016
1011232	['Basic-leucine zipper (bZIP) domain profile.', 'bZIP transcription factor', 'Basic-leucine zipper (bZIP) domain signature.', 'basic region leucin zipper', '\\N']	['regulation of transcription, DNA-dependent', 'protein dimerization activity', 'sequence-specific DNA binding', 'nucleus', 'transcription factor activity']	['N']	['N'],,,,		1.10665
959689	['Basic-leucine zipper (bZIP) domain profile.', 'bZIP transcription factor', 'Basic-leucine zipper (bZIP) domain signature.', 'basic region leucin zipper', '\\N']	['regulation of transcription, DNA-dependent', 'protein dimerization activity', 'sequence-specific DNA binding', 'nucleus', 'transcription factor activity']	['N']	['N'],,,,		0.624124
897584	['Basic-leucine zipper (bZIP) domain profile.', 'bZIP transcription factor', '\\N', 'basic region leucin zipper']	['regulation of transcription, DNA-dependent', 'protein dimerization activity', 'sequence-specific DNA binding', 'nucleus', 'transcription factor activity']	['N']	['N'],,,,		-7.81537
1036485	['Bacterial periplasmic substrate-binding proteins', 'Bacterial extracellular solute-binding proteins, family 3', '\\N']	['transport', 'transporter activity', 'outer membrane-bounded periplasmic space']	['N']	['N'],,,,		0.791688
889255	['ATPases associated with a variety of cellular activities', 'MCM family signature.', 'minichromosome maintenance proteins', 'MCM family domain profile.', 'MCM2/3/5 family', '\\N']	['DNA-dependent ATPase activity', 'DNA replication initiation', 'nucleotide binding', 'ATP binding', 'nucleoside-triphosphatase activity', 'DNA binding']	['N']	['N'],,,,		0.756272
1043082	['ATPases associated with a variety of cellular activities', 'ATPase family associated with various cellular activities (AAA)', 'Ankyrin repeat region circular profile.', 'ankyrin repeats', '\\N', 'Ankyrin repeats (many copies)']	['ATP binding', 'nucleotide binding', 'nucleoside-triphosphatase activity']	['N']	['N'],,,,		-0.811953
146406	['ATPases associated with a variety of cellular activities', 'ATP-binding cassette, ABC transporter-type domain profile.', 'ABC transporters family signature.', 'ABC transporter', '\\N']	['nucleoside-triphosphatase activity', 'ATP binding', 'nucleotide binding', 'ATPase activity']	['N']	['N'],,,,		-1.13813
1008570	['ATPases associated with a variety of cellular activities', 'ABC transporter', '\\N', 'ATP-binding cassette, ABC transporter-type domain profile.']	['nucleoside-triphosphatase activity', 'ATP binding', 'nucleotide binding', 'ATPase activity']	['N']	['N'],,,,		-6.553
1075400	['ATP-grasp fold profile.', 'ATP-grasp domain', '\\N']	['catalytic activity', 'ATP binding']	['N']	['N'],,,,		0.453125
1039487	['Aspartyl/Asparaginyl beta-hydroxylase', '\\N']	['peptide-aspartate beta-dioxygenase activity', 'integral to endoplasmic reticulum membrane', 'peptidyl-amino acid modification']	['N']	['N'],,,,		0.607106
1019209	['Aspartate/ornithine carbamoyltransferase, Asp/Orn binding domain', 'Aspartate and ornithine carbamoyltransferases signature.', 'Aspartate/ornithine carbamoyltransferase, carbamoyl-P binding domain', 'orni_carb_tr: ornithine carbamoyltransferase', '\\N']	['carboxyl- or carbamoyltransferase activity', 'amino acid binding', 'ornithine carbamoyltransferase activity', 'amino acid metabolic process', 'ornithine carbamoyltransferase complex']	['N']	['Ornithine carbamoyltransferase.',,,,		0.516806
989486	['Arrestin (or S-antigen), C-terminal domain']	['N']	['N']	['N'],,,,		0.614827
1059571	['Armadillo/beta-catenin-like repeats', 'Armadillo/plakoglobin ARM repeat profile.', '\\N']	['binding']	['N']	['N'],,,,		-0.463197
998362	['AP2 domain', 'DNA-binding domain in plant proteins such as APETALA2 and EREBPs', 'AP2/ERF domain profile.', '\\N']	['DNA binding', 'nucleus', 'regulation of transcription, DNA-dependent', 'transcription factor activity']	['N']	['N'],,,,		-0.863545
1082808	['Annexin', '\\N', 'Annexin repeats']	['N']	['N']	['N'],,,,		0.828416
968986	['ankyrin repeats', 'Ankyrin repeat region circular profile.', 'Ankyrin repeats (3 copies)', '\\N']	['N']	['N']	['N'],,,,		0.51108
968809	['ankyrin repeats', 'Ankyrin repeat region circular profile.', 'Ankyrin repeats (3 copies)', '\\N']	['N']	['N']	['N'],,,,		0.461764
1044363	['ankyrin repeats', 'Ankyrin repeat region circular profile.', 'Ankyrin repeats (3 copies)', '\\N']	['N']	['N']	['N'],,,,		-2.3604
1082779	['ankyrin repeats', 'Ankyrin repeat region circular profile.', '\\N']	['N']	['N']	['N'],,,,		0.4132
969681	['Ankyrin repeat region circular profile.', 'Ankyrin repeats (3 copies)', 'Ankyrin repeat profile.', 'ankyrin repeats', '\\N']	['N']	['N']	['N'],,,,		0.371185
1003123	['Ankyrin repeat region circular profile.', 'Ankyrin repeats (3 copies)', 'Ankyrin repeat profile.', 'ankyrin repeats', '\\N']	['N']	['N']	['N'],,,,		-0.40653
868938	['Ankyrin repeat region circular profile.', '\\N']	['N']	['N']	['N'],,,,		0.393614
1224426	['Anion-transporting ATPase', 'GET3_arsA_TRC40: transport-energizing ATPase, TRC40/GET3/ArsA family', 'ATPases associated with a variety of cellular activities', '\\N']	['antimonite-transporting ATPase activity', 'arsenite transmembrane-transporting ATPase activity', 'nucleotide binding', 'nucleoside-triphosphatase activity']	['N']	['Arsenite-transporting ATPase.',,,,		0.370662
1043012	['AMP-binding enzyme', 'Putative AMP-binding domain signature.', '\\N']	['catalytic activity', 'acyl-CoA ligase activity', 'succinate-CoA ligase activity', 'benzoyl acetate-CoA ligase activity', 'metabolic process', 'aryl-CoA synthetase (ADP-forming) activity', 'fatty-acid ligase activity', '3-isopropenyl-6-oxoheptanoyl-CoA synthetase activity', 'branched-chain acyl-CoA synthetase (ADP-forming) activity', 'perillyl-CoA synthetase activity', '2,4-dichlorobenzoate-CoA …	['N']	['Acid--thiol ligases.',,,,		0.364404
937363	['AMP-binding enzyme', 'Putative AMP-binding domain signature.', '\\N']	['catalytic activity', 'long-chain-fatty-acid-CoA ligase activity', 'metabolic process', 'fatty-acid ligase activity', 'short-chain-fatty-acid-CoA ligase activity', 'very-long-chain-fatty-acid-CoA ligase activity', 'medium-chain-fatty-acid-CoA ligase activity']	['N']	['Long-chain-fatty-acid--CoA ligase.',,,,		0.878563
1020792	['AMP-binding enzyme C-terminal domain', 'AMP-binding enzyme', 'Putative AMP-binding domain signature.', '\\N']	['catalytic activity', 'o-succinylbenzoate-CoA ligase activity', 'metabolic process']	['N']	['O-succinylbenzoate--CoA ligase.',,,,		-1.23133
1038925	['Ammonium Transporter Family', 'amt: ammonium transporter', '\\N']	['transport', 'ammonium transmembrane transporter activity', 'membrane']	['N']	['N'],,,,		1.41264
1038893	['Ammonium Transporter Family', 'amt: ammonium transporter', '\\N']	['transport', 'ammonium transmembrane transporter activity', 'membrane']	['N']	['N'],,,,		0.837103
748582	['Ammonium Transporter Family', '\\N']	['N']	['N']	['N'],,,,		0.879904
977828	['Ammonium Transporter Family', '\\N', 'amt: ammonium transporter', 'Ammonium transporters signature.']	['transport', 'ammonium transmembrane transporter activity', 'membrane']	['N']	['N'],,,,		3.37363
1058066	['Ammonium Transporter Family', '\\N', 'amt: ammonium transporter', 'Ammonium transporters signature.']	['transport', 'ammonium transmembrane transporter activity', 'membrane']	['N']	['N'],,,,		0.285672
752851	['Aminotransferases class-II pyridoxal-phosphate attachment site.', 'hisC: histidinol-phosphate transaminase', '\\N', 'Aminotransferase class I and II']	['transferase activity', 'histidinol-phosphate transaminase activity', 'metabolic process', 'biosynthetic process', 'transferase activity, transferring nitrogenous groups', 'pyridoxal phosphate binding', 'histidine biosynthetic process']	['N']	['Histidinol-phosphate aminotransferase.',,,,		-0.435605
1029024	['Aminotransferases class-II pyridoxal-phosphate attachment site.', '\\N', 'Aminotransferase class I and II']	['transferase activity', 'metabolic process', 'biosynthetic process', 'transferase activity, transferring nitrogenous groups', 'serine C-palmitoyltransferase complex', 'pyridoxal phosphate binding', 'serine C-palmitoyltransferase activity']	['N']	['Serine C-palmitoyltransferase.',,,,		0.454975
822071	['Aminoacyl-transfer RNA synthetases class-I signature.', 'Putative tRNA binding domain', 'tRNA synthetases class I (E and Q), catalytic domain', 'gltX_bact: glutamate--tRNA ligase', 'tRNA-binding domain profile.', '\\N']	['glutamate-tRNA ligase activity', 'aminoacyl-tRNA ligase activity', 'nucleotide binding', 'translation', 'ATP binding', 'cytoplasm', 'tRNA aminoacylation for protein translation', 'glutamyl-tRNA aminoacylation', 'tRNA binding', 'glutamate-tRNA ligase complex']	['N']	['Glutamate--tRNA ligase.',,,,		8.09012
1012355	['Amino acid permease', '\\N']	['membrane', 'amino acid transport', 'amino acid transmembrane transporter activity']	['N']	['N'],,,,		0.501165
1082810	['Amino acid kinase family', '\\N']	['carbamate kinase activity', 'amino acid biosynthetic process']	['N']	['Carbamate kinase.',,,,		1.18756
771343	['Aldehyde dehydrogenase family', '\\N']	['oxidoreductase activity', 'metabolic process']	['N']	['N'],,,,		1.36446
771160	['Aldehyde dehydrogenase family', '\\N']	['oxidoreductase activity', 'metabolic process']	['N']	['N'],,,,		1.3532
771323	['Aldehyde dehydrogenase family', '\\N']	['oxidoreductase activity', 'metabolic process']	['N']	['N'],,,,		1.33911
1396760	['Alcohol dehydrogenase GroES-like domain', 'Enoylreductase', 'Zinc-binding dehydrogenase', 'Zinc-containing alcohol dehydrogenases signature.', '\\N']	['oxidoreductase activity', 'zinc ion binding', 'cinnamyl-alcohol dehydrogenase activity']	['N']	['Cinnamyl-alcohol dehydrogenase.',,,,		0.618714
978557	['Adenosylmethionine decarboxylase', 'SAM_DCase: S-adenosylmethionine decarboxylase proenzyme', 'S-adenosylmethionine decarboxylase signature.', '\\N']	['adenosylmethionine decarboxylase activity', 'spermidine biosynthetic process', 'spermine biosynthetic process']	['N']	['Adenosylmethionine decarboxylase.',,,,		-0.318553
1008505	['Adaptor complexes medium subunit family', '\\N', 'Mu homology domain (MHD) profile.']	['protein transporter activity', 'protein complex assembly', 'vesicle-mediated transport', 'intracellular protein transport', 'clathrin adaptor complex', 'transport', 'protein binding']	['N']	['N'],,,,		0.308696
996403	['Acyl-CoA dehydrogenase, middle domain', 'Acyl-CoA dehydrogenases signature 2.', 'Acyl-CoA dehydrogenase, N-terminal domain', 'Acyl-CoA dehydrogenases signature 1.', 'Acyl-CoA dehydrogenase, C-terminal domain', '\\N']	['metabolic process', 'acyl-CoA dehydrogenase activity', 'FAD binding', 'electron transport', 'oxidoreductase activity, acting on the CH-CH group of donors']	['N']	['N'],,,,		0.634353
1144773	['Actin', '\\N']	['protein binding']	['N']	['N'],,,,		0.709835
1009329	['Acid phosphatase homologues', '\\N', 'PAP2 superfamily']	['catalytic activity', 'membrane']	['N']	['N'],,,,		-1.66806
1049029	['Acetyltransferase (GNAT) family', '\\N', 'Gcn5-related N-acetyltransferase (GNAT) domain profile.']	['N-acetyltransferase activity', 'metabolic process']	['N']	['N'],,,,		0.442508
970144	['AcCoA-C-Actrans: acetyl-CoA C-acetyltransferase', 'Thiolase, N-terminal domain', 'Thiolases acyl-enzyme intermediate signature.', 'Thiolase, C-terminal domain', 'Thiolases signature 2.', '\\N']	['catalytic activity', 'acetyl-CoA C-acyltransferase activity', 'metabolic process']	['N']	['Acetyl-CoA C-acyltransferase.',,,,		0.792846
1397307	['ABC1 family', '\\N']	['N']	['N']	['N'],,,,		-0.757213
1081036	['AAR2 protein']	['N']	['N']	['N'],,,,		0.385676
910210	['AAA ATPase domain', '\\N']	['N']	['N']	['N'],,,,		-2.30231
747673	['3-hydroxyacyl-CoA dehydrogenase, C-terminal domain', '3-hydroxyacyl-CoA dehydrogenase, NAD binding domain', '\\N']	['fatty acid metabolic process', 'oxidoreductase activity', '3-hydroxyacyl-CoA dehydrogenase activity']	['N']	['3-hydroxyacyl-CoA dehydrogenase.',,,,		0.849744
1084062	['3-beta hydroxysteroid dehydrogenase/isomerase family', '\\N']	['3-beta-hydroxy-delta5-steroid dehydrogenase activity', 'C-3 sterol dehydrogenase (C-4 sterol decarboxylase) activity', 'sterol-4-alpha-carboxylate 3-dehydrogenase (decarboxylating) activity', 'steroid biosynthetic process']	['N']	['3-beta-hydroxy-4-alpha-methylcholestenecarboxylate 3-dehydrogenase (decarboxylating).',,,,		-0.33407
1063166	['3-beta hydroxysteroid dehydrogenase/isomerase family', '\\N']	['cinnamoyl-CoA reductase activity', '3-beta-hydroxy-delta5-steroid dehydrogenase activity', 'steroid biosynthetic process']	['N']	['Cinnamoyl-CoA reductase.',,,,		8.85211
1028395	['2OG-Fe(II) oxygenase superfamily', 'Prolyl 4-hydroxylase alpha subunit homologues.', 'TPR repeat profile.']	['protein metabolic process', 'oxidoreductase activity, acting on paired donors, with incorporation or reduction of molecular oxygen, 2-oxoglutarate as one donor, and incorporation of one atom each of oxygen into both donors']	['N']	['N'],,,,		0.608997
1049103	['2OG-Fe(II) oxygenase superfamily', 'Prolyl 4-hydroxylase alpha subunit homologues.', 'TPR repeat profile.']	['protein metabolic process', 'oxidoreductase activity, acting on paired donors, with incorporation or reduction of molecular oxygen, 2-oxoglutarate as one donor, and incorporation of one atom each of oxygen into both donors']	['N']	['N'],,,,		0.598433
1049100	['2OG-Fe(II) oxygenase superfamily', 'Prolyl 4-hydroxylase alpha subunit homologues.', 'TPR repeat profile.']	['protein metabolic process', 'oxidoreductase activity, acting on paired donors, with incorporation or reduction of molecular oxygen, 2-oxoglutarate as one donor, and incorporation of one atom each of oxygen into both donors']	['N']	['N'],,,,		0.549675
159058	['2OG-Fe(II) oxygenase superfamily', 'Fe(2+) 2-oxoglutarate dioxygenase domain profile.', 'Uncharacterized protein family UPF0020 signature.', 'Putative RNA methylase family UPF0020', '\\N']	['N']	['N']	['N'],,,,		-6.74116
986568	['2OG-Fe(II) oxygenase superfamily', 'Fe(2+) 2-oxoglutarate dioxygenase domain profile.', 'Prolyl 4-hydroxylase alpha subunit homologues.', 'Oxoglutarate and iron-dependent oxygenase degradation C-term']	['protein metabolic process', 'oxidoreductase activity, acting on paired donors, with incorporation or reduction of molecular oxygen, 2-oxoglutarate as one donor, and incorporation of one atom each of oxygen into both donors']	['N']	['N'],,,,		0.587174
756404	['2OG-Fe(II) oxygenase superfamily', 'Fe(2+) 2-oxoglutarate dioxygenase domain profile.', '\\N']	['DNA-N1-methyladenine dioxygenase activity', 'sulfonate dioxygenase activity', 'procollagen-proline dioxygenase activity', '2,4-dichlorophenoxyacetate alpha-ketoglutarate dioxygenase activity', '2-oxoglutarate-dependent dioxygenase activity']	['N']	['With 2-oxoglutarate as one donor,,,,		0.721926
792092	['2Fe-2S ferredoxin-type iron-sulfur binding region signature.', '2Fe-2S ferredoxin-type iron-sulfur binding domain profile.', '2Fe-2S iron-sulfur cluster binding domain', '\\N']	['electron carrier activity', 'electron transport', 'iron-sulfur cluster binding']	['N']	['N'],,,,		-1.32789
987747	['2A0108: nitrite transporter', 'Major facilitator superfamily (MFS) profile.', '\\N', 'Major Facilitator Superfamily']	['integral to membrane', 'inorganic anion transport', 'inorganic anion transmembrane transporter activity']	['N']	['N'],,,,		-0.382298
1192399	['2A0108: nitrite transporter', 'Major facilitator superfamily (MFS) profile.', '\\N', 'Major Facilitator Superfamily']	['integral to membrane', 'inorganic anion transport', 'inorganic anion transmembrane transporter activity']	['N']	['N'],,,,		-0.59732
915140	['2A0108: nitrite transporter', 'Major facilitator superfamily (MFS) profile.', '\\N', 'Major Facilitator Superfamily']	['integral to membrane', 'inorganic anion transport', 'inorganic anion transmembrane transporter activity']	['N']	['N'],,,,		-0.674534
983625	['2A0108: nitrite transporter', 'Major facilitator superfamily (MFS) profile.', '\\N', 'Major Facilitator Superfamily']	['integral to membrane', 'inorganic anion transport', 'inorganic anion transmembrane transporter activity']	['N']	['N'],,,,		-2.1326
988518	['2A0108: nitrite transporter', '\\N', 'Major Facilitator Superfamily']	['integral to membrane', 'inorganic anion transport', 'inorganic anion transmembrane transporter activity']	['N']	['N'],,,,		-6.9694
1002704	['\\N']	['histone-lysine N-methyltransferase activity']	['N']	['Histone-lysine N-methyltransferase.',,,,		0.510271
1083519	['\\N']	['triacylglycerol lipase activity']	['N']	['Triacylglycerol lipase.',,,,		1.45551
1056213	['\\N']	['N']	['N']	['N'],,,,		4.57697
1082848	['\\N']	['N']	['N']	['N'],,,,		4.19033
1002157	['\\N']	['DNA binding']	['N']	['N'],,,,		1.29464
771245	['\\N']	['oxidoreductase activity', 'metabolic process']	['N']	['N'],,,,		1.24624
969495	['\\N']	['N']	['N']	['N'],,,,		1.23328
1082811	['\\N']	['N']	['N']	['N'],,,,		1.10131
1070007	['\\N']	['N']	['N']	['N'],,,,		0.879792
1090693	['\\N']	['N']	['N']	['N'],,,,		0.829958
799731	['\\N']	['digalactosyldiacylglycerol synthase']	['N']	['N'],,,,		0.813711
958397	['\\N']	['N']	['N']	['N'],,,,		0.803912
672029	['\\N']	['N']	['N']	['N'],,,,		0.734852
818468	['\\N']	['N']	['N']	['N'],,,,		0.709967
162792	['\\N']	['protein binding']	['N']	['N'],,,,		0.704957
965776	['\\N']	['N']	['N']	['N'],,,,		0.64169
1027069	['\\N']	['N']	['N']	['N'],,,,		0.611553
955533	['\\N']	['N']	['N']	['N'],,,,		0.589983
999374	['\\N']	['N']	['N']	['N'],,,,		0.571304
981842	['\\N']	['N']	['N']	['N'],,,,		0.513695
961049	['\\N']	['N']	['N']	['N'],,,,		0.502261
1388341	['\\N']	['N']	['N']	['N'],,,,		0.468566
1399505	['\\N']	['N']	['N']	['N'],,,,		0.449605
954684	['\\N']	['N']	['N']	['N'],,,,		0.433688
825060	['\\N']	['N']	['N']	['N'],,,,		0.432979
1028831	['\\N']	['N']	['N']	['N'],,,,		0.392889
956017	['\\N']	['N']	['N']	['N'],,,,		0.371717
992827	['\\N']	['N']	['N']	['N'],,,,		0.335657
813354	['\\N']	['N']	['N']	['N'],,,,		0.329961
1074113	['\\N']	['N']	['N']	['N'],,,,		-0.270133
974905	['\\N']	['N']	['N']	['N'],,,,		-0.351035
959985	['\\N']	['N']	['N']	['N'],,,,		-0.550632
86302	['\\N']	['N']	['N']	['N'],,,,		-0.554817
981995	['\\N']	['N']	['N']	['N'],,,,		-0.596877
1050387	['\\N']	['N']	['N']	['N'],,,,		-0.605869
1028013	['\\N']	['N']	['N']	['N'],,,,		-0.74117
1015385	['\\N']	['N']	['N']	['N'],,,,		-0.772973
1025440	['\\N']	['N']	['N']	['N'],,,,		-0.916198
1036707	['\\N']	['N']	['N']	['N'],,,,		-0.931279
1023210	['\\N']	['binding']	['N']	['N'],,,,		-0.954581
960713	['\\N']	['N']	['N']	['N'],,,,		-0.98504
1002005	['\\N']	['N']	['N']	['N'],,,,		-1.16468
895165	['\\N']	['N']	['N']	['N'],,,,		-1.16698
875696	['\\N']	['N']	['N']	['N'],,,,		-1.32069
1060961	['\\N']	['N']	['N']	['N'],,,,		-1.36921
1066183	['\\N']	['N']	['N']	['N'],,,,		-1.52331
993611	['\\N']	['N']	['N']	['N'],,,,		-1.53547
850158	['\\N']	['N']	['N']	['N'],,,,		-1.54189
389313	['\\N']	['N']	['N']	['N'],,,,		-1.94016
1006389	['\\N']	['N']	['N']	['N'],,,,		-1.95741
1089504	['\\N']	['N']	['N']	['N'],,,,		-2.30734
1091423	['\\N']	['N']	['N']	['N'],,,,		-2.42387
1091410	['\\N']	['N']	['N']	['N'],,,,		-2.62567
1041727	['\\N']	['N']	['N']	['N'],,,,		-2.63868
956552	['\\N']	['N']	['N']	['N'],,,,		-3.14206
1042161	['\\N']	['N']	['N']	['N'],,,,		-3.74618
1092208	['\\N']	['N']	['N']	['N'],,,,		-4.87907
1069078	['\\N']	['binding']	['N']	['N'],,,,		-7.78176
908934	['\\N', 'Uncharacterized protein family (UPF0051)']	['protein binding', 'iron-sulfur cluster assembly']	['N']	['N'],,,,		-0.791782
1008237	['\\N', 'Tubulin-tyrosine ligase family']	['protein modification process', 'tubulin-tyrosine ligase activity']	['N']	['N'],,,,		0.349139
1065630	['\\N', 'Tub family']	['N']	['N']	['N'],,,,		0.535125
1216937	['\\N', 'SWIB/MDM2 domain']	['nucleus']	['N']	['N'],,,,		1.03208
874787	['\\N', 'RWD domain profile.', 'RWD domain']	['N']	['N']	['N'],,,,		-0.468012
914011	['\\N', 'Pyridine nucleotide-disulphide oxidoreductase']	['thioredoxin-disulfide reductase activity']	['N']	['N'],,,,		-0.603361
955948	['\\N', 'Protein of unknown function (DUF521)', 'Protein of unknown function DUF126']	['metabolic process']	['N']	['N'],,,,		-2.28352
1031811	['\\N', 'Poly(ADP-ribose) polymerase catalytic domain']	['NAD+ ADP-ribosyltransferase activity', 'nucleus']	['N']	['N'],,,,		1.20208
1020707	['\\N', 'Periplasmic binding protein']	['high-affinity iron ion transport', 'iron ion transmembrane transporter activity']	['N']	['N'],,,,		1.34929
305710	['\\N', 'NAD/NADP octopine/nopaline dehydrogenase, alpha-helical domain']	['oxidoreductase activity', 'coenzyme binding']	['N']	['N'],,,,		0.804068
1010028	['\\N', 'Myotubularin phosphatase domain.', 'Myotubularin-like phosphatase domain']	['phosphatidylinositol-4-phosphate phosphatase activity', "alpha-ribazole-5'-P phosphatase activity", 'phosphatidylinositol-4,5-bisphosphate 5-phosphatase activity', 'protein tyrosine/threonine phosphatase activity', 'protein tyrosine/serine/threonine phosphatase activity', 'phosphatidylinositol-3,5-bisphosphate 5-phosphatase activity', 'inositol-1,3,4-trisphosphate 4-phosphatase activity', 'inos…	['N']	['Phosphoric monoester hydrolases.',,,,		0.648982
965595	['\\N', 'Methyltransferase domain']	['tRNA (cytosine)-methyltransferase activity', 'C-terminal protein carboxyl methyltransferase activity', 'demethylmenaquinone methyltransferase activity', 'N-methyltransferase activity', 'tRNA (uracil) methyltransferase activity', 'methylarsonite methyltransferase activity', 'protein-lysine N-methyltransferase activity', 'methanol-specific methylcobalamin:coenzyme M methyltransferase activity', '…	['N']	['Methyltransferases.',,,,		0.484316
957292	['\\N', 'Methyltransferase domain']	['N']	['N']	['N'],,,,		0.558925
1013980	['\\N', 'Methyltransferase domain']	['N']	['N']	['N'],,,,		-1.30239
979067	['\\N', 'Major Facilitator Superfamily']	['N']	['N']	['N'],,,,		0.578824
108932	['\\N', 'Major Facilitator Superfamily']	['N']	['N']	['N'],,,,		-1.15084
1079316	['\\N', 'Leucine Rich Repeat']	['protein binding', 'protein kinase CK2 activity']	['N']	['N'],,,,		-0.36111
1075451	['\\N', 'Inositol monophosphatase family signature 1.', 'Inositol monophosphatase family', 'Inositol monophosphatase family signature 2.', "bisphos_HAL2: 3'(2'),5'-bisphosphate nucleotidase"]	["3'(2'),5'-bisphosphate nucleotidase activity", 'sulfur metabolic process', 'inositol or phosphatidylinositol phosphatase activity']	['N']	["3'(2'),,,,		0.89316
913745	['\\N', 'Inositol monophosphatase family signature 1.', 'Inositol monophosphatase family', 'Inositol monophosphatase family signature 2.', "bisphos_HAL2: 3'(2'),5'-bisphosphate nucleotidase"]	["3'(2'),5'-bisphosphate nucleotidase activity", 'sulfur metabolic process', 'inositol or phosphatidylinositol phosphatase activity']	['N']	["3'(2'),,,,		0.885519
993489	['\\N', 'Initiation factor 2 subunit family']	['cellular metabolic process']	['N']	['N'],,,,		0.435748
757197	['\\N', 'Histidine kinase-like ATPases', 'Histidine kinase-, DNA gyrase B-, and HSP90-like ATPase']	['ATP binding']	['N']	['N'],,,,		4.58598
775138	['\\N', 'Histidine kinase-, DNA gyrase B-, and HSP90-like ATPase']	['ATP binding']	['N']	['N'],,,,		0.706011
1063636	['\\N', 'Glycosyltransferase sugar-binding region containing DXD motif']	['N']	['N']	['N'],,,,		0.548312
1009876	['\\N', 'Glycosyltransferase sugar-binding region containing DXD motif']	['N']	['N']	['N'],,,,		0.314015
999769	['\\N', 'Glycosyltransferase sugar-binding region containing DXD motif']	['N']	['N']	['N'],,,,		-0.824273
1003861	['\\N', 'Glycolipid transfer protein (GLTP)']	['glycolipid transport', 'cytoplasm', 'glycolipid transporter activity', 'glycolipid binding']	['N']	['N'],,,,		-0.713934
774135	['\\N', 'Glucose-6-phosphate dehydrogenase, NAD binding domain']	['N']	['N']	['N'],,,,		0.79266
641038	['\\N', 'Glucose-6-phosphate dehydrogenase, NAD binding domain']	['N']	['N']	['N'],,,,		0.657435
614236	['\\N', 'Glucose-6-phosphate dehydrogenase, NAD binding domain']	['N']	['N']	['N'],,,,		0.638314
635756	['\\N', 'Glucose-6-phosphate dehydrogenase, NAD binding domain']	['N']	['N']	['N'],,,,		0.63354
825613	['\\N', 'FAD dependent oxidoreductase']	['oxidoreductase activity']	['N']	['N'],,,,		-2.08577
1001674	['\\N', 'DUF2407 C-terminal domain']	['N']	['N']	['N'],,,,		0.304895
1062189	['\\N', 'Cytidine and deoxycytidylate deaminase zinc-binding region']	['catalytic activity', 'hydrolase activity', 'zinc ion binding']	['N']	['N'],,,,		-0.843189
968252	['\\N', 'Bacterial-like globin']	['oxygen transport', 'oxygen binding']	['N']	['N'],,,,		0.542219
1012712	['\\N', 'Aminotransferase class-V']	['metabolic process']	['N']	['N'],,,,		-1.28516
1056527	['\\N', 'Aminotransferase class I and II']	['pyridoxal phosphate binding', 'transferase activity, transferring nitrogenous groups', 'alanine transaminase activity', 'biosynthetic process']	['N']	['Alanine aminotransferase.',,,,		0.465247
1004096	['\\N', 'Aminotransferase class I and II']	['pyridoxal phosphate binding', 'transferase activity, transferring nitrogenous groups', 'aspartate transaminase activity', 'biosynthetic process']	['N']	['Aspartate aminotransferase.',,,,		0.852364
1088179	['\\N', 'Aminotransferase class I and II']	['biosynthetic process', 'transferase activity, transferring nitrogenous groups', 'serine C-palmitoyltransferase complex', 'pyridoxal phosphate binding', 'serine C-palmitoyltransferase activity']	['N']	['Serine C-palmitoyltransferase.',,,,		0.557683
984134	['\\N', 'Alpha/beta hydrolase family']	['N']	['N']	['N'],,,,		0.386299
1005448	['\\N', 'Alpha/beta hydrolase family']	['N']	['N']	['N'],,,,		0.363238
960260	['\\N', 'Alpha/beta hydrolase family']	['N']	['N']	['N'],,,,		-0.532165
1005520	['\\N', 'Alpha/beta hydrolase family']	['N']	['N']	['N'],,,,		-0.573133
1000716	['\\N', 'Alpha/beta hydrolase family']	['N']	['N']	['N'],,,,		-1.67002
1397038	['\\N', 'Aldo/keto reductase family signature 2.', 'Aldo/keto reductase family']	['pyridoxine 4-dehydrogenase activity']	['N']	['Pyridoxine 4-dehydrogenase.',,,,		-0.977079
1225943	['\\N', '3-dehydroquinate synthase']	['3-dehydroquinate synthase activity']	['N']	['N'],,,,		-3.42453
982617	['\\N', 'AAA ATPase domain']	['N']	['N']	['N']		-1.01966
976141	['\\N', 'AAA ATPase domain']	['N']	['N']	['N']		-1.15986
1056284	['\\N', 'AAA ATPase domain']	['N']	['N']	['N']		-1.34616
1004244	['\\N', 'Alcohol acetyltransferase']	['alcohol metabolic process', 'alcohol O-acetyltransferase activity']	['N']	['N']		-1.18153
1014203	['\\N', 'ATPase_P-type: HAD ATPase, P-type, family IC', 'Cation transporter/ATPase, N-terminus', 'E1-E2 ATPase', 'haloacid dehalogenase-like hydrolase', 'E1-E2 ATPases phosphorylation site.', 'Cation transporting ATPase, C-terminus']	['ATPase activity, coupled to transmembrane movement of ions, phosphorylative mechanism', 'transport', 'calcium-transporting ATPase activity', 'hydrolase activity, acting on acid anhydrides, catalyzing transmembrane movement of substances', 'cation transport', 'membrane', 'ATP binding']	['N']	['Calcium-transporting ATPase.', '\\N', '\\N', '\\N']		-4.97483
1062991	['\\N', 'FAD binding domain']	['monooxygenase activity', 'electron transport', 'salicylate 1-monooxygenase activity', 'aromatic compound metabolic process']	['N']	['Salicylate 1-monooxygenase.', 'Nitorobenzene degradation', 'Biodegradation of Xenobiotics', 'METABOLIC']		0.652665
1002686	['\\N', 'Glycosyl hydrolases family 16']	['hydrolase activity, hydrolyzing O-glycosyl compounds', 'carbohydrate metabolic process']	['N']	['N']		-0.686304
954443	['\\N', 'Histone deacetylase domain']	['N']	['N']	['N']		0.359088
1220605	['\\N', 'Leucine rich repeat, ribonuclease inhibitor type', 'Leucine Rich repeat']	['N']	['N']	['N']		-1.39032
1017889	['\\N', 'Malate/L-lactate dehydrogenase']	['oxidoreductase activity', 'metabolic process']	['N']	['N']		-0.476868
1003728	['\\N', 'tRNA synthetases class I (R)', 'argS: arginine--tRNA ligase', 'Arginyl tRNA synthetase N terminal dom', 'DALR anticodon binding domain', 'Arginyl tRNA synthetase N terminal domain', 'Aminoacyl-transfer RNA synthetases class-I signature.']	['arginine-tRNA ligase activity', 'tRNA aminoacylation for protein translation', 'nucleotide binding', 'cytoplasm', 'arginyl-tRNA aminoacylation', 'aminoacyl-tRNA ligase activity', 'translation', 'ATP binding']	['N']	['Arginine--tRNA ligase.', 'Arginine and proline metabolism', 'Amino Acid Metabolism', 'METABOLIC']		-1.11208
1039871	['\\N']	['N']	['N']	['N']		0.543541
976633	['Acyltransferase family']	['transferase activity, transferring groups other than amino-acyl groups']	['N']	['N']		-1.12696
1059248	['Chlorophyll A-B binding protein', '\\N']	['N']	['N']	['N']		-0.609864
1217348	['Cullin protein neddylation domain', '\\N', 'Cullin family profile.', 'Cullin family', 'Cullin', 'Cullin family signature.']	['cullin-RING ubiquitin ligase complex', 'ubiquitin-dependent protein catabolic process', 'ubiquitin protein ligase binding']	['N']	['N']		0.850372
1402632	['DnaJ domain', 'Nt-dnaJ domain signature.', '\\N', 'dnaJ domain profile.', 'DnaJ molecular chaperone homology domain']	['heat shock protein binding']	['N']	['N']		-0.760464
1045417	['Eukaryotic aspartyl protease', '\\N', 'Eukaryotic and viral aspartyl proteases active site.']	['cathepsin D activity', 'aspartic-type endopeptidase activity', 'proteolysis', 'pepsin A activity']	['y', 'e', 's']	['Cathepsin D.', '\\N', '\\N', '\\N']		0.284952
1013539	['Glycosyltransferase (GlcNAc)', '\\N']	['acetylgalactosaminyltransferase activity', 'UDP-glucose:glycoprotein glucosyltransferase activity', 'alpha-1,2-mannosyltransferase activity', 'alpha(1,3)-fucosyltransferase activity', 'lipopolysaccharide-1,6-galactosyltransferase activity', 'dolichyl pyrophosphate Man9GlcNAc2 alpha-1,3-glucosyltransferase activity', 'fucosyltransferase activity', 'cellulose synthase activity', '9-phenanthrol UD…	['N']	['Hexosyltransferases.', 'N-Glycans biosynthesis', 'Metabolism of Complex Carbohydrates', 'METABOLIC']		0.393151
1029582	['Haloacid dehalogenase-like hydrolase', 'HAD-hyrolase-like', '\\N', 'PGP_euk: phosphoglycolate/pyridoxal phosphate phosphatase family', 'HAD-SF-IIA: HAD hydrolase, family IIA']	['phosphoric monoester hydrolase activity', 'metabolic process', 'hydrolase activity']	['N']	['N']		-1.0711
1241043	['HCO3- transporter family']	['anion transport', 'integral to membrane', 'anion exchanger activity']	['N']	['N']		-1.91301
59104	['HCO3- transporter family']	['anion transport', 'integral to membrane', 'anion exchanger activity']	['N']	['N']		-1.94097
59122	['HCO3- transporter family']	['anion transport', 'integral to membrane', 'anion exchanger activity']	['N']	['N']		-2.00051
1032155	['HCO3- transporter family']	['anion transport', 'integral to membrane', 'anion exchanger activity']	['N']	['N']		-2.39574
844690	['HCO3- transporter family']	['anion transport', 'integral to membrane', 'anion exchanger activity']	['N']	['N']		-5.44695
756403	['HCO3- transporter family']	['anion transport', 'integral to membrane', 'anion exchanger activity']	['N']	['N']		-6.12334
1046414	['Initiation factor 2 subunit family', '\\N']	['cellular metabolic process']	['N']	['N']		0.582112
1043427	['Methyltransferase domain', '\\N']	['methyltransferase activity', 'metabolic process']	['N']	['N']		-1.12697
850861	['N']	['N']	['N']	['N']		9.90992
1018908	['N']	['N']	['N']	['N']		6.19565
1038598	['N']	['N']	['N']	['N']		6.07482
1063263	['N']	['N']	['y', 'e', 's']	['N']		5.82183
609439	['N']	['N']	['N']	['N']		5.39825
920852	['N']	['N']	['N']	['N']		4.99072
969824	['N']	['N']	['N']	['1-phosphatidylinositol 4-kinase.', 'Inositol phosphate metabolism', 'Metabolism of Complex Lipids', 'METABOLIC']		4.58511
882913	['N']	['N']	['y', 'e', 's']	['N']		4.02345
940258	['N']	['N']	['N']	['N']		2.7616
1230009	['N']	['N']	['N']	['N']		2.70965
1037724	['N']	['N']	['N']	['Phosphoglucomutase.', 'Galactose metabolism', 'Carbohydrate Metabolism', 'METABOLIC']		1.94323
1028215	['N']	['N']	['N']	['N']		1.91861
977109	['N']	['N']	['N']	['N']		1.60643
815640	['N']	['N']	['N']	['N']		1.41889
1038500	['N']	['N']	['N']	['N']		1.31317
1026197	['N']	['N']	['N']	['Xenobiotic-transporting ATPase.', '\\N', '\\N', '\\N']		1.28958
933415	['N']	['N']	['y', 'e', 's']	['Cerevisin.', '\\N', '\\N', '\\N']		1.21702
148926	['N']	['N']	['y', 'e', 's']	['N']		1.18655
1009052	['N']	['N']	['N']	['N']		1.12064
959121	['N']	['N']	['N']	['N']		1.06965
1010575	['N']	['N']	['N']	['N']		1.03016
786184	['N']	['N']	['N']	['N']		1.00588
1007348	['N']	['N']	['N']	['Cerevisin.', '\\N', '\\N', '\\N']		0.983432
959706	['N']	['N']	['N']	['Procollagen-proline,2-oxoglutarate-4-dioxygenase.', 'Arginine and proline metabolism', 'Amino Acid Metabolism', 'METABOLIC']		0.962772
978145	['N']	['N']	['N']	['N']		0.901354
1056409	['N']	['N']	['y', 'e', 's']	['N']		0.816029
974874	['N']	['N']	['N']	['N']		0.792091
874716	['N']	['N']	['N']	['N']		0.784875
1011306	['N']	['N']	['N']	['N']		0.725647
989342	['N']	['N']	['y', 'e', 's']	['Calcium-transporting ATPase.', '\\N', '\\N', '\\N']		0.719717
970153	['N']	['N']	['N']	['N']		0.699348
980775	['N']	['N']	['N']	['N']		0.658454
1378492	['N']	['N']	['N']	['N']		0.555626
1040050	['N']	['N']	['N']	['N']		0.491521
1007379	['N']	['N']	['N']	['Cerevisin.', '\\N', '\\N', '\\N']		0.47623
1005421	['N']	['N']	['y', 'e', 's']	['N']		0.460784
871810	['N']	['N']	['N']	['N']		0.457987
836083	['N']	['N']	['y', 'e', 's']	['N']		0.454573
269003	['N']	['N']	['N']	['N']		0.453072
960211	['N']	['N']	['y', 'e', 's']	['N']		0.320685
984262	['N']	['N']	['N']	['N']		0.31313
1031943	['N']	['N']	['N']	['N']		-0.416427
1044422	['N']	['N']	['N']	['N']		-0.551749
1085244	['N']	['N']	['N']	['N']		-0.555604
1271815	['N']	['N']	['N']	['N']		-0.560918
1228814	['N']	['N']	['y', 'e', 's']	['N']		-0.660394
1228813	['N']	['N']	['y', 'e', 's']	['N']		-0.705304
156123	['N']	['N']	['N']	['N']		-0.709411
1256092	['N']	['N']	['y', 'e', 's']	['N']		-0.716249
873191	['N']	['N']	['N']	['N']		-0.717928
884682	['N']	['N']	['N']	['N']		-0.725573
884645	['N']	['N']	['N']	['N']		-0.745283
1067172	['N']	['N']	['N']	['N']		-0.746445
1391536	['N']	['N']	['N']	['N']		-0.778632
927906	['N']	['N']	['N']	['N']		-0.812309
1236243	['N']	['N']	['N']	['N']		-0.868823
1013999	['N']	['N']	['N']	['N']		-0.87644
156996	['N']	['N']	['N']	['N']		-1.44552
981062	['N']	['N']	['N']	['N']		-1.49064
794094	['N']	['N']	['N']	['N']		-1.52644
959622	['N']	['N']	['N']	['N']		-1.84471
968804	['N']	['N']	['N']	['N']		-1.93162
1043720	['N']	['N']	['y', 'e', 's']	['N']		-1.93171
1091052	['N']	['N']	['N']	['N']		-1.93467
963797	['N']	['N']	['N']	['N']		-2.05483
1010083	['N']	['N']	['N']	['N']		-2.07654
1085254	['N']	['N']	['N']	['N']		-3.42419
1074487	['N']	['N']	['y', 'e', 's']	['N']		-4.27529
1024229	['N']	['N']	['N']	['N']		-4.40754
846264	['N']	['N']	['N']	['N']		-4.6779
1020841	['N']	['N']	['N']	['N']		-5.27155
961461	['N']	['N']	['N']	['N']		-5.27895
1378472	['N']	['N']	['N']	['Ubiquitin--protein ligase.', '\\N', '\\N', '\\N']		-5.34449
979172	['N']	['N']	['N']	['N']		-5.91169
812750	['N']	['N']	['y', 'e', 's']	['N']		-6.02776
992014	['N']	['N']	['N']	['N']		-6.03893
1002441	['N']	['N']	['y', 'e', 's']	['Coproporphyrinogen oxidase.', 'Porphyrin and chlorophyll metabolism', 'Metabolism of Cofactors and Vitamins', 'METABOLIC']		-6.16924
969558	['N']	['N']	['N']	['N']		-6.40872
997445	['PAP_fibrillin']	['structural molecule activity']	['y', 'e', 's']	['N']		-0.757324
1004700	['PAS repeat profile.', 'PAS domain', '\\N', 'sensory_box: PAS domain S-box protein']	['signal transducer activity', 'signal transduction']	['N']	['N']		0.527982
1072792	['Rhodanese domain profile.', '\\N', 'Rhodanese Homology Domain']	['N']	['N']	['N']		0.524204
1011120	['Sugar efflux transporter for intercellular exchange']	['N']	['N']	['N']		-0.932789
333071	['Transmembrane amino acid transporter protein']	['N']	['N']	['N']		-0.382412
1038484	['Ubiquitin-2 like Rad60 SUMO-like', '\\N', 'Ubiquitin domain profile.']	['protein modification process']	['N']	['N']		0.482331
999302	['Uncharacterised protein family (UPF0041)']	['N']	['N']	['N']		1.30253
1013789	['Zinc finger RING-type profile.', '\\N', 'Zinc finger, C3HC4 type (RING finger)', 'Ring finger']	['protein binding', 'zinc ion binding']	['N']	['N']		0.683539

## Sheet: Legend
S1	Differentially expressed genes (adjusted p value <0.05). Genes were annotated based on KEGG, GO and Interpro. The presence of signal peptide was detected using Signalp 5.0
S2	Protein families were identified based on structural similarity using Foldseek.
S3	Foldseek results of unnanoted genes

## Sheet: S4
Fig S4: Growth curve of Entomoneis vertebralis in presence of aluminum. In presence of aluminum the growth rate has been impacted, however cultures reach stationary phase at the same time.

## Sheet: S2
Representive protein ID
1391396	[1391396, 1385238, 1223925, 1039095, 1033307, 423036]
946642	[1040128, 975031, 946642, 954724, 1048925, 1021759]
1069091	[1069091, 1056005, 1057927, 1056361, 976533]
996723	[988702, 996723, 1043489, 1388493, 1041236]
994115	[959504, 1093345, 1057174, 994115, 994125]
956552	[1091423, 1091410, 1041727, 956552]
965616	[1380427, 1021564, 965616, 961981]
825060	[1005478, 999374, 825060, 1379604]
1074113	[1074113, 1025440, 895165, 389313]
1050475	[1184366, 1063501, 1050475]
1059881	[1085018, 1059881, 1021100]
1080427	[1080423, 1080427, 1076469]
977461	[1043243, 977461, 1003955]
998435	[998435, 1053461, 1219679]
614236	[641038, 614236, 635756]
875696	[86302, 875696, 1042161]
1044917	[1044917, 1025034]
1088807	[1052329, 1088807]
1078509	[1078509, 1078502]
1086269	[1262753, 1086269]
1077410	[1036561, 1077410]
1248102	[1174234, 1248102]
1194184	[1160414, 1194184]
1066119	[1066102, 1066119]
1024768	[1024768, 1076578]
1272692	[1203137, 1272692]
1005917	[1005917, 1005731]
1044398	[1044398, 1019574]
1085244	[1085244, 1085254]
1084642	[1084636, 1084642]
1384611	[1384611, 1059905]
1023599	[1023552, 1023599]
1044951	[1035550, 1044951]
1076217	[1076217, 1000103]
1092208	[1039871, 1092208]
1066470	[1066470, 962978]
1026990	[976353, 1016740]
969235	[1033484, 969235]
976420	[976420, 1016806]
981969	[1050436, 981969]
982421	[982421, 1048315]
1058397	[1058397, 956017]
988647	[1030568, 988647]
980401	[1039613, 980401]
1085908	[979091, 1085908]
959121	[942422, 959121]
988737	[988737, 988732]
993463	[993463, 993447]
249875	[128628, 249875]
203472	[928466, 203472]
93931	[93931, 1041149]
751983	[751983, 965472]
984262	[984262, 968263]
979443	[979443, 965778]
962046	[962046, 962069]
995621	[995621, 995620]
1036479	[1036479]
1033429	[1033429]
1037702	[1037702]
1020258	[1020258]
1005421	[1005421]
1041550	[1041550]
1018766	[1018766]
1042230	[1042230]
1011124	[1011124]
1083256	[1083256]
1005241	[1005241]
1037660	[1037660]
1032744	[1032744]
1048621	[1048621]
1000454	[1000454]
1005570	[1005570]
1074730	[1074730]
1014540	[1014540]
1074487	[1074487]
1048413	[1048413]
1006288	[1006288]
1223813	[1223813]
1031107	[1031107]
1404005	[1404005]
1021515	[1021515]
1079314	[1079314]
1095251	[1095251]
1144506	[1144506]
1088958	[1088958]
1231390	[1231390]
1194158	[1194158]
1035899	[1035899]
1058224	[1058224]
1067271	[1067271]
1009052	[1009052]
1377488	[1377488]
1004209	[1004209]
1022506	[1022506]
1067702	[1067702]
1389898	[1389898]
1234286	[1234286]
1392461	[1392461]
1227023	[1227023]
1282232	[1282232]
1249543	[1249543]
1074470	[1074470]
1222067	[1222067]
1238412	[1238412]
1070735	[1070735]
1077404	[1077404]
1070880	[1070880]
1085709	[1085709]
1058564	[1058564]
1057500	[1057500]
1086916	[1086916]
1239786	[1239786]
1059698	[1059698]
1067221	[1067221]
1234778	[1234778]
1087659	[1087659]
1059782	[1059782]
1381743	[1381743]
1214886	[1214886]
1006453	[1029748]
1101490	[1101490]
1020759	[1020759]
1014616	[1014616]
1083535	[1083535]
1033991	[1033991]
1005416	[1005416]
1008435	[1008435]
1003611	[1003611]
1050550	[1050550]
1382328	[1382328]
1036564	[1036564]
1228070	[1228070]
1047736	[1047736]
1069321	[1069321]
1062349	[1062349]
1002809	[1002809]
1276512	[1276512]
1042966	[1042966]
1086560	[1086560]
1016000	[1016000]
1005845	[1005845]
1084024	[1084024]
1060906	[1060906]
1071138	[1071138]
1072205	[1072205]
1025508	[1025508]
1057366	[1057366]
1201857	[1201857]
1050547	[1050547]
1090408	[1090408]
1148490	[1148490]
1044422	[1044422]
1043640	[1043640]
1041209	[1041209]
1088051	[1088051]
1023025	[1023025]
1010666	[1010666]
1391514	[1391514]
1009874	[1009874]
1390138	[1390138]
1052367	[1052367]
1378212	[1378212]
1049650	[1049650]
1009751	[1009751]
1041055	[1041055]
1032303	[1032303]
1029033	[1029033]
1074854	[1074854]
1000934	[1000934]
1389935	[1389935]
1003493	[1003493]
1262260	[1262260]
1390141	[1390141]
1021074	[1021074]
1228844	[1228844]
1005117	[1005117]
1089121	[1089121]
1220697	[1220697]
1059413	[1059413]
1000203	[1000203]
1088786	[1088786]
1039289	[1039289]
1006864	[1006864]
1075709	[1075709]
1216796	[1216796]
1073883	[1073883]
1006064	[1006064]
1378435	[1378435]
1084278	[1084278]
1030621	[1030621]
1042752	[1042752]
1018541	[1018541]
1039969	[1039969]
1017576	[1017576]
1084730	[1084730]
1058050	[1058050]
1030599	[1030599]
1017893	[1017893]
1089434	[1089434]
1388341	[1388341]
1002005	[1002005]
1220605	[1220605]
1006389	[1006389]
827449	[827449]
958643	[958643]
995842	[995842]
965819	[965819]
969838	[969838]
836083	[836083]
989442	[989442]
961920	[961920]
960371	[960371]
983715	[983715]
322398	[322398]
885686	[885686]
993780	[993780]
881664	[881664]
975400	[975400]
250340	[250340]
998072	[998072]
129727	[129727]
996065	[996065]
954256	[954256]
799506	[799506]
892313	[892313]
673036	[673036]
976835	[976835]
980920	[980920]
153015	[153015]
803977	[803977]
970394	[970394]
841189	[841189]
982586	[982586]
978145	[978145]
983741	[983741]
637770	[637770]
913577	[913577]
762021	[762021]
943755	[943755]
957168	[957168]
998360	[998360]
756073	[756073]
874482	[874482]
979822	[979822]
878604	[878604]
924771	[924771]
975815	[975815]
978748	[978748]
999560	[999560]
977313	[977313]
979082	[979082]
999912	[999912]
676416	[676416]
957325	[957325]
975985	[975985]
987538	[987538]
771736	[771736]
607262	[607262]
993094	[993094]
760308	[760308]
960095	[960095]
993149	[993149]
954673	[954673]
980810	[980810]
832255	[832255]
662356	[662356]
976930	[976930]
974868	[974868]
293532	[293532]
957393	[957393]
846488	[846488]
977233	[977233]
626666	[626666]
765449	[765449]
966021	[966021]
835503	[835503]
955346	[955346]
973979	[973979]
899010	[899010]
797831	[797831]
1050757	[745991]
988215	[988215]
993085	[993085]
836693	[836693]
187678	[187678]
932607	[932607]
600070	[600070]
956129	[956129]
896723	[896723]
786328	[786328]
959965	[959965]
997180	[997180]
968679	[968679]
996605	[996605]
662747	[662747]
989219	[989219]
983782	[983782]
999835	[999835]
967639	[967639]
959671	[959671]
836644	[836644]
645163	[645163]
988723	[988723]
988222	[988222]
850352	[850352]
400050	[400050]
999208	[999208]
856798	[856798]
762083	[762083]
988189	[988189]
996330	[996330]
776799	[776799]
384937	[384937]
776936	[776936]
954987	[954987]
937733	[937733]
980547	[980547]
941005	[941005]
606131	[606131]
969191	[969191]
196140	[196140]
968059	[968059]
989411	[989411]
358483	[358483]
661938	[661938]
825328	[825328]
839407	[839407]
827637	[827637]
776916	[776916]
774135	[774135]
978187	[978187]
672029	[672029]
954246	[954246]
667196	[667196]
798697	[798697]
776844	[776844]
865730	[865730]
83691	[83691]
65046	[65046]
44708	[44708]
4141	[4141]

## Sheet: S3
proteinID	Sequence	GO	Interpro	Signalp	p value	negative log fold change		Representive protein ID of the structure cluster they belong to	Most similar structure hit		Are they only in diatoms
1066470	MNYCCNLNIWLLIIWLIFLIITVETENRFKPILISLFCVYTLYIWFKTRPIKSLRKFCERFITKEEISEQEEEDDSLLVPYLARYAGLYPGRAYRGFCHGERCCRGERFMNIDPKNGKEINIQQFLSATSLDVAKESYHAISYKHDIKFKEKRDENKHRPLINSPMCRKEIGINLIKVGAQAFWHDGVKAFWEEGDRFRCEGLYAYLLDQASVLVCLPSPTRGRLDPGEWCPDRFPLARNALLEGIGRIEVNDDIGIFARQNIFCSCFQPRQPSLAWGSFNAVWMLAESFCGCLTGRISLTDRSLDAARNFIAEVKFAQRLIKSYLKALRRTDCCAFRAKMKVPPYWTVERCSRAIGELELLADEVRGYLLIVLNPEEAGPFKLSQVFLEKIPHASFSQ…	NA	NA	['y', 'e', 's']	0.0256605	7.62551		1066470	AF-P06102-F1-model_v4		yes
1401909	MMQAFRVYVVVLATMLQAVSCEEGFQLGMDFESKNVESSSSRPKQRKVESVRGPRLTRPPTFSGQSVTSEAPSTSAVPSASAVPSASAVPSASEVPSASEMPSLLIELTPEPTLAPSLEPTPELSAVPSFSAVPSFSEVPSFSEVPSFSEVPSAVLSAVPSAVPSAVPSAVPSAVISEVPSFSEVPSFSEVPSFSEVPSFSEVPSFSEVPFASEVPSASEVPSASEVPSASEVPSASEVPSASEVPSVSE	NA	NA	['y', 'e', 's']	0.0281484	4.1615		1401909	N		#N/A
827449	MKKTFNLPATLALSVAALYATVYGDNPTPQCVLDELQTSARSSHELGAHGVMFDAQAGPSTNLSVTSLSYMFPRTGSQQYRTLQVWTKSGSYQDSEYNQQDWTLVYNKTTYLHKRADVVLSHDYFRPVDIAAGQTQAFYVTSMESDTTLMVAVDKGDGEGILAVQDNYMTIKEGVALDSSFANADGSKGGIFMGSLHYQPCHSVFNVAPQCLKDEIYFASVTSHGTGAHGVMFTAEAMPSTDVSVTSLYLHSFPVRSGYSIVQVFTKSGTYMGSEFNPSAWSLVYSVSHYLNSATTLILSREQFRPINIEAGTTQSFYVTSLEEDTVHMTSVDKGEGEGNVVVQDSYLKVTEGVALNSRFSNLDPSLGGMFVGSLFYQPCEMVFNEPPLCQQVERTTGA…	NA	NA	['y', 'e', 's']	0.0105551	3.57374		827449	AF-Q4DWV9-F1-model_v4		yes
958643	MKFIAVFLFLLGTANAGKPTPKPTQKPTLKPTPKPVMGKRAKMMMKTAAPVPKPTLKPTSKPTPKPTPKPVMGKRAKTPAPAPKPTPEPTLKPMGKRGKGT*	NA	NA	['y', 'e', 's']	0.0188719	2.7551		958643	N		yes
1044917	MTAIMNNFASCFMLVFLLLFCSSFCDGNGSLRIPSKLLMKSHSLLDDVMTNEVDPTKEMTKLHVCPSFQEVLEVDAQLAGMEYSYQCEDKGDGSLQLEYETCEFCNGNKCGRIKYLIESAHHTITYQECFTATSYIPETVCTTSVTEECDSDDIFNKVSCVPKLYCFTTTSPIKEEVCTRIVEDCSEVLPTGQCLPTSCSATRNHEGCRYCSPVTCEDGSDGMSIDCSNTAGGSVITCDLNDEPKFEIFTSDEITSAVCRKPETGLSFIMTCLALLALCFGLFWLLFESTLTRKR*	NA	NA	['y', 'e', 's']	0.0306917	2.74924		1044917	N		yes
1025034	MTAIMNNFASCFMLVFLLLFCSSFCDGNGSLRIPSKLLMKSHSLLDDVMTNEVDPTKEMTKLHVCPSFQEVLEVDAQLAGMEYSYQCEDKGDGSLQLEYETCEFCNGNKCGRIKYLIESAHHTITYQECFTATSYIPETVCTTSVTEECDSDDIFNKVSCVPKLYCFTTTSPIKEEVCTRIVEDCSEVLPTGQCLPTSCSATRNHEGCRYCSPVTCEDGSDGMSIDCSNTAGGSVITCDLNDEPKFEIFTSDEITSAVCRKPETGLSFIMTCLALLALCFGLFWLLFESTLTRKR*	NA	NA	['y', 'e', 's']	0.00344793	1.82889		1044917	N		yes
995842	MIMMTNLYAIVFVLFFVAGNSRQHSLGNAVPLVNDKPFPTKNRTKNHRMIVDALQRAIEPLSQQNNRKMQQNLCDSSLGEQLLGQLEQDFEAGFGDLDFFCNCFASESQDFLSVSCSSCEYCNPNDNMNCAIASTSGSGSLFFDDSNDVFRETYCYAATSPTEEEFCISIGYTYSTFTEDLTEDSCTATFQGSDCRSCDFDNCNVDNGEVNIDCTNIRGGIAASCGDFDVLGTAVSKVDPLTAVCLTSNGNIIGASLLLFGMIGLLSMSWLTL*	NA	NA	['y', 'e', 's']	0.00331081	1.41426		995842	N		yes
1269680	MNIWIVCILTLFTSVVSSVREDGGAAIVPTFAVNELLSGRRYDEFSAALETTGLIALHLGSSGFSSNCERAFQGMCNCQDRFLTIEGTKRMTMNDKSVLRSTLATATVGTTPLPLPHELTTVCGSDVANAMESIRDDVSIATDAFVVALDRLLGGGNFELMHDEYNHAYTTVSSIQASAKNLKHFHIYHKKGQAQVNHKEIIDWAIADDTNKDKTLFWHTDAGLFLAFVPALDCEDPNNPDKSFWVDGQPVDFPSDSVIIMLGAGAEHWLQTLVPLRATRHAVRMEPGQTRVWYGMMTLVLEYAIIQEKPQRTFRDMQTAMNATPLLFNVDILVRNFRLT*	NA	NA	['y', 'e', 's']	0.00534537	1.20984		1269680	AF-U7Q287-F1-model_v4		#N/A
1184366	MYTKGTMILLSFLVLALGPTLAANHAMRGTVTGTTRNRILYSCSDGRDFIFTSDFTSKNGDQDHCTCTYSGYWNGQHYYDIACTGPEECAALEYTTKNATSQENTTLPSPSIISNVFSPLIVNGDFAVDMDGWYTDTWSFDPAPVFLWHELIGMNSSGGVMIQNWEPNDSRIYQVVEGLITGKQYRVTGDLKLQLYSWEEGQARECGASLSVITSFYDHSMPCINQDTNDEWQLVEMVFTASGERETIGCRLGHMASHVKGILYCDNMQIEEVIGTSNAHEDEEALVDEVFICVFPTQHYNFSNYTRYDQYFISSHQIIEQDLCIEYSQGPQRGRTVCMDTTKRDWVPGSSCSPMTINKDDVCQSCHYGSCGQPIYDCSDHPEGETFDFCEKVIPHTES…	NA	NA	['y', 'e', 's']	0.0209951	1.16137		1050475	AF-U7PKU4-F1-model_v4		yes
942422	MYTKGTMLLLSFLVLALGPTLASSHAMRGAFTGTTRNRILYSCSDGRDFIFTSDFTSKNGDQDHCTCTYSGYWNGQHYYDIACTGPEECAALEYTTKNATSQENTTLPSPSIITNVFSPLIVNGDFAVDMDGWYTDTWSFDPAPVFLWHELIGMNSSGGVMIQNWEPNDSRIYQVVEGLITGKQYRVTGDLKLQLYSWEEGQARECGASLSVITSFHDHSMPCINQDTNGEWQSVEMVFTASGERETIGCRLGHMASHVKGILYCDNMQIEEVIGTSNAHEDEEALVDEVFICVFPTRHYNFSNYTRYDQYFISSHQIIEQDLCIEYSQGPQRGTTVCMDTAKRDWVPGNSCSPMTINKDDVCQSCHYGSCGQPIYDCSDHPEGETFDFCEKVIPNTES…	NA	NA	['y', 'e', 's']	0.0161781	1.06006		959121	AF-U7PKU4-F1-model_v4		yes
1056409	MTMLRVPFCLILTFTVAFVVGEDAKLASSSYGDLTRPDDQHISLTEDERIAGYHRRNYTWPLKQYYPNTEGWTRLMDYRFHQMQEIEDRGERYEGYIQTIHTAFLMPNFTEHGFGLARCPDELLGALQKGIREGYETAEYEPGVDIINGPQPPLFVDRPDLTQRVLHELKHYAETWAKGVELTPYRAYGFRLYQNDSQLHMHVDKGQTHIISFILHIDSSEDAEPWPIFIEDFHGRTHEVVLTPGDMLFYESSKCFHGRPKRFRGSWYSSIFVHYYPSHGWYEKNHALEAHYAVPPEWDTPPPAEKQYRHLQMVGTSLTEPGCPNDWCNSVDAVTWSGPGEEGFWIAPTGEKYPFNPKHESWNDEF*	NA	NA	['y', 'e', 's']	0.0048299	0.816029		1056409	AF-A0A0H3GRM2-F1-model_v4		#N/A
1052329	MMYYITLVPLVIIIIATVTSPTEAAITKSIINRFLISKNSTKVSDHRVLSKKVKKSSKKFTKDECSSQKIVLLGATLIDPRFSAYTYDFENEAPQPFDRIIWNLPLYDADDFLTNGEETQVGSIQETLIYLPTIPEILDVLGEPDCLGESIWTLDGQGQLADRFTCLMPEGASIITGGTGDFSCASGIVPLLDVTEDFLEGGGFIVWELIYCGIGCA*	NA	NA	['y', 'e', 's']	0.0221807	0.799047		1088807	N		yes
965819	MFARIVELLCNGALFEELGLELVCIILFAAAATLGNHLCDNLAFFSVQLLECKPKEPQKKTCWEQWQLENSPGLDSTDSSDEDCISLHIDSVAMTSKTVSSLQHTPLELCKLSSRRLGLCGREKRRYQLQQTFSQKFDMIPEEPLRNSDHDNNTALSSGPSESQDEDQSSLTSVEDAFTVIQSNASPIPPTENEREEGLDNEREEELDDNQSLQQEQQQRSASGRQKRSLAVPAAELCAQLRLAKNLPAQCLKKQKYAISSSSLLHAVQHERRHCKLRRSSSWREIHSWESRGTGRRRNIGSCNETNRSNSSGGIDAANNNKIAGRIAVTSRRTQSDTALSESQGAFDSCHSSKDSPNFSISNSINYPDHLGNENPSSSSSFTSSTNHAMQRPGYPRQS…	NA	NA	['y', 'e', 's']	0.00372034	0.753827		965819	N		yes
1041766	MIKLCYRFNIAFVAIVVAVELVAATIHGNQIIVVEASSASPSTSWWFSRKTASPFPSSSSRSSSWNLDPFRSNGNTILRKEQEEQLNRLNPRAQRFVASQISQYQAEEKEHVTEEKERQRQREQRHFLALKQSLERKCCTSQQDQQHQHKTQYTRGTAAWQHRSQVTYLPRGGQDATTLVHVVGRITDVLVQCGTFVLPPTVAAVRTIVLFYRALPKDVIIAQVGLVYCFLGGYYPTLFSSLQAAQQCGWNVAVSAVGGLVDEALNVIEVLDEHRSRNNRKINRSIMETTGIVMATVDPIKINQAASALYTTWLGVSVVLEREYARVITLSLTLADYLERIAQLIFAPPARLVVPEKYHLWIPVVIGWLCKGAAMNVAWRIQRVMTAATSAVTGGLLFA…	NA	NA	['y', 'e', 's']	0.0138511	0.733385		956874	AF-E9AGW2-F1-model_v4		#N/A
969838	MYIGSIIMPPRSVSLIVVCVLLLARCHAFVSMRTRTSSRGCSLSLIGDGNRLIPSVSDRSIYSRSREAAPQLRSLRKKIEVALHPDKDLLTRLYRRGTYLFCLLAAIIFWIPDRTASVHLATKFGGAAGYALAGGLCRILAGANDKDRLASDTYTRLNVGLLSFFLIGILFAPAEAGFFFSAAPAIFLSIVLTLAQGYGIILSFLGWKRGVDPASTVGLRQIPSHLFNEFRDGLFATLKGLRVDNPKRASTYRNSLLLVLFGIFSTMMEGFFNFRYREALQRSWFEVSLQGSAVSRLSMIATMMYSLKDAAERDRLTGTTFIQLNVMIGFWAFMVGIGQATYPFGFALYRGIKMLALSLLFFTKALKSYVQKLEVHKQEQSEEPGK*	NA	NA	['y', 'e', 's']	0.0451957	0.727602		969838	N		yes
1036479	MCFCIVTLQLPHVLGDMPELNRHFFINVFYTSIHVFHEKTAAYDSWSDSFCFQREETNTQSKTRSSFSINAETFENRKRTLFAPPFVVVGVGMVRHVPRRW*	NA	NA	['y', 'e', 's']	0.017608	0.696217		1036479	N		yes
1089391	MIKLCYRFDIAFVAIVVAVELVAATIHGNQKIIVVEASSASPSTFWWFSRKTASPFPSSSSRSPIWNLDPFRSNGNTILRKEQEEQLNRLNPRAQRFVASQISQYQAEEKEHVTEEKERQRQREQRHFLALKQSLERKCCTSQQDQQHQHKTQYTRGTAAWQRHSQVTYLPRGGQDATTLVHVIGRITDVLVQCGTFVLPPTVAAVRTIVLFYRALPKDVIIAQVGLVYCFLGGYYPTLFSSLQAAQQCGWNVAVSAVGGLVDEALNVIEVLDEHSSRNNRKINRSIMETTGIVMATVDPIKINQAASALYTTWLGVSVVLEREYARVITLSLTLADYLERIAQLIFAPPARLVVPEKYHLWIPVVIGWLCKGAAMNVAWRIQRVMTAATSAVTGGLLF…	NA	NA	['y', 'e', 's']	0.0149431	0.683879		956874	AF-Q4DLN8-F1-model_v4		#N/A
988737	MKFTAFVLSFFAGVFATQAAEDLEQCACTAQRFGFEIDCSNTAAQVTAIGLLSSGGCQNDCTSDVCLENYAYVEIHHDHCIPADVAEEVELNFHLYEDSCASACKIQRLNVPGNPDCPAPVCDDSTGNDAFAALEANGCLNDCSNCAADFRTLRAVHDGCPDGTLGLEAETEFHEFEEVCEDQDCNMPFDESQLTCTDPDSAAAASTASLVLGAAAGFAAILA*	NA	NA	['y', 'e', 's']	0.0271445	0.672069		988737	N		yes
976353	MICTKPFFFFLMSFVVLSELSWSYDIIRKGKRWISQRPWQSYKTPSTIVVNAAPIVRCGGGIVNAAAAEQGIEAVSSETSTATNHPQTPSLDYPATALQLLSSDDTVFTKATARQGQIKPSLSAAGYLAMANLFLFALRPDPHVGLFARIPRLVWEISILLVAKVATRIISPSLYLLLFIMTITTALMDIFIWAPIYAAFISFETCSGGGYFFSSSSSEYACYFDPFKGISRLAVSMQSIVGGVIYLFTAIQAWNAYTAYRDEQRIHREQRIQRKWYYMNQLGGEGKQMIQVFDKS*	NA	NA	['y', 'e', 's']	0.0107357	0.633741		1026990	AF-A0A5S6PF35-F1-model_v4		yes
1219581	MTQTRISSSTIVAFIVVVTCTFDLTSAHLARHGPRDRFWRHHLEHKSLIVDGVEYHSHLEQCLDSSLTEYEKNSIATENGMANRKVSQMYTDDYEGWVFLVSIENAIVPSHVKAIQTLASCVRRILPRSYESRSMSIEMGYDHDVGLGGNCPTHLAPLVEIFFPTVAADMQRTLELAYEAAGWAEFLPDEGQSLVPYDVLPDPKDVGFRATEHLTYNDFKEGLKDHTDGSDTKYTFNYAFSGPEDYGGGNYYIKYGHQKTLTLKPNKYDAMIFLGGYYAHGVTEITSGVREMFSNELWSFPDAPFGSNLWSNTSDRMRKYLQYCEEEIRNGNHGPCKVDFTKIELFYGEEEEEDYEEYEKEEEEDYEEEEELHENYSIPVATEQALYAPQENINVAPTY…	NA	NA	['y', 'e', 's']	0.0361746	0.627839		1219581	AF-A0A0H3GRM2-F1-model_v4		#N/A
1033429	MKFIVVSFPLAIVGFAHATTGTSSSANHPSLLRVSNPTSLQQKIQLQVDRMEEDTRRALFELMMVQSYDLSLSFSMSMSLSLSMSMSAYAFDGALTAGNSSSIAVSDIDETKTTIEGSNTGTDVGTDGVDGNDENHLNNGDEVNLKIKDAASDHETGNTNHDASFGAGPGAIIMTVLITVTLAVGALIMFHRRMSSRHTAAYPEMAGNDGGFGVSPA*	NA	NA	['y', 'e', 's']	0.028135	0.609531		1033429	N		yes
1037702	MCPNPRKELIWQCMVCLILFTSNANGFPLMPTLSSVTYSQKNRRCLLDNNQNYRPVIHPGGIFTPSNQLRSVYKIHEDSIPKRRGSINSSMFRRWMGNCYFFAKRFTEAIVKVIKEFRYRFHRHLMTLFVASTLFLSATGGAPPPAFARVTQQQTPIVKSVRPGMSREQADALITGELSNEDFEAFDSAMSIADEEVTKSPLPSTSANNEYDDFGDFNPDEEDIVPSRTEYKKMSTVTSAAASKSHFASYHDRSEAAQKSTRFKVGVLVFGPTFGGTFVREFFRRRREQAYVKKGLEIQKAQYAEYFNITNNTEDSDLEDAIKGIKKNETDTDNDDEYDDDDDDEDDDSDDDSDNSSSTLTSRKRPKRPSPDDSGGSGTDGGGGGPSDEDLERLNQMFK…	NA	NA	['y', 'e', 's']	0.00143736	0.604264		1037702	N		yes
988732	MKSTALITTLFSCVLAAQAAEALELCACTAQRFGFEIDCSNKAAQVSAVGLLSSGGCNNDCTSDVCLENFAYIEIHHDHCIPADVAEQVELNFHLYEQSCASACTIQRLPVQGFPNCQAPVCDDSTGSDAFASMEANGCLNDCTNCAADFRTLRAVHDGCPDGTLSLQQETEFNEFKEVCKDQDCNMPYDESQLTCTDPDSAAAASTASLVLGAAAGFAAILA*	NA	NA	['y', 'e', 's']	0.0282179	0.57175		988737	N		yes
919217	MKLSSILPFVALLASLASGFSRRTGLTSFPERFVVSPIPLLRQHKTTTTSTTATTTTSVRFYRQSIGIYESRMGSKITHIPRGGAKHPIDTGSKCPATGFAAIVSSFWGTGGVLYILAKAIKRVLPIALEPFKEGAIAMSQFELGAYVLTCLWFAYVEGYKGFQQKFSPLVVKRSFTLIPGRNGTKWWHYVLAPFYSMGLVHATKKRSIVSWSVTIGVTLIVAAVKKLPYPWRNIIDAGVVVGLTWGSLSILLLYIKSWVTGQVPENVEAELPSTLQEKPLQS*	NA	NA	['y', 'e', 's']	0.0150933	0.567853		919217	N		#N/A
969249	MTNWLRRGLCIAVVFIFVSVDALQPLPAAFRSSYFGSRVFRTKAINFSAGRKCITEQKDETATAGIETLRIAVRKKSRKWDHGHAKPSPLAFLAAILSTITLPEIVIADDMMKQSMDPTSFQPVCPTSDGIYRFLQASTVKIVGVDSFVEYGPLIAGGLLRVRLEFCVVESFFNEAVGPFIAKNGLNWILPLHETVETFLAGTVFAFAATFILLGSTKLVTVAITYTDFLFGVPSRLFGGFFYDRALGKPVTLDVGLGPFKTRLVGPPEEEEEVEVNILERGPVNIVVIILSGAVKLLGQFLRILREFFDAIDIFVGRYLVVWATGYVLIKFLHYKVFPDFPF*	NA	NA	['y', 'e', 's']	0.0266795	0.543853		969249	N		#N/A
1033471	MTNWLRRGLCIAVVFIFVSVDALQPLPAAFRSSYFGSRVFRTKAINFSAGRKCITEQKDETATAGIETLRIAVRKKSRKWDHGHAKPSPLAFLAAILSTITLPEIVIADDMMKQSMDPTSFQPVCPTSDGIYRFLQASTVKIVGVDSFVEYGPLIAGGLLRVRLEFCVVESFFNEAVGPFIAKNGLNWILPLHETVETFLAGTVFAFAATFILLGSTKLVTVAITYTDFLFGVPSRLFGGFFYDRALGKPVTLDVGLGPFKTRLVGPPEEEEEVEVNILERGPVNIVVIILSGAVKLLGQFLRILREFFDAIDIFVGRYLVVWATGYVLIKFLHYKVFPDFPF*	NA	NA	['y', 'e', 's']	0.0446762	0.496738		969249	N		#N/A
1020258	MLTRFSALLLFVSFSSSGAQFTCTLGNNDEASCLNAKGDDGEYCAWCDVAGFAFCATEDQAEKIEQTLPGAKCDRHSSGDDDTPSNDDAAPTDDNIAPNDDSLPDDFWTCLQKKDLKSCTAASCTWCDSKWGFGLCMTGPTADSASESDFFDCKKSFFEDFIVEDPLDASCVMAYLQDSSPQGCINASDNDGNACEYCSVAGGLANVCLTEEQVDMGATMGVECSETPHEEPVQVNTWSWLRGSTEIKFQDPLDPACLMAFLQDPSEEGCEAADDSDGNQCEFCSFQGTDLCLNEEQAQIGEQFGIECETNKTNDIAYLNQVLDPLDPTCLMAFLQNPTEDGCEAAVDSDGNACEFCSFQGTQLCLNDEQAGMGEQFGIECEGQVDVKDEQQTSLGKLL…	NA	NA	['y', 'e', 's']	0.0211955	0.476424		1020258	N		yes
1005421	MIRPTFTLALLAAVVVADQQRRWRSISKSFANPNDFSPHVIATHTHQRHTTLPPALRFLLSKRGGEAAEVSSGSMTLVKPSNDLVVAVPKQNDDHDKDKKSTKSGRRQESALARATPDSLINISHHVDDVRAAARRWKRREFVALLLARMVFILVLPLSAIAFVVTVALSILMTVFRIITFNFCFRETSRILYSSCKAMLGAIFASLTGIFLPVFALFGLVASVATAACEIAEPILRIRYQRQLKKLRHLQKILTDPVLMETMEYLLRGAEAVSLATAAQVDKAGRHVGKAGAGVSRFALGAGKKTAQQIQDNSVQLVETMLASPEIQNIRQSIEQKMPSRLNEWTRDQWESLRKSGILEDAARAALHALKNELNTAASFLPYLEAIKEVRDKQTRQKDS	NA	NA	['y', 'e', 's']	0.0271435	0.460784		1005421	N		yes
836083	MRTIVFVVAVTNAVLVTLGAEDYDDSRRVACSKATGALPLLEAIGLEHVENMEILELEKGQNHTTFQTTFQDYDSFPAKCKAAEGVFVPFSGVFECQQGSGSTSLNIYKDGGDCFSPDPACQHYVDNPIDWAIDTSRLFNDVCTKRNETIEQAYESILATDTPLPSGESTFVHLSTSYDDQRRRQCYDSMKSFLRKNKELEDEALYHAQHTQIELLLLTPVLTQREYYNNEDPSRLSKYEQLCAQANGLWDTVSGTLDCMDVGGGKKTMVVQDSATCVPPVGCEDYTMEQYKIDSFVELAKQSCTWRDTGNTETTASKVPPASSTAATPTASNSFTGSKTKTAETKATPETAKTNKKMPPVSQPNTSASELRSETSLNESKLSGKSLINKSQWSVLTML…	NA	NA	['y', 'e', 's']	0.0310101	0.454573		836083	N		yes
989442	MLDVIFNSCTKSLLSLFHFLLWIFLGDAITEQQPGESPSCPLEIQAVPGLTSLLDIALFRSVEAELTGTLSTSHSLLRTWLCVKSQSRVLLRHLKKQVHTNERQSHKNNSGNARSVESANKAQLESFARACYDAACDVIECMSTDRFAQTANLSDPYDSDLAGNSTDGIHYPYHGGGGINQQEGPNQEFILDALHAAYLDTGRRLPVQQRPRDCWESSRLHCPDYVWGDEVATQCNKSLRQLAKHPYCTAMLAESDPTIPSIDGASLGLSSSDPLLGPSKECRDRPFLSTLLEREEAKALLQLILVDAACRVSQFKAALEAESVVSKRLYLVKCEYRAPLRAYWEAHSSVQRAPSLELVEQNRTRLTASSKRKEDTTEKDHLQKLLETPMLVNLLAMER…	NA	NA	['y', 'e', 's']	0.0171996	0.448318		989442	N		yes
1016740	MICTKPFFFFLMSFVVLSELSWSYDIIRKGKRWISQRPWQSYKNPSTIVVNAAPIVRCGGGIVNAASAEQGIEAVSSETSTATNDPQTPSLDYPATALQLLSSDDTVFTKATARQGQIKPSFSAAGYLAMANLFLFALRPDPHVGLFARIPRLVWEISILLVAKVATRIISPSLYLLLFIMTITTALMDIFIWAPIYAAFISFETCTGGGYFFSSSSEYTCYSDPFKGISRLAVSMQSIVGGVIYLFTAIQAWNAYTAYRDEQRIHREQRIQRKWYYMNQLGGEGKQMIQVFDKS*	NA	NA	['y', 'e', 's']	0.0330951	0.382647		1026990	AF-A0A087WSB9-F1-model_v4		yes
1033484	MTNLGRTALIKTLFIDLFLVGNILGPKCTTAFFPSHRLSHCTIALSDNGCTSRTRNNHYTFVNDLSEFRQRSTRWQRKKTAVNMGIRGLIGRIRRKRGNSDDNGEGHYEDNDALVNEMSEKEEENAFGSPLTQSSKADDKGLRSLVQTSLGSRPPLRMGEDPSSKEINVFPLDDKNESTQDRIRRVKSGLMTNEEKAAYLRTALSTGASRPPLMPPGSKPDPGQQNIHTKASPFPGDPIYRSIAGGKEPEPAKLSSDLVGRVGLDMQKRKRDYLDMVTDPHRFDRYRSLSPRESLAGLAQTDDQERIIPVSKPPNQQRIIASQKLSNLGPIPSEIGPIPSNLGDRLAAAANAQEIQRRTELERKKAAERIEAERADEANRRMQEEQIRLQAEKENLRKE…	NA	NA	['y', 'e', 's']	0.03308	0.358741		969235	AF-A0A077YYL0-F1-model_v4		yes
603222	SRRRAVLLPFVNLAVVPAQASDERSWLQLSAKLPESVFLENGLLETRVTENLLSPPSYGFEGPDILYPSWFGGVWSVTSITKSIEAPCGVALFGGNNTYQAAKDGIGTQLAYKSRFLVNGHGTTIADREFNVKSIAKAALGENSVVDIPLATPNRFTCVLAPKGASTMLQVDLVTLNRRQERISKHRFDCSEVVREIISPMNKQRDIQGGSFSTSTVLKELETISIYSYDQKNDKIICTQRTASFILPSQQSPIALKMWEMSRGRPVDVRFYDVVYVRQ	NA	NA	['y', 'e', 's']	0.041945	0.358291		603222	AF-C6TC92-F1-model_v4		#N/A
969235	MTNLGRTALIKTLFIDLFLVGNILGPKCTTAFFPSHRLSHCTIALSDNGCTSRTRNNHYTFVNDLSEFRQRSTRWQRKKTAVNMGIRGLIGRIRRKRGNSDDNGEGHYEDNDALVNEMSEKEEENAFGSPLTQSSKADDKGLRSLVQTSLGSRPPLRMGEDPSSKEINVFPLDDKNESTQDRIRRVKSGLMTNEEKAAYLRTALSTGASRPPLMPPGSKPDPGQQNIHTKASPFPGDPIYRSIAGGKEPEPAKLSSDLVGRVGLDMQKRKRDYLDMVTDPHRFDRYRSLSPRESLAGLAQTDDQERIIPVSKPPNQQRIIASQKLSNLGPIPSEIGPIPSNLGDRLAAAANAQEIQRRTELERKKAAERIEAERADEANRRMQEEQIRLQAEKENLRKE…	NA	NA	['y', 'e', 's']	0.034704	0.3567		969235	AF-O95819-F1-model_v4		yes
1041550	MQVLTMALIILWTALDPCCRENTGVASSPAIGATTDSGMADADTKIEKDLSVVEEKLDLCNSMINPGEGVPRPNIKTDETVRAVIGFLEACAPRLVELISAEEGLLGPNVLEHCFAVQERLTKLLEQIETLALTETNASTTAATAPTASSSGDTDLLGMDNVPLSAAPANAKTTGEEDPFGNPIQKDGSASTAQTKSNDEFDDFFATRQQQS*	NA	NA	['y', 'e', 's']	0.044109	0.348291		1041550	AF-A0A077ZE88-F1-model_v4		yes
1018766	MVTCKMKNHHLQIRQINNLLLSFLLAQTCVAWIPTNAPARPITGQGCRGSGSHQLSSGAGLFYLRTTHEADSNRLILSATNDDQGPSQKKKKRKRKKKAVKETTTTISAADATTKATPLTTPPTAVAAAGTPPTPKVAVTTPPPVNTLPRNLPFDYAERRGFDESLLGDLTGGRPGAIIETAEQLQLKEQILSEIDDRGYDPEVMDDYGELVELAEAEYDIDDPDAVDAATLGTWTIFDLQTKFDYEWDPLSGDPDPNEVALQKDRTLAENPKDEDGIEIGFTSYFGPSNPIDTRTILGTKDSYMVDPASRDVTRLTPQFAPDDLEIEFNENFVKFRQSLDIMETYIDPFLPESIPVPRHVAKWHGYPEQTHFRPQNYTNNRFTPIDKKTDFDSLPPYQ…	NA	NA	['y', 'e', 's']	0.0330235	0.316479		1018766	N		yes
980952	MYDQLRWLAVVLFCFWRCIGSGNGLLSQGRGGVGGPPRSFSLWKDGGSSADEPFLQSTHQLFDENEDLEERDYSWRGGDMGPSNGVAEGGKAGPESRTSFFGKMASTLMAPFRGFSKAIASVFRSKEKFLEEKLLQELSTMPVKRLDIIPNTTVLPAHVIKLAARTSGLLGQPLNPASVQEFALSLKRWYTRHGYVLHSMTGATLRPETATAEITLEEPIVSKKPVDIVFCKEFIVDNETGDLLTKRKYIEKQQQQQRRWGRQKVSMDNVNTTVVEIGGRTKSSKIASALGLKPGQPFRWEASRWKSIVGSGIFSKVHNALPQQSENGTVQLLIFAQEAPTRNLEYGLGRSLYTGSWEGELDFEHGNLFGGGETFGVSLRRSAKIAQPSVRFRFSDDHF…	NA	NA	['y', 'e', 's']	0.0422122	0.292026		1058397	AF-I1M513-F1-model_v4		#N/A
961920	MISAIATAPVPAAALCMVCSLLFLSMIPTMVVGQNDNSCVVVVTTEEDSSIASLTGVHGFTSYLAEVMFDGLCMNDDDDDDDDDDRRQLQSDNCDILCVCCPWLCAALGCPTQRRHLTASNNTKTETYQEHQDLKQGDNQPLMVSNDKSFLRTNTKGGGQMQERSLTTGGPEILVEKCSFTELKDWPKKETQIKLKEVIDDYNEEYNGEAWSKEDRKALKTAPWVFLENKNFNLNECAKAMA*	NA	NA	['y', 'e', 's']	0.047288	-0.295279		961920	N		yes
1009458	MMRGQRNVLLPRSTIFWVVIQFMMTMIMAQTKTSLDLLGYQITKETNVFNELELMKDIGAMRAVGTDFDKKKSIYSNGSDENKGSLTLESLSLKSAHQCGEHPMYRIYTAGFGIIGQEVEGDNPGFFDDMPVEEYANTLVNDLFLLNVANIEAEAALVMNVAMAFYCSLYDMLTTCEVGLMHSALDFLDKAAAFYVGADQIPGDDATGYSLYNLAQFVGERFNQFGKDNGEPEVQVNGIVIDSLKMIQKEIQGNQCAGHSYLDVRKIVKTIWSSVNRILVQMLIHRTKIHEVGKPTSFVELYSLSLLPQVAACDSDSFSSLLKYTVNLNVDESNEATLINALQNSYSCFGLTCADVGAYAENLVPECDDGDIINIAGYVPSHDVRQNTRVDRDIRMIRW…	NA	NA	['y', 'e', 's']	0.0227396	-0.436718		1009458	AF-A0A3Q0KG40-F1-model_v4		#N/A
997537	MKSLLVSNVLTLRLILVSCCFVLCEPFFVTRRVISRSTTLTTTSLLSTRNNNNSVGNNINNNRRSIDRYRNDYDSISKTNYQVQGDRYAPTTTKMKERFVPTRYNKNMNYINNNNNNKNYNNNINVRREERNLDEDYFNEETSGGSTVKQRWFEDIEFPFRTVRLLFFGSCTLSAITALYFSLLNTAKAYVGGYNDVPPLQECLQNDVINIIAIIVCVTLITNWKSDTLFLNLQKNNDQLASSLFIEPASPVYNYQQYQLLDLRGQFRVVICVGGESYIRRVALSLTSDQMSNTNILPQRLAEANVVVIPVLLTMDYDYDNYNNYGNYGESYLLVSEGTKNFWNNLQAFDLYDDTLRPEYGRNFDITRANEIIAFPRGVMRWSDYLEQEIDKVTKQGYD…	NA	NA	['y', 'e', 's']	0.0386939	-0.476973		997537	AF-Q5ZBW3-F1-model_v4		#N/A
960371	MWFYIALLCVFVAGIIVLFGCYSWGRRHNRDKKRRGSTEKKARTETDVPVAMIAVRTGTFDESEYDEDHHENKLGMDNNTSTSSTVMFEHKQSEILINAV*	NA	NA	['y', 'e', 's']	0.0257835	-0.49711		960371	N		yes
1078509	MKIATWTAFCLQLIAMAPFVQAESPPTSHECELEEEKDEIKFKCKTKTENDVDNTELKDEIKFKVKMDDDILKVKVEYEQEIETYEMEAETENMYEVETESETQYEVEFDRLVEYKKSNSSTLDQGYDFEEDIVVKETKLVFGSFSDVEEMDGKYQFSISSTDGVATFTFKISTGGENSTDVLANTMKIDFELFDYEWTEMDTEIALVSSLETKREIEVEYEHYDGDEEEDEQEEDIAVSQITGPEERNLNGENVEDLGDGKKKKKKSKMTTDVRISFEEALNVTGINVFGEYSWATDAIASTNETSQTIDVIATSPGWVEGNEDGETVQIIAFSFVNAGGAMDIFWDPSVGVNYGDDSVNGNSSLFGSVGALVAGVVVAAIACLVVVKYVVGMNTDSS…	NA	NA	['y', 'e', 's']	0.0171237	-0.500216		1078509	AF-Q54JR1-F1-model_v4		yes
983715	MKLYQIITLVCLFAYERVYAATNDPAVVSAIIAIYKKTTTTKNSDPSISKNIQSLTNTVATDLEKVNGAHYHLRQLQICAPTCATLCPALGEAYCAAVCNCPKRRFLHSTHDVVEEQQEITELEQDEDDVISMHQLDHHEEDIKEESQRMLIDDKDPLLVYPCNCKISSDEETKIYLKNAGIPSPKYGSYTIYKCDDMYLDECVKHLD*	NA	NA	['y', 'e', 's']	0.02525	-0.505398		983715	N		yes
1021850	MIPRNQRGTIIFLALYALWKLPTAVPTGRSNGKREPRSREKIPSRSFSNVVFTSGKKDIYEVPRVIKVPAKPPPTPTTVLVPKKHPVITSVQSGSGGFFINSNKNNNNNNNQGLFKYKNNFVKGDVKADSAYGFYKPKAATRMGMFRDSRGMFRDHTVVKKEKEKVIFAGGYFGKKDSGVFVNSLIDNKTKSGKKPKFDGKKRFYLYFADKPSPRPSQEPSNQPSFAPSMDDGTLAPSLSAEPTMAPVPTVAPITAAPTIPPTLIPTTTSPTIAPVVGETATPTSATAAPTSVAPTSVAPTSVAPTSVAPTPSTAAPTSVAPTSVAPTSVAPTSVAPTSVAPTSAAPTPA*	NA	NA	['y', 'e', 's']	0.0283668	-0.542784		1021850	N		#N/A
1078502	MKIATWTAFCLQLIAMAPFVQAESPPTSHECELEEEKEEIKFKCKTKTENDVDNTELKDEIKFKVKMDDDILKVKVEYEQEIETYEMEAETENMYEVETESETQYEVEFDRLVEYKKSNSSTLDQGYDFEEDIVVKETKLVFGSFSDVEEMDGKYQFSISSTDGVATFTFKISTGGENSTDVLANTMKIDFELFDYEWTEMDTEIALVSSLETKREIEVEYEHYDGDEEEDEQEEDIAVSQITGPEERNLNGENVEDHGDGKKKKKKSKMTTDVRISFEEALNVTGINVFGEYSWATDAIASTNETSQTIDVIATSPGWVEGNEDGETVQIIAFSFVNAGGAMDIFWDPSVGVNYGDDSVNGNSSLFGSVGALVAGVVVAAIACLVVVKYVVGMNTDSS…	NA	NA	['y', 'e', 's']	0.0353285	-0.560947		1078509	AF-Q54JR1-F1-model_v4		yes
322398	MAVAVRALIASHVIIFGAGFYLGRSVDAEELNVYREAHESIISRLRRQAGTVVMGSLVLGTLVVAMRLATPRRDQVKEG*	NA	NA	['y', 'e', 's']	0.0492782	-0.583661		322398	N		yes
885686	MKSLLQICLILFLASNANASSIMGSSNRNERASKLSPASSNAWRLNQDENGRITNPKFLMKSPYVMAPTVNIGRGVPRTRTRMAGEKFIAGKGVAIIDPPIYDETYYYKSKSGASKKGPSLKSSKARSKKEVIKIIKIKTLKPIPVDVETAPPSISFVPTQAPVTPAPATPAPTEIAPTDPGFSLSPTVNDFPVVVLQTYEVLYTIEQSRFLLPSEFEETANFTAAYVNDEFFDAFLANPAANLRSTETVMIDQDFSFGDPVVIVYETTLTFTQDSVVPSEQDLNTVLESFFVPPNDEVYRMFLVDSLNQCCDTNLFTTTSVIGFRFFQPSNERNPRNPRNPSVNIGDSPGTTETSTLFSGGEDTLLFAFAGAGAGLVAFVMVLCGLNAYDRRKQYQRN…	NA	NA	['y', 'e', 's']	0.0488981	-0.593717		885686	AF-Q4E347-F1-model_v4		yes
993780	MFQSSITQKNTLLLLLLLLRVLFTQTVVGKNDFTSPFQFFFYFLEMSFFVLMTIGLTKKLKQNKTKLKQSKQN*	NA	NA	['y', 'e', 's']	0.0310114	-0.607183		993780	N		yes
888189	MLSMKFLTFSTLMASAYAFAIAPMDGSRFDMALSSEMSRQSFLGQSAMVLGSLTSFPLAGSAAKYGSIGSGSPLVIDAKDADVDPDVLASAPVQKAIEKVKGYKATVSEIKQTLLSDSQSNIKPIIVKQLDFAALRDDLNAINVALEEDSQRGTDRLIRVIMQDITELEIANNQKEGVQRSPRRLEIMQGKLDKLDKAFSEYLAFANN*	NA	NA	['y', 'e', 's']	0.0305505	-0.634196		888189	N		#N/A
1063501	MGRLVAMASWTLLLVLENVCGHQARRRTENAYGIQPRQRENDEENNKHTSFVEYCTERLVSQVRKQREIRSSQLAQAIQGYCREDPFQGTECMGEKDDFASLKQNIEFFFETSCNGYDSTCYLLTATKELNSPTAATKEDRLSSLCKSTETILLAAGFLDHQDTRSILHDKRKKRNLNVFHARMPVSKGMKRTKNPEVFNDAPQIRVTRKPTTTRSPSIPNAIPRKPTSNPIVAKGYTGKGYGGKGYTFKTKGKGSSAPVGYGPGYGKKTNSPYSYNNNKNPSAIEEKPGSFSLEPSISISLSPSESYVSVNSMEDTTTILGDEAAISDAGEEDDHRGVIIFLYIIIIVASLGVCYLSYYYVAGCLKKGERDKNRGAHNKIDEQSMLSEDDTYLAESLA…	NA	NA	['y', 'e', 's']	0.021261	-0.80869		1050475	AF-Q00969-F1-model_v4		yes
881664	MILFVIILWVATTVEARKLDGVELAVGTWDLEVSTRHCLSFNGPSFLFPPIDRPVALLKQRKGNPFRSRRKLRCKLALFANGTFTLSPTSPNLDPVGVHGDGRKRQGRNQNSIRNMAQRGLWSVRSMSYCPTDRFYDTLILKANPRVCSTVVETQPTECIQAETIVAKGVFVWQTRLYGHYARRKNARTVKMVHGQCLWEPKEIPIQGQLDQGERSNLSQGQHTNYISKWLTGLHSKKPTSKTTVVAKQHYSNNASYNERQRNIRDFNSSEYLQGNDKFNTLFNGLHRKKRTVLATFVAKKRYNRNGSLIDEEPSIEELYFGGDF*	NA	NA	['y', 'e', 's']	0.0149157	-0.832044		881664	N		yes
975400	MKLPDSSYVRKIIFGSVPLMLILTFLLFEARGRSKLPPYSSDSNDEENVVLPQYAIDMEKCMFLFLWVAFLCMILVVYCLYTVPKKRALLQTYMSEGISMTGDVFYPEDQTCYGLNAQFGTVTYEHPNTDHAYVRRSVRLFQNFSQEWVSILVLPSSPYSGHPKSDMEMAYLAGERQRSAMKFLAGYSVVWFLGNLASALYILLIVKSNKYEDEFPRGWLWFGICVVLMPFAGLGINYLIFQRYMKWMTTGDAKVLQGNDRVSSNNKNNVGADGTYRKMPEDVGNEGQNKFRLSSLA*	NA	NA	['y', 'e', 's']	0.00552038	-0.907397		975400	N		yes
1042230	MFKFSFLLVLTLFSFAARAQDLAFPAPHELIDGEQQEPHDDRFQDLNMSPRQRDVLSDSKTCRLSNDDDDDDDRYSRYYRYYGYSGRDDDDDDDIFTASGKKCV*	NA	NA	['y', 'e', 's']	0.0254179	-0.911572		1042230	N		yes
976420	MTVTTTSVGIILMVLSQSIGWWLVVMNRNRSSSGSTTSTTTSTNTTIGTISRLGLYPVITGLSFFYTLWALYNFFFAGRTGELGMYTMGLLTICSYYQRRFLTILSSLLVTLQYGTAWILIILPMTCIEFATAVGKNNEPTWIISLWCHTFHVYAISNIALWTYVAYQVYLLPNHQNNMINNMTADNGYIPV*	NA	NA	['y', 'e', 's']	0.00276062	-0.953999		976420	N		yes
1011124	MKSMLYRRIILTIVAILGVECVSGFSTTELVVRFNKDVLQMKPKVSRHECSSVLKAAPDNNNFQQNSSTVPSSLLEEMEKELNQLKRGLEVQRDTYEQQVHILEEQSKSQAHQAETALQKIIQEYSEYKKEMTARLHEIPSASIASQMERELTEMRQRTLSQEKQLEHAKIQLLTNREARKQLQGEMVALKHTFLTKLAEVEDALESEQDERVREQQAATQRLEQIERENKQKLEVTLENSKLREEKLKADFEEKLLLRTTEITDLEKNLQNLENAIKDREIRIAVMEKERNSLLRVTRNWLRLVRKKMNPFYTRDKKI*	NA	NA	['y', 'e', 's']	0.0262959	-1.01198		1011124	N		yes
1016806	MTVTTTSVGIILMVLSQSIGWWLVVMNRSRSSSGSTTSTTTSTNTTIGTISRLGLYPVITGLSFFYTLWALYNFFFAGRTGELGMYTMGLLTICSYYQRRILTILSSLLVTLQYGTAWILIILPMTCIEFATAVGKNNEPTWIISLWCHTFHVYAISNIALWTYVAYQVYLLPNHQNNTINNMTADNGYIPV*	NA	NA	['y', 'e', 's']	0.0121368	-1.0322		976420	N		yes
1083256	MLTCFTNQAVGIFIIVLVGNARGARIGEPNTCHVPISFFFVIIEQAAYPFRHDAIFQCRYHFPGCHPRVEYQAFVINFLSRNCFFTIGTLVDVVADSKRPRHALGHYRFHSIW*	NA	NA	['y', 'e', 's']	0.0139846	-1.15782		1083256	N		yes
250340	MQRPTRCRACFSFFCWLVGWLEVEADLLFFLVTTNLLSSHTYKKRTFVVAGVKPSNTPPLLEEDNKRQIPNAFHLWALVF*	NA	NA	['y', 'e', 's']	0.0339541	-1.17858		250340	N		yes
1088807	MMNLSSVLTVTFVVTALLSPITDAANALNLIKSNDFNSTAPTAVGNQRFLKKKKNKKNKKYKKCITRNIAILGRTLFDPQFSEYSFDFLNEFPVSGDTILFNLPLFDAKELIQSGDEIQIGTIQETVLYLPTPSAILNITGGEPDCLGESVWTLDGEGQIQDSYTCVNFFTGTGIAAGSGDFECATGVINFVEETGFFTGIGYIHWELVICDAGCP*	NA	NA	['y', 'e', 's']	0.0275437	-1.19738		1088807	AF-Q8L532-F1-model_v4		yes
998072	MCRFFYFIFLISLSMIYSTNGKRPWWNIVDKAIQTTTAAGTIRWKLFSICCSFYCSVLLFLRSFWGGTWFR*	NA	NA	['y', 'e', 's']	0.0406831	-1.20635		998072	N		yes
834246	MMQMTKAISLILLLLPTIEGFSVFEPKCNPFASVMPTSSSALCASPIDNDKLKQITQEEALNADGLKETAAKMKTMKPEDIDGMLKEMENMPAAQKEQLKSMGMDPEIMMSTMKMMKDNPEMIGKMSEVMESMTPEELMEQSRLAQQNFAFMSPNEDSVTQKSVAAEVVDNSDEAKDDEDEDEEYEPVEPVPETLDAMFRVAQIMSVGEGDGITFQAFVTLPPIALLSGTGEDDLSKKELSDCWNKGSLGASRVDREGFERVWREVQTNYYNDIVEEAQERATMKKRKRGSDKPVTSASPTNLQVGASLSPEQLQATMKNMKDEDLSAMFEQMSNMTPADEARMRSMGVDPAMMKKSAEMIKNNPLLRKAATAMMKNTPPDQLMKASQQAQEKMANMTE…	NA	NA	['y', 'e', 's']	0.0153954	-1.22927		834246	N		#N/A
1044406	MKTILTYIILGSLAVLTSSFAPLPSRATGIVAITKLPTLFMSDESFEAEVERMVQEEVAIKKKVSNLRNENGVEYAPWMNISKDDEEKIRALMREKAEARRRRQLQEQDVQGALLMDSQAQELSGTGLRSKIIDGNAVELEWATDSEASTKGFIIKRRAQKTKDFEVIASYETYGPLASKGVDGGVYRFMDENLTPGGYFYRVTECETNGAENDLSQCLVEIQTEEEQRGAVIAAIGVGITLAGLVLAGTIFDPMQ*	NA	NA	['y', 'e', 's']	0.0210829	-1.33468		1074113	AF-Q9VM64-F1-model_v4		#N/A
1005241	MMNFHQVVVSCLLFTYFTTLTRANKAVVVIETCNPGSQAEVDDLAETGFNELNRRALQDSSRTLRGPTQRKALCGIYCDVYCPGISLCGTWCDTCYRRELASFSKDDQQDYLEYEENNEGQQEEEEEELNPIMESRKLSASSLVGYPCNFKEITGNAKRNLMTDANIPVSEENCFDIYESTNVIEPQCSNKLSKLR*	NA	NA	['y', 'e', 's']	0.00377712	-1.38885		1005241	N		yes
1037660	MMKFLSLLLLTTSTAAFTAPSFGVRLSTKAFTVPNDPDFLNKIAQDGDDAVRVVYQECDPQECTTGSAVKDDDGWHFKDGLEGDREVVSRKVLMWEKEDTE*	NA	NA	['y', 'e', 's']	0.0350308	-1.39107		1037660	N		yes
1032744	MMLINSSIVMFLVCFISHWLAVAVHANLLRNNNKKPKSNELRSSIQLLQNGKSTSNETTSQDQFFYTVNDDDILPPFMKGTRGDRFLFPTCNQDDIDFQCLASIRISNNETKNDFNNNDDIPGVFQSCKYLFNRNEEKWCNDPFLGDVCCGNADDCCDLNVGAVAALSGALFIGIVGGIWYYFCKGRSTKSGRNGCNVCSCNWRRNTKDDVVPQETAAPM	NA	NA	['y', 'e', 's']	0.0221881	-1.41292		1032744	N		yes
1048621	MNRFALCIYLTLCVVGTQSFLSPLSPQWNELRTRSDSLILVRGDGTGGWGIGNSREISPEEYAKGDRRAFEGYQLSDRSDFMKQVEKDTRSMKEDELAELLGVANIAGINVKDPSTRLNKFGKEILKDDENDDLDLSI*	NA	NA	['y', 'e', 's']	0.0420359	-1.41961		1048621	N		yes
1034008	MKLLSAPLLLLVLSRPWFPIVRSQEVEHPPDHQQECLSPQALQECQATLSQNEERHNTLLEEWRHKLNVAVQSVQEERTRDQEHCQHLLSAKGEEHRQDIRQVEGQKAELQRQFEDMQLQLQQQQEAAMESFQRERKQQTAEFDMRLQQEKENLLTECDARVHQFKEEHSLALESSTQEKEKLRSECDAHVTQLRDEHKLELEKSIQQTQEKHSREIEAKQKFHKKTQDELDELKNKLHVLDQKYTFQTNELLNARQELLYANEIVRLYKKGFVRRWFVEPATQYGQMAYDDVLKPLGLEIYSVAYPILDPIYEHIVKPLLTYLIPAWELFCEHMTVAYEYLSVQAKITAVKANELWEAARTHVPVYVEKFIVWVWPYVEKGAKITFAFLATTIETVSI…	NA	NA	['y', 'e', 's']	0.00124012	-1.47441		1034008	N		#N/A
954825	MQLLNPTLLFLSYSALPGTCAFQINNEAMGAGRVSTVLFTENDSKPTPEQLGFDNSASRDVSRAQDQLNQQQQKVRVDIVEDVDPFNLTAIGFALIAINFFVLANLGDGGIAGVVATIINTMNQ*	NA	NA	['y', 'e', 's']	0.0133845	-1.47563		954825	N		#N/A
1015676	MKVVASSVTVLVVLAIQTNGFATVSPNKGCTALRSFAPQSAVGGMQKTMIGAPGTSASPAPVSRKPVGGGKAAKVVKVQGNSLKTWGFLDPRVERVQVKLETEGRPLNADVELWQGPDNTPVKIRVYIENGAKRPFNAVLETPRGPNTIAVRNIGQMEFPMDAQVLSVDGGAIAQGADLRTIQGGALRTYPFDPLVDSVEIVLKTDGRPLNALIELLQGPNNKKKVIEIYTEDGMDRPFSAIIETPGSGNVIRVVNTSPVEFPLVASVQPYEVGRVGDYGEPVLGGDSDAAMATTISQW*	NA	NA	['y', 'e', 's']	0.0203767	-1.5709		1015676	AF-Q8CIZ5-F1-model_v4		#N/A
129727	MKATMKIALFRWILVSALTLFDSISAQTCSAPFPAPWPKATAIQATYEGSIPVTTTEAFRYNMMVFENFPNKLYFINQLDGFIYEYITDGPNKGDTTEVFSLDTDTDGRTLAGMDFNFAFREGFVGYKQYIHSMSPGANDNEVYVVFSSGTVPNGITPLEFPPNDPNYMLEENNSIPGFLKTYYKIFVKFEIEEDTKRLINPVPFFGHAMQNTLGVHTGGAILTVPSTGDILWAVGDCLPTGSGGGAGAQEPTIHCGNLLLIDPSIPNTSEVAAVGLRNSQQMVIIPSETNDEDLLLAFVDVGGVTAEEVNAFPLATLLDTSTIENFGWGIRSGENFTREGTFYAGPEEFFQSPAPLCISPWSQTDLDGGVFIKPWIQFNRQDPAQNFGVISMVAASPS…	NA	NA	['y', 'e', 's']	0.038791	-1.60038		129727	AF-Q6AV51-F1-model_v4		yes
1029702	MSHHVHHNKPSRMNKLYFCSLLLLLLLFVTSCNSFSSSTTNFGWTTKSPQQCYYRFIGYSTTPHHYCRQEQEPDREQQRQRQKPQNIPGLQLFAAVVDSSSSSSSSCSSRQRLQLPSAPDDDDDDVLSPMDCPRGYYLNSVENSCTPLGPIGKISQAVETFGPFQKVHRAISNLCGADIKTLGVPFALSYSFMSQINGSITLSVAWYLACKNNGISPLAPGQWKSLLRAYATLYAAVQLLRPFRVAGAVAMSKMSKQFLHATEQKLNCSRKTAIVVQYGLGWVAWASLASVGITVATLSSGVPLWPSSGAH*	NA	NA	['y', 'e', 's']	0.0212574	-1.60145		1029702	N		#N/A
1000454	MFKSILLALSLVVLVSVTNSFVPISQRQQQRGFQPRPFEIIYPSSSTTATTGASFLFPNNNKKNNEQEDLSYIETRDMTRDEMKRYNESSERIMNQELWGMTIFSLILSLPMFYLVWVGFFAETAEFGL*	NA	NA	['y', 'e', 's']	0.0471845	-1.75587		1000454	N		yes
996065	MATLNTISLCYTYAFGVWCVHALLIKNGITIFFFERNKNYRCRFCFCHTTKPAHKTKPKRKISNSVFVFD*	NA	NA	['y', 'e', 's']	0.0416884	-1.85032		996065	N		yes
1029037	MNLFATLSLALYASQAAGFIIQSKSVTDSSLKSSFVNQNGEERGRSVASIDAPRPQRPNPTRSPSGAMAPRPERRDGREMRKNEVTVQGGTLKTWSFLNPVIESVEVILSTEGRPLDADIELWQGPDNTPHKMRVYVEDGSQRPFHCVILTPRGPNTIAIRNIGQMEFPMQASVNAENRFPAMGEPRVIQGGALRTYPFDPMVDSVAVKLSTDGRPLNARLELLQGPNNNKQVIELYTEDGMDRPFFAIMRTPGSGNVVRVVNTATVEFPLYAAIEAYETADVRAFTEPVMGGDSGFMGGVGQW*	NA	NA	['y', 'e', 's']	0.0218578	-2.12231		1015676	AF-A0A5K4F576-F1-model_v4		#N/A
1043820	MMYLILFTISFLATCDRNEAWVNSLSSTTRQRMLHTKQFFFKDLLERAFENDDSLSQDEKLMGQIEGPNENYYDSNDNVGRRSRSLTETQQKWRQMNSKTPDFSGKSFDFDFYLTGVPDKDPSNDLFGAKVNISSRDRQLGQALPQSPTVSNIRVQFLDMNNKCICETDSSFTELGTEGDWKMSEDGRQVRFRIPVKGFTRIVETRGTIQSVAWSDEPSKERKASTQYTIPQGWMYGEAEVSCSAQTGSSIAWKNCILKIEKAVGVLGAGSRMAPCGKFEARSVATSANLESKVEMRGSL*	NA	NA	['y', 'e', 's']	0.0370033	-2.4674		603222	N		#N/A
1262753	MLVTFSKFASAAHLFFWGLLAATAPTVGAGPGTTTQPLAIVGFNADDPDTFSLLVLSDIPAGEVFFITDNGWQPGNTMFRATEGTITWTTPDLSAGEVVTFNGVTPTAGSVTTSGVFLLSASGDQIIVYQGLDMNTPDSFVAAINFSGTAGEWQTTSDSSNTSGEPPVPAGGQNLPLGDTDNGVYMETATTTGTAETLLDALNDATNWETSDDMRLEDIPTFTVTPPVS	NA	NA	['y', 'e', 's']	0.0198275	-2.64376		1086269	N		yes
967678	MSKMTTMMMLSIMMIISFSTLLVCNAFSTVGLAASFRIGGRSCTSTATTAAATTKTTTSFPLWMSSTYYNNAVIPNKRLERIDEQGRRRSDYMVESSSDENYNYRGGRRTRLNDGMNRRQRWNPYSYDSSYRRSHDVKEDRYNYRNNNNIGHYDSWYDGTSFSQHGRSVAMRELHNQQRWRPQQQKEYWYDRTIDSSSSSYGAPIVQGGSRKTFSKMNLGGRGRSGSRDDNNSQTVVELGTEGRPLYANIETWEGPDNTRSSLNFYSEDGYDYGVRVLSGSRRRQNHRYGNWYDETVSVRNTGPLEYPMQARVDTVRHNHNTEQYRSYLGGRSSSSSNSNSYVQELNGDQFRSYGGSSSSRISNNYGMSSSYGSSDGTVPTGPNAKTIQGGGATRHWQL…	NA	NA	['y', 'e', 's']	0.0169693	-2.68758		978059	AF-Q8N3K9-F7-model_v4		#N/A
1005570	MYERPWLLLIIGVASIHAFAAFHPHESSFDRRVSNIAGNNFYDKSFNAANENAMSPYARVAGGNHDSPLQESFNPSASYRQTDWRDRRGVVDSSGMFETSEYTVNQNNNIPQFPRQDIPRRQDYSYQMEQQGQRPPSQQHPSVYRQNSYSHPQSHRLPMVEDERQNPGGYQAPVSGSWWDRAGSYNSAMTTTTGTFQTYTDIAAENAWRDKNSHRRYSNPDSGYAARDGYYNYHKATNSNKALESQDKSYDYVYGNSGQF*	NA	NA	['y', 'e', 's']	0.0156041	-2.77731		1005570	N		yes
1074730	MPWHALVVMVAWLCSCRGYGYLTLLGCRQVVATACCGYGGLAIASCLANYYGKPNSCRQMLWHSQGIRRDVDTELTKEEVNNNKTKKQQ*	NA	NA	['y', 'e', 's']	0.0181084	-2.77952		1074730	N		yes
974918	MRNHCLFVLLILWLCKNNNVLAARRCRLWGLTTNPPSLSPSNLNSKEKVQTEREETSLVKREKAQHNDLNVKETKSNSNIIGIENLLNSSIHYELEYECFQPIVEWTGILSSSKHLDENWGVVTPFQPLPEQKDAPVNVIHASPGRDVEGNSRYNPSGEVLEERIKSHDESTIITLNREALTACEEDDGDIYVSIVTCNLGEESPEEEDASFIKRFRKFGLDKKGSDFVLISGQECENIKPRRTEGRRSREYRRIMIKMLGKRYVPIAMHMLGGIQSILAPCWNSSFS*	NA	NA	['y', 'e', 's']	0.0121399	-3.21564		974918	AF-A0A3P7EF84-F1-model_v4		#N/A
1014540	MLLRFSLYCISVLRQSRTIDAIPLGGNLDVSDLTISLQRKQAFFGFDALVRIGLIICNCHWTDFPHVVESETTHIRPCRRVVLSRTQLYKVFCWLLPSFKNKRLFRF*	NA	NA	['y', 'e', 's']	0.0366364	-3.22587		1014540	N		yes
978059	MESIRAISSRTMAVWAILLLLVSTIIPAGVASRSEAPTIRNGGRNKSDKNTQVTLRSSWYGIVSDDKRSIAACVGDRCAVSSTAMIPAFQLCPGRVRSSSVDRTKQHATGNPKMHGSSNVQSRNNFGGKVGFGNQFSSRQQRNHFAFDTPSTLFSTRTANGLSIIDNLPRPRDRMGESSFRNSWPFKRGNQDKDRRPKRSFSGNNQTLARKPRQVLPPAPIRVEGNSLKTWSFLSPSYERVRINLETDGRPLNAEVDCWVGPDNTPYKMRAYVENGLISPLNVTVELPSGTNTIAVRNVGAAEFPIFSNVAREGDNFNNPARVLMDPVSSNLYTRQLVQGGGAVRSFPFDSFVENVQILLISEGRPVNARVELLQGPNNVKQIIEFYADDGLDRPLFAV…	NA	NA	['y', 'e', 's']	0.00719043	-4.08676		978059	AF-A0A1C1CUM6-F1-model_v4		#N/A
1074487	RRIVFIVVCSNIVLVGVTSALSTVSNRIPSNPLFSQSRRRSRSYLDSARSSIDSDLFHNDLASMPALMMKPGLNILNETLIACGRDVNSNQVKEALEELYGIYAESKVDARLQNEFDGDWLLETVPNFPGMKGQNDEGEVLYTLGRLTYNMIQPCDVLCSVQRMTQHTTKLSNLPDCVDKFERIILPEHIPENLRNHIEQDPSELRLIRNDVHFTVQKNGVRGVLQMDGYTIPSRTHPNRYDVWFTGGRCYALDAHDESTARKWQEIFGTELPPLSIQQKIQLWIAKLIFGAEPAKGMQQDGSLTYKLTKPMGGAYQQVLFLGDSWRVTLGNAGTVVVVSRMESAQVEDLQTIPIAKTQASKSESKSSAGNNNNIFDPVYTDTMRKIIDSETIRYKLRV…	NA	NA	['y', 'e', 's']	0.00206319	-4.27529		1074487	AF-I1KG32-F1-model_v4		yes
969326	MESIRAISSRTMAVWAILLLLVSTIIPAGVASRSEAPTIRNGGRNKSDKNTQVTLRSSWYGIVSDDKRSIAACVGDRCAVSSTAMIPAFQLCPGRVRSSSVDRTKQHATGNPKMHGSSNVQSRNNFGGKVGFGNHFSSRQQRNHFAFDTPSTLFSTRTANGLSIIDNLPRPRDRMGESSFRNSWPFKRGNQDKDRRPKRSFSGNNQTLARKPRQVLPPAPIRVEGNSLKTWSFLSPSYERVRINLETDGRPLNAEVDCWVGPDNTPYKMRAYVENGLISPLNVTVELPSGTNTIAVRNVGAAEFPIFSNVAREGDNFNNPARVLMDPVSSNLYTRQLVQGGGAVRSFPFDSFVENVQILLISEGRPVNARVELLQGPNNVKQIIEFYADDGLDRPLFAV…	NA	NA	['y', 'e', 's']	0.00627933	-4.31142		978059	AF-A0A1C1CUM6-F1-model_v4		#N/A
1048413	MKQTLLPWVLFVSFFCVVVPATTTLSTTVAEKRSANQHRRLKGGRSSSGGSSRSRSGYSSGGSSSRSSSTRTSSSSTGFWSGTRFNNGMNKNSRSSIGLPVAMIVASVLGGGFLVMAVIICILMQQEQQQQQQEEKVLNDFDDALSKAKKRVLDNDNGKAHTSSSISATSTTGMLGGGGPATNVNPSARHPTSGVYSGYYEDQDRSYRVTTQMNFQPISCSSSSSYQPFIIFSITGQGEDVVDGSFVITEGRLNTTTGYIYWVERVMADGRLVLNTGVWDFPTTTTNTNITIATAAGQCLTNGQWKSNNGTSGSWESFFFQQQQQQQQQAMIFSSTITPTSVDVDNKTTTTMTNNNNKKYENPTVIPPSISTTNTTPHMMIVQATAPPMDTPITGVPIV…	NA	NA	['y', 'e', 's']	0.0287528	-5.68521		1048413	AF-Q6P3Z3-F1-model_v4		yes
954256	MKTFKLSFTNSKIFVALLLNCLFLDQGLADHIVSKVVACGGGHNCFNNGRCANGHNAKFMAKHENSKTETKIKAVCDCSTAVIWNPVSNQRQRFVGTQCEILVMPDDFCSKDSDDDDDDEGDDEYVYVDFNEDVDYDDDYYDNVDYVDVDFNDGVDYDDDNYEDDNDYDYDDDDYDDVDDDNVDDDDYDDDEYNDGDYVDDWDFFCINGGTCRNLLERVDKKKPCDCPAGYTGRHCEYHEFQVEECSLDCSGHGVCEIGVPPKMAVNSEFETTLENTDAFTSSQPFLHCICDQGYTGTNCDYEYVHCGGSHNLNEYCFHGSTCVQDGSDTICECDYQGRKSAGPFCEYRPTDTCESPLVSLPGEPWLMPEEDGMTWDDFPFCVNNGVCLLNPISNRYYC…	NA	NA	['y', 'e', 's']	0.00940919	2.08245		954256	AF-D3ZZL8-F1-model_v4		yes
1086269	MNFLMFSTFLARIFILGYVLSAATAPMIVSGSIAKNTAMPPLAFVQVNSENPDSFVLLAVQDIPGNEGFFITDRDVNDDGNGFSFSNSGNDGTLRWQTPKEGVSAGTLISFIDRNGDQIIDSSVGTCVGVDANAFALSSADQIFIYQTEDDFNDANMATFLAAIDFNGDIFEDPAVFEPPVVPGGQVLAVAGANANYVGITRGFPLDLLNELSMMGNWLG	NA	NA	['y', 'e', 's']	0.0187858	1.04438		1086269	N		yes
1006288	MGTTNHFKCLYIYLFAVMTLVTQLQAFTVTVTSSIRKAAVTKKKSHNYEQKGNGENSWSVTDDWDQLSHRENGPSDTWQQDVLARAAYYMQQEQLDNAEDVTDNNTDQEDWGVTKTIQQIYTNSYPSSFLKDEISPSVAAAAKAWSNDTGVTEIESINDEEVMNQEIAQLIRCNQNPTQFLIGQGRAVPALTVQEEFNVRQLVEITVNNDNDAKVGSFHYQATPFFQQAVETIFHQHAVLLKRNQSPATKSKHLDGTDRIMDSSAVASWYQTCLDISPSRCGPYDARIQHIISKFGEYGKGYLELPQFISLYMQAIVGTTTAKYNRDRSSNEHHIIPDDLDIGYDVLMLQRRTDIDHVWRDLEKHGIESPNKVAWKQRVQAMEKEKAALRVQGGPSLIS…	NA	NA	['y', 'e', 's']	0.0204864	0.478418		1006288	AF-B6TSX7-F1-model_v4		yes
1041697	MDQNDTLNVIGRRRGMVSSILYFLLFVLLHHTHCCSKVEGLVTQRKSTATSFRHKIAAKITVPTTSSSIRYTALWNKRQHLKGSNDPIDRVDNNVEYEEDGATTTAGTTTTSTSLGMTAKSDDDVVGVSLSQKQRGGTTMDDENLQSDALSSDSFSWESQWFPVMPTSYLNGLDPDKPVTVSILGRNLVIWKSSNKEWSIFQDVCPHRRAPLSTGQVIAGCLTCRYHGWQFNPDGKVAKFPMQQHVDQNHTNTRSKIRANSFPSQSVGGLLWVFLGTAYNNDDDTIPPLSPETIPTDETTADAEWMFNRNPISYISMMENTFDPAHSPWTHEQMVGFGGMSFSPNDAIPMERYDVTEPPTILGFSLQHTPYQNSTARIAGPDSLTTRSFVPPCTVSVSS…	NA	NA	['y', 'e', 's']	0.0384592	0.453809		1041697	AF-Q0DV66-F1-model_v4		#N/A
1002826	MVTSFLLALIITSSCHQSFALSLESTKICRLQLAKDLQDCFSPEEVLNRVGKRLPSASKTERASLARLVLVRLSKQWMAIDNQARYTLQSKDDSYDWWNQHKSTVPSSIEVVESAVVDALLSDSMAMNANTTYDDLVEGTKAFATMSRLVPHLSSHDVLLFWNRNAEQIVPLLEEQQISGIYWALTTMDPSLVPKTLRLAWEGLNLPFHIIPCLLCDSVPTLTLEDLRFEVDFGIDEIRTVSKKVVTERRATAWEGDNGVGPFLYSDKEMPRAPWSATVKRVRDVLSDPTSGLAQYYDCCLLNLYPDGRSGMRYHVDPDQGSLWDFDTAVVSVGATRRFSFRKICKNDGDETSTESNNPHSFFVFHGDVVHMFRECQDNYQHCVKKAESRDDRAARASL…	NA	NA	['y', 'e', 's']	0.0297569	0.393008		1002826	AF-F1QRD8-F1-model_v4		#N/A
956874	MEKRLAAVLVLSLHFMDASAWLTLCNPTARRQRARKQRRRWTLASADFDGQDSVAEFLDSSELEMILGHERLCSKIERHQSRTTRYQVVLPSRRGDQSSNILASLTTASKVSQETTQLSSAASSGSASNGLDSQTLTEMEMDPYASAFDSQMEKAQMYAERVEEANKRSTLSDRFKSMDLQDIISTLIIPSIALFAAGRWVFNRVSGRVIQRTDTLLRSFAQEMIFHDGDFDEMKLCFNDYSRKLLFLGTSRTVTMLKFFVETYVKKKTVSPQAITTLGYVFSLAKLSEEQTANVLVALCRRMGPEKISSSGKVLFLGTRILKSTEGRAALEPIKDMIKATYRDATYADSLVDTSQQAMAEASYRSAVQAAGKSQKTLTVGWETLGLDHETARRIFNEE…	NA	NA	['y', 'e', 's']	0.0349063	0.361754		956874	AF-I1J414-F1-model_v4		#N/A
1038023	MIQQITSLVFVLLLAVSSAALSPATSKVTVFGGTGYVGSQVCERLVDKGYQVKAISRRGINPRPGTNLDKVTWISGDATNPKDVRDAINDADAIVHAVGLLFDVESGLQGLNTVVSGSKSIPNPETSTYDNITRRTMFNIMDAVEQKLSNPLSNVIKNKSSKKMPIAFVSCAEAGWPDVQFGSFVENNLAPQWLKKYLIAKRAVEDRLLSSSKKKAMMMIRPIIVRPSLIWSWEKLDVLPLIPVFNLANAVGIPFIDKTVRVETLADAIVASLERDDVMGVLRYDAMEALAAKK*	NA	NA	['y', 'e', 's']	0.0367642	-0.39228		1038023	AF-C0NY60-F1-model_v4		#N/A
799506	MFVACCDILFSINLALSSFLVPTETSQLVWAMGNDATCNFLGFMTTLGFSSIFYNGTLSLYYSLTIVHSWKDWDFERYLEPYCHFVNIAYPLAAAIVGVIMGFYSEHELGPGCWIDDWPKGCGIEGPNYEPCYSHIITWTIAGIPTLLVLLLIVVNNVKIIRYVRSILRLPNHNNNNNNQSNDNNNKNNNNNNNNNKKNKILIRSVATQAVLYVIAFILTLGWGLLLRIVEGQELWYPSDDSRMFPLYAITALFLPLQGLFNCCIYFRPRY	NA	NA	['y', 'e', 's']	0.0293597	-0.620892		799506	AF-Q6UUW6-F1-model_v4		yes
4141	MMTHRRVSHMALTLLLLAPILRLFVEAQIPSLPDGFVVCNEEEIVSYALQPFISSSHNAYCMNDGFCKENFQDTPDMPCDCPDGTKGPHCEFLEDEEPKCELECFNGGVCQVGLRTWASQYFPINPERWNYCQCQEGFYGPRCEMNGQQCGPNTHCLNGGSCVTLYQSDGTPSFHCDCSTSSDDKGTPYSGSYCQIKATSHCSDHDPINPTNHCMNGGVCHPDPSIGCECQPGFKGSLCEFRDIQSQREPYECNLQCANGFCRKGRKDMSWLDGFDLGIQRLTEDSNEDSEHCQCPPGWVGLKCDYQLNVCPGRTHVCMNDASCVLDGESPNSVNFQCDCSTTNDAGHRFAGKYCQYKSTSYCTVDGRQPRMGDAFCTNNGVCQDWVGHDDPHPGCTCS…	NA	NA	['y', 'e', 's']	0.00982629	-0.657836		4141	AF-A0A2R8Q7E4-F1-model_v4		yes
978494	MTKIWSITWCIIASLYHQSRGFTLSAPSRPLAFGRIQSQSHSSTVLNVWFFGGSPDESTAWEDEDSCELVAVRIERPSSNSRRIFGDITVPTNIDDVWSILTDYDRLSIHVPNLVESKITQRLSGGEQGDGQFRCRLYQRGAQKIVGFEFGASVTMNMKEIANDLTVSNALPPVDNGRVVDGGNERYGKERIIEFKCVESLFFKGFDGEWKISERVGAEGKPECLLSYVVDVSPNGPVPVAALEWRIREDVPTNLRAVKKAAVELGANGVQAARTPYNRFQRASSSLPSRVALSSERTQYIPVTGTTVKASPPPPPPQALTTRNAMKKKSASQDKKSIRKINKVKVQWERWEESETMAAYLDEI*	NA	NA	['y', 'e', 's']	0.00323732	-0.900918		978494	AF-I1K531-F1-model_v4		#N/A
874411	MMRVQTMIFCIDFFVIIILISTPTKAFHFSPRQQQLQRRRYYGNEICMKRIVHHHHQYHYDPHDQHHHHQQQQQQKQPSISFVSPFILFSSLNNNNNHDDNNESTASAAAAPPPPPTSTSTTESQVRDEIARKNMNMKDEKKYMIPDGSNWGVLTNTNNNSNDNNNNNNDNNNDNNNNNNNNNNNELSLLTTTTTTIEEIKKRDELYNLQKKINRLVQPRSYPLFLAEKATEMIEKTMNDLFLTASSSSSSLTNTNIKNSMTTTTTTNNNNNMIHNNNNKQRIVILGTGWGATSFIKNINTNEYDVTVISPRNYFVFTPMLAGASVGTVEFRSITESIRVMNDQIHFIEATAMNINIKQQSIVCESVICQGKSCHHNEFNIFYDHLIVTVGAQTNTYNI…	NA	NA	['y', 'e', 's']	0.0357094	-0.921855		874411	AF-Q55CD9-F1-model_v4		#N/A
895167	MSFSSSLQVLVVGATGATGCHVVRQLLNKGYTVHVVVRSKERMMMKLSTTSCTTEAINDRLIIQEKSLLSMSDEEMKDQVMNIDVVVSCLGHNLTMEGIWGHPRQLVTEAVQRLTTAMIAVINDKNDDNNNNNNKNNKTPPSSSSLTTKKFILMGSDGVAHPMNTDDPRPWYERWLIATLRILIPPHRDNEMAAEYLVRTFERNNNESLAALEWVIVRPTDLIDDEKMMTTEQQQQQQIPEQQQQEPKQEQSEQQQKKESTPLSLSSSSYVIYPRPIGSLFGGGVTSRMNVAKFIVDLITQHDLWNRWKYDMPVIHDVTNHHNDNNNN*	NA	NA	['y', 'e', 's']	0.000431523	-1.05552		895167	AF-A0A0D2DM17-F1-model_v4		#N/A
892313	MNVLSSLCFFCFFLSFGDNLNVVVASSSTTNEERVFSEEQINFFNREGYIKVSGLLDENLVLNLAAAAKNTIDISPKFPFFYSVSQNGLLFGHTIEGSSSHTSTKTFRQAAIYSKIPQAAAELMNLDPSAHNLRILRDVFLAKSVEDTESCDWHVDDLGFWPESYLSDEAMDGVNAWIALDDMPHSCQGSMAIAPRSHRAEWRHRAYEALGQNRTQDGGKSKEEVVRRIQRSKESAEPQSKYPTCDMALVDAEIRETVDSHKFVPDYKRGDVIFATRLLFHRTMPVTEAGSVYYRNHGIEHLSRYSVRYVPGTARLPKGWSVELSIVANGENAGRSLDGVVSHSDKLFYPQVWPALDESDDLQADLDKMGTSLPDLAQKAQTEFMSTIFGNHQPSS*	NA	NA	['y', 'e', 's']	0.00208438	-1.26593		892313	AF-Q38EL9-F1-model_v4		yes
999264	MSRRTRTVIVVLFFCCIFSNSFTMSFPNPRKYDLVIYGATGFTGQIAAQYVQDHYPNLKFALAGRNGTKLETVRSQIGASDDLPIIVADAVNDPESLKGMVSSTKVLANYAGTPFIDKALPVVAACVEAGTCYTDITGEVPFQRASYDRYNEDARKNKSLIIHACGFDSIPSDIGSMMAATAMKERHGCECSSIETVAASLKGGLSGGTLATMMALLFSDGNLPGMKEAKARGSYALDPDGGTGGPDTSDSVRFVSYSPISQRVVIPFVMAVANAPVVRKSNALMGYRYGKNCSYKENYAVPNYAVGFAAMLGMGFLGILIAFPPTRWCLNKFVFPKPGQGPSKELQDSGFFDFRCFAVGDKEGSPVVEAFIKSGNAGDGGYKATARMSIEASLCMALE…	NA	NA	['y', 'e', 's']	0.0138655	-1.52878		999264	AF-K0FDN7-F1-model_v4		#N/A
1380427	MSSTQAFRHYHQQQQHQKQPCFNCLDDDQYSPLQDIYDDHQQGILLLQLHEYKACIKHFKSSLQQLINFSSQILLFLKQEENKNQSRNACCCYCSLLHLRLSSHWIHLSTTSNTATASNDDNNSNNNNNDISFVDHNTFLLDKTVFALEIDFTTRNASSQDLEHHVNTLTAAMLSNLALAHHLFALQVNNTNDEQNKKFPHVIVSSTDVLNRSLTLYNKAAEVAQKCPLSYMNSTNQRLLLSIYTNKAHVAYQVFDYQQSEQAMQIVSFLLKQIMLSPQQQQQQQRQLYNIEGEQDLHEFYLNMLYATGHGVRSAAAA*	NA	NA	NA	0.000199444	8.33835		965616	N		yes
1223813	MVFVDPQQMSNVSDTFFCSPVSDCETSICVWGTRHAGDRVFDKIDSVLFEDVYLIDRRKSGPQNPEFGPLCLFHLDINVHNIHTSHNTYTLHTTRCCFISFTIHNPTPKRKFEEIGSVITVQHYYMMRLRTLLRKQASRHSSEAKRGATVTATQCARFDSGSHHHHRFFSSSLPGRTTNAKQQNDMEQDETMIPSLDATQYGYRVVHPVTTRYGATNSYAPMSYPLQMEKATTGYTVSTLGVVTSPSMQLFSASYLNNPEEIFTTTRNIAVLGELSTQDSIHSTGITTETRNSVHDECDQDDFDAAYEVDY*	NA	NA	NA	0.0270867	8.0816		1223813	N		yes
1036561	MLIDSSPFIVLDSSDTMNDLDTDDDTSNHHQSNKNNKDIDDNNGAAPSDVGENNPTIKMATFTIFYELRVEQIPESQHFIDAGSLSMNHLSTFFFQHRPDDFIRLESNIKGTTTSPITINWEIKIVLASTSTMNGIQINRLAVEAFSFPGVGPLVHDLSQLPKDDPFSHVNFIGFLKDDRIRSGKKNTSSTNSRLSTGLLVTIVTLVIFIMALWLVFVVRRKRARDLLRDWNVNRDDDDGDIHDGYHQLSSSRDSESFLRSSSRSSPTTSHNKDSNHGENSSHSSLSCFRKNNSNGLKWASSRYGSDGDHGCSPPPEKQEYFRDESISPYGCMSDHDQRNEDRGLLAYSQNSYPSVPQSNYSSHPSSGGSIDDMLYVEDVSSDDNASQEHKSLLG*	NA	NA	NA	0.0357794	5.53575		1077410	AF-A0A044QKD6-F1-model_v4		yes
673036	VVDGYTIRYVETMDTKLLSRRNINDTLFQGGGINYDSMMGMTAVNTTRHLQSTKLFNYSSSSSQQEEEDIYKKYYRTCQYGNVQPLLPIYGFHFISSTNNNNTNTNANATTTKEQVQVKVDYQLLVAPNVHNRAYKIMPWIQREINKKSNNLGFTIQGPYCYNNDTQRAYSIAVHMTSMPITVLSTTSSTSTTSASTKIHNLSSSSSSSSSAVHIQRGCIEGLPCIPPAAAYNNNNNNNNNNGSSPSIQPSQTTTVITSNNL	NA	NA	NA	0.0204027	5.53007		673036	N		yes
993463	MIQPGDEVYKGMIVGIHQRPGDLEVNVCKTKALTNMRSANKGISTGIVSAVEMSLDACVEYLAADEILEVTPLLFRMAKNPDMAGKKNKGKK*	NA	NA	NA	0.0325959	5.36923		993463	AF-Q6KA61-F1-model_v4		yes
1031107	MENQEQSQDIYGLKMEVRGIRRAISPAIFWAAMEEAVYKKIEDHFGNITLADKDFKDLQYHSSRLAGALLTVLLQGTETYTQAQGDLKVTKFINKKLKAAVENASGQFVADTILLALAGFVAGTADKEMFKNWPPDRNNLVHDGMLIDALYETCNTSGKGNSITAVFDNSSDLQQWRTRIDQNLKRQAKGQETPSQLLWSSLQEFGQPSLWSLDDIKSWSR*	NA	NA	NA	0.0463675	4.72357		1031107	N		yes
1404005	MSSLCALTSPTVGINKSSAEYTPASSKPTTPGEMKELGCDRIPQNECREDVLSTKARDAMGASDLRDETSPDPTPRRKNSSSSATTFAGSPSPQPGSSNQRKNHKNPQQQQIENPQQNPPPPQHGRYYSNMQPPQGGHFTGSIPRGPGPYGHHYPYPNSSGPFPPPQYHHHHHMPPMHHYNGGGPISYSGHSMGTHQRAGNGNGGNGNGPYHYGSHPHPYMGAGTYPPHGMPPSYPSMPNSDSASISSKGSKGSKKRTIDGVHEPSHGPSSDGYTFRRSNSNSSTTSTVTVGNNTSIETHGTEESHLNATPHTNDHNFHISDRNHAAFEEHDSQYNEGRPMRTRYHRRNYSADGSTTSSLSAGFSMASYDGNRALTGDDSIMTTDTVPMTKSSPKRQKS…	NA	NA	NA	0.0297835	4.34076		1404005	N		yes
1021515	MFCTGSPTQALVKFEDLRLPEGATLISATLRMYTNSPSVGTVSANRMILPWNESSTWNTFSNGIDLDDSEANITTSFQLEQPRDDRFEEFDVTNDVSFWLDGGINEGWVFTINSGDGWDFDSAEAPSGLGPRLTITYEDGSREGNNEFSVSHGTVSDVDQQKFSLSHEGDQIIVYQGSFDNSDNVATFVAALTFNSADGTWEGDATSDEPPVVAGGQNLVLHESVAGYYFGRTLAHQPMCLMHLTCLSIG*	NA	NA	NA	0.0108182	4.32846		1021515	AF-Q9WV56-F1-model_v4		yes
976835	MKVKDTTIYPLTRNDAPIDLTTAGSFEGPNSGKVKDLELTVLEEERPLPVIVIPGTVGNKHGRKGTKHAIDEETTFSEIIRDDSSQKNHGDNDSLRLSVVSGLDSEVGSKYESKLIPKLVKMLDHGCAWIEGNIWLQNVEALSTLLITSDSTTTSHNYTYQEESFRQLECSGESTSKEVLIDSMLSNSSKVYGIDQEESTVHSKIDDDLGAETSFPEASMNLSLKDDEAMAGSKASNSERALKQSSFEMASLLDANVQSSGLSNYTPAEIGLDNTEEEGRNVGNHEAEDASTSHTKGMIACPRKVILHNQNAAKPDHEGCYDQPIPLEEPDPVLGVHDESSGEPYGFEDEDEEYAALIEDYLSTDFIFEDKNLDDVSRDLPLDICRDIESFRPDEEKTG…	NA	NA	NA	0.0254881	3.7471		976835	N		yes
1203088	MNLFSNNLNVEVTCTVQGPCDFYENDQANCEIYGCGEMDEEWPAMPPIPYGFGMSTCEVHLLPSFRMWHILYITLLCVLQKVLLFLYYSTLDNNSERNHLLPPAANILSSIIHNEHIQQAQSQKHEENQQHQFLFLGFINKNMFNLILQAILLFLSTVLVQSEIEIQTFVIRNDFNKAMIGLDGPSFFESFDGFDVDVDISTWVDLPAGSDEHNFLLFSFSSGQATVSSTANNLNVELPPGERVQFLFPLHLTNNFFADVIFIEGSRNISYTFPEPARVPDIAFPTAGDLANLVLSRLMIA*	NA	NA	NA	0.0311868	1.95825		1203088	N		#N/A
1400417	MKGPSTADEAINSFGHEVATFCDETIGFLAPRKLRVLVITMGGSRQEAIQSMFSTPPLVQEFEPPVFSAGVSSRDIRNRFEFFKACRDADLLPDREWEAIQQAHEAGTFVNHPEQFFDCLKTIPINFDGENPAARPRRGSQNDKQTHYSEELWRKGKALNRGRAVFACLLAHLIALKRFTDPQSQNFDVLLEDNVRCPLTGEHVAETATRIRQGFQASTYFQQQQQQQQIPEQNDAERECHMLYFGWLGSRLNLEWMYKAHIRRNAIPASMDCTSPCNSVVSFPAHQEIEGDLEAHKEEVGGLPYQSEFALKSSNAKDSSVEFDNGTTSSPDHHTKPGGSAPIWGCYAYWMSRTGYLELLDILRHDVGAMLFKQKKARCFTVKPVDKIFPRQLVQAFGR…	NA	NA	NA	0.00952422	1.91835		1400417	AF-Q57125-F1-model_v4		#N/A
980920	MRRDKIASKDRIELEKDKELLTAKAEASLIQAQSDCRSGSITSQAQLDGFAQVFQAVGLDTQNRFAAYAYVQTLKERQSLDL*	NA	NA	NA	0.00334205	1.84011		980920	N		yes
1155217	MLSENHSKESPDLIFKNEDIKGNFNIEFWGLQLAFPGNDFENTHHISIIVSCPKTLIGLSVTENSPERSRTGNRIIWNTNVVPSQTLLETYKQHCCHINLLPHHIAAKVLAIIPPSSELIQLGRSESITHCPESPEVLVTSQKTSSCPTVGYTSSINKNTDDFEMTIFRLLQQNQNKRIGSPNSNDPGKEKDPDLETTLTRGGYARRTRANY*	NA	NA	NA	0.0133898	1.79839		1155217	N		#N/A
153015	MPYISANGTISSTRPRHPLAVAWDRLNAVVGGFTLIQKAILGGVILFVGNYVFNTNPLANGVIPAAARHPNEHWNYIMNDSSFVRTMTSHLGKKNKRKGQMAAMERHVQEGDLDLIMGRVDFGGPDGHDFEPFSVDVESSRGTRCSSTQSALTAYFCGAQVAENQDVGLGIYKRKPYFPGVKSFRDMILCRHKQGQQHEQGQHRRSVYRLGIGCQDKLAGYSHAFNIIAQPDGTFYWLQSFISHYSLITWMEKKNEYGKPVGKLSLNELLDRLKKVDRLMNIWKWSSQANNDYLELFGVDKEKEAMKSGKASVRSTWKPTHRLEYFYWDEACEYPEQIMQNETTGETSTNTGTSDVPMNIDNCTLAALFGQSFFDGVKEEPKEGEKKDIFSDGMEELQK…	NA	NA	NA	0.00365837	1.74426		153015	N		yes
1079314	MFCSCCCRWCCRLMVTATVVLVGMFLLLAQRMEFMLERPPLPIVQPMSPMESLGFEMMFNDYVEKLREKTPPPYDLEISHNQMNRYLSFYFGSMGYPVSSMEFIPDKQMIVHFAIPMDDSALKGKRGWFILADIIYTFELNNYRKYTSSKDLMDLLYIDADPNLFPFASVVVKIELVYHYKYDGKPTSFTFYALWKYFDQMHYKFQQDLYLFQKICETCIVEDAIAALESITIEKNKIVIKPIRGTRTEEATTTTMKKEGHDEHIQLKNPSTIFDFNSTTWNTMQKETLVVNVKG*	NA	NA	NA	0.010654	1.63885		1079314	N		yes
1043243	MASIDQSKTFKTDKMVTIDYFITTYEDSIEHHLDKLYHSLGNRNEEEWATDLYIQLRYDPSNSHVNDLNRDRKVCLTFLYELVDAMENSPNPSAFASEVILRFQIWRIKKILHVCMVMDKCQALLRMQLPTSTSYGMHWYSNLHLEPNTLYSLKYPEEQKLWITMLNTTKYEGRGTMNKRIFKLLYQYDFGLLADEKLSRWSRPTPATFTEVIAPMPKSEGDTVMSSSTVPLENSSCCPTRPSISHRVRKIIQGFVDAYDQPEYQDCLTRLYEDRRYQDPEDWARHLYTLLRDEPLNERAVALNRDRKKCLSLLYQLVDEWEKDGFSEEFELGIKHVFKSRRLYRILGICLIMDRCQSLYKMELLGGNGIGMHWFSELHFNETSVWNSAHQLSFEEFQM…	NA	NA	NA	0.0112628	1.5934		977461	N		yes
1047619	MGITFRYGEYVRFVRFGHRTIKQGEAAAIWDYRGVMREVIGPSRQTLWFSTIRFLDHHQACRGQYLKVENRDGTIVHVVGPAAMHENPANHKRISVLDGYNLATEDDCLVIYGSQNSRGKGMDADRRIVFGPSFVIPSDQETVHAFNWSGVEGGALKFNILETNRIKQWKKRVAIKTKEGPMVDVSLVVNYKIENVEKCLQVADPFAYVDAAILCDVTRGDVSLDDIESLAGNTSNYKTFLDAMATCGFRILELHNIDVSFPQAIIQNEQKKKQDQEHYTKQTSILQQDMALTKLNFEKKRREAEEKAVLDKLSNKLEKDVSEQASAVQMASIEQELKIAEMRSDCKIASMRKENETRLEYLRGLQDMGVDVTKVLCAEVSVLAAQNKEKTSNEQGSPS…	NA	NA	NA	0.0109785	1.51337		1047619	AF-Q38AX5-F1-model_v4		#N/A
1174234	MAKRKKKGSKKKSTAHGRHNGKDVSQRAPELRAGKMLHDTSPEILAYKIEMPDENAPGMIAEGLVNAVCLEQQILTNNDDDANSSRVGFLHDHQSFSDQNTIHELKSEFRNEDLFYDIGLQLISQDEFTSAEISYRESVEFFFSKWSGSLVGSTSLTGVGATAAAGATLGGSGGMILALLLGGLTAGSSSANVASQAIREIKQVLLQNVHLIHGRNNKKDSRPLRISSNQDIMEAIISAPPHDENRLCRNLIYNDAGSMKHFFPSLVRTISKICLTSEREISRLLLRISTKIFQNLDLDCDRNLKDSVVDQRSIEVVRHQNNANMDFYFTVLDVTYSGNLNKYLCCIPNRSVKIEVTIRSWRFPSLESMMQAAEKGHYYAF*	NA	NA	NA	0.010181	1.49634		1248102	N		yes
1248102	MAKRKKKGSKKKSTAHGRHNAKDVSQRAPELRAGKMLHDTSPEILAYKIEMPDENAPGMIAEGLVNAVCLEQQLLTNNDDDANSSRVGFLHDHQSFSDQNTIHELKSEFRNEDLFYDIGLQLISQDEFTSAEISYRESVEFFFSKWSGSLVGSTSLTGVGATAAAGATLGGSGGMILALLLGGLTAGSSSANVASQAIREIKQVLLQNVHLIHGRNNKKDSRPLRISSNQDIMEAIISAPPHDENRLCRNLIYNDAGSMKHFFTSLVRTISKICLTSEREISRLLLRISTKIFQNLDLDCDRNLKDSVVDQRSIEVVRHQNNANMDFYFTVLDVTYSGNLNKYLCCIPNRSVKIEVTIRSWRFPSLESMMQAAEKGHYYAF*	NA	NA	NA	0.014039	1.47941		1248102	N		yes
1060440	MSWLKNVGSFLDKLDEGAGRVVEDRDGREEETEGLNVPEDVQLQSILAARGLNQQEDVGDDVNDDDVLEAEADHAKVASSPTSDEVEKSTVEVDAAAIAATAAVAEHDDATVASPANRVDSTKNDDMDTTVDEQSGTESEPSANKQTTETQSKAAADAQVEDSAKAEPSGTREGAALQSTEGVASAKDEATPSSVSPALRESQKETRILRRHVVALNKQLENAETELEAQRVELERAAQRIEKDRIRHKETREEEKKRHAEEIKTINSQNEKAMKELKARTDKQIEDIRKQLRDSEERHMQEGGDWNKELVDALQREQDISQKLAMAEDERATLMSQIAILQDQQVALGSRIESLTQTCDNAMERERESELRLDEAFNMHARQMAQRQARESELERTVA…	NA	NA	NA	0.0237089	1.45501		946642	AF-Q9QYE6-F1-model_v4		#N/A
1006453	MPSDDDDNSFSIHELDNAPEPPQDNPGSTGVMMVTQSITSPRGTVGRRRRFSGDSRRYSNGSRRYSFGGDSERSFLRRFSGGGGGGGAVVTGAPPGSTRPLPQRTIGLRERTWSAPVVRAVSSESPGTYRPSVRLSVPESPSARPSNLQLGHHRSMSMPSVDNSSHDGDERNSPVAANNPATGYHTSLPFRRQRMVMSNSVGHAMDSTVSNSGTNMEGNYLSIPDLENPVQSNLIDGASSGQPINDASSFLQQDSSGAFDEFNSNLDYEYGNDGGKENDFIYDYDDHEPSKRDGSSLTPMLPGEQSFDAPDNYSLSVIGNPPTDPESPDLGMISAVSTAALGTSANDGLMTTPPPTTARNRPRLGSNDSEKRRQIQRQIEQLEESSNNKEDDDDEDDED…	NA	NA	NA	0.00891318	1.45451		1006453	AF-Q586Q1-F1-model_v4		#N/A
1160414	MTTPSPPTPAAPVEVNATAAVTQTGKAKKGKDPPPGAPEGGEWGTIRTKGPITEALCCLVCLFTGIFSGCGYIVYLCPCDDRLVYKVNGKYYDAEGKCLFPTSANENFKPM*	NA	NA	NA	0.0245915	1.44785		1194184	N		yes
1095251	MTTLKEMSHLGPRSPPTAAAAAIPVEQVVEQTLVESDGTVVKLITTTRTANDGTKKVTTTREIVQPAIGKQGYVGDAGGYNGLLLCFNDFLGAVIKSNKGEERVNKSNKGEQRVNKSNKG*	NA	NA	NA	0.039806	1.36344		1095251	N		yes
1391396	MEEFSASSSCSSSSFDPQDYLQDDDDDDDDDEDGEEASVLINAITVFGNNQESDDDDDKDDSLTNRPRQDYPFVFSAEPSTFLRRVGLEKKANDFLKRNLQYPVKFLALCRSRIGTLTKLFGAYHEYIVLSVGGNVSFGKGFFGRRECREVECLVIEFSRYSQDKSRSVSMGVINLTCFNFNVDVKRDQTIQGAFLRKAKSKGIEMVECHTEDESILLSDVLMMAGILATPGYDLVNNNCRHFAKSLYWSCRLGEGHLADDKEQRTLRRIAKWIDRKGCAGSNACMVSLAGSISATIPLVLEAAFAASTGGASMAVTLMNKIGSADLFFDLFPQLVRAKNTPFKKYFR*	NA	NA	NA	0.0167143	1.36177		1391396	N		yes
1144506	MTTLMEMSHLGPRSPPTAAAAEIPVEQVVKQTLVESDGTVVKLITTTRTANDGTKKVTETREIVQPASGKQGYVGDAGGYNDEQRRTKGEQIEQRRTKGE*	NA	NA	NA	0.0427156	1.34		1144506	N		yes
1088958	MSPEWSWQLILLIPGADLVTDWLQIFLGLGSASGLFIGGFVMLLASLVVRLYHEGSIRYDAEIDLQCIDIIDFIGFCLCGYFPFLTIISVGILWVLVRLLKVMLCPLDLFLGIGAYLASGKFEFMIRDFPMFHKGEDDFFDQLSVVGKYYHNAMSLVDGSRWHSLAASKGKLKLEREGATHGMALLEEVLENVGGMMLSFFDTVAIKRKFLYSQHCVGNYFTCFYVHLRFGGNWILHHTHLDA*	NA	NA	NA	0.0093838	1.33906		1088958	N		yes
1231390	MSLNTTHYRRAPKSGVDTLLTVRGKRLASGQSVRFRLVKGPSVETSGDPVDSKAPPQYFPMIAKFGESVVRPDFSAEPWRSARMYEQEVPKPVDDSDEEGEGGEGDGAAASSQQPKKKRWRYGDGEAARQWILQENVDFLQTMVDRKEQRTTSSSANKKTTSTRYEGTAEHNPSHYGLIRLLNPGDEETLQVCLLPSPQNTNCIINFAQPSARKSYSLTEAEHVISDQRMGLVKTLHHIEPSNPNLTSANSGDQGDSKGEDGGTGEAAPPPRPLNILALRRKAAQSSKGRLLSRLQQKSKAASAENEEEEGDDIMGDVAFRNRKGGGVARKELLSSVADSVLVSDEGVLGGSNDVMFGGRQRFAQFQEAQDSKQDEGGEGAAEEDRAGEATQQRNKERG…	NA	NA	NA	0.00763458	1.3249		1231390	AF-I1KZY8-F1-model_v4		yes
675757	IFGQSGRGITNAIFRLRRSIAQWKKKIFQLKTSNRLQSLFAAVIFSFSVVFCFQEKVSEFRNIPFDKSVHRVTIQQNMHVRRESMIGMTRGGATTSSRSYPDFSFLRPKKGEQPMKQSKVHQMESTLEDNIVQAGKVTSRTLKEALLDLAKYMRGPKSDTLIVLLATALVTPLCKNAGMNPILGFLASGMLLGPNGFGLIRGILRIETAINLFFHKLTLGINMA	NA	NA	NA	0.0359561	1.29257		675757	N		#N/A
1066102	MVNYEFPGEGKQCCGAACGGNCSCCPFGCTITAPIVLGAIALYFSWSTLLSCHYFQSKQSFAFEIGIGPWLVEDFIIFGGDKFSFDDDGDDSCVGWDNHAELDTDDLDGPLIFARIVTLPTALGGFISFFAFLFGACLPLNRPCLIVLSSLYLSFGLAMILSLASLASKWCADAEDCSLNYGGISAILAFFLWLGAGCTIFCMRKPVVGVVDLRPEQTSSPNDGMEMSHLGPRSPPTAAAAAIPVEQVVEQTLVESDGTVVKLITTTRTANDGTKKVTETREIVQPAIGKQGYVGDAGGYPTAKVITD*	NA	NA	NA	0.00316279	1.26814		1066119	AF-A0A2R8Q922-F1-model_v4		yes
1194184	MTTPSPPTPTAPVEVNATAAVTQTGKAKQKKDPPPGAPEGGEWGTIRTEGPKTEAFCCLVCLFTGIFSGCGYIVYLCPCDDRLVYKVNGKYYDAEGKCLFPTSANESFKPM*	NA	NA	NA	0.00824477	1.24837		1194184	N		yes
1194158	MTTPSPPTPAAPVEVNATAAEKIGEWGTIRTEGPITEALCCLVCLFTGIFSGCGYIVYLCPCDDRLVYKVNGKYYDAEGKCLFPTSANENFKPM*	NA	NA	NA	0.00187422	1.21774		1194158	N		yes
1035899	MVPSINFLFVFSRWDTKKPERINPNQRRIDRMSSEYMSLAYYQHSYLKKQSGSSRGRRKQLRQDNTWEDFAARPPWILTDHAKKRLIERGSGSRPRFAPGTNHTVVTTFVPNRYPRGQKNWLRRLSLTRSYCERFRLARVVTAAKRKSANRALTRPKKELWERANKMLSSNFIKGGGKHGFLQIQPETQPRSQTQNNDHKEASSDKKNNHRDTSRHLKSSGKNSAPLFACLGSTCSFCSNNWETDMVQHLQKCKVYGKGTARGQMKLSQMKGSNLSKTDLRTNGRPENNDSSGPSKKVKSHGIVSVSLNNKPIKRKKRGKRKKIKATFSTKSKLPPHSTNRCLAQHSFIESNPKTTFPLELTPLVSKKAKEKQKADKKMLLWNAIDKCLNA*	NA	NA	NA	0.0238733	1.21486		1035899	AF-Q9W3F4-F1-model_v4		yes
83691	MGICHYHPTSRILVTMCGPFSFIHCHLKHVMLHYDSDFLLAQRLQKEENELAIRLMEENNMMLSTSTGKALKLVEAILAEVEPSVRGSVTSKPMFEAVAKDTMVFMAERLLELRASLKDEMMKDGKYIAKGVEQLSNVDIGFHYTKPHNLETIRTDGLLSRSERQSQKVGQASGGEVFGNGIYTGNNPFSFMNFGTVGLIVARLQGHVSTRENTYNLTRHNSSSLTTAAAKTATLSGMPGRPETIHNNSFNTIVGNKLFSPKARNNGTIQLQDEVVLKSSAQVVPLVKFDLLAIQQQNPSCHENVEKLWDMIEHLQVVIDEYCNDGHQDYIKPPNQVNRMTWAEFSRR*	NA	NA	NA	0.0118955	1.20459		83691	AF-Q54LJ4-F1-model_v4		yes
1058224	MTRLPNKIAILQKAIPKHGGWYDRYRYLKDVPQFFVDFIYYDRHCTKWIWYTFDREWHDTMKSNVRELVQLILAAIPSIDKGYTSDTAPSLHMQELTSRANKYLSGEVLLTEVVDKWAAMCVLEAYVERTKWVRFGRERHRMQPSLTYTSFEPVTRTVVSSGGYVYQYTEQGHVTRRNANYESQMRDYNTKVCDIPKADHLPSNIISFTLCGASYGEVDHGVWHARYLEKEGKKPTKRQLEVDDTRSCHYENLGLERRVVTHVAGADRGCS*	NA	NA	NA	0.0113533	1.19115		1058224	N		yes
962978	MAPTAPKAQSVTFDFTDKIFKQWIDEIQNFNIACISKFKKGRLVAKFRGGYDDPHSPFDTNLPPDNRLHGSRCIRINYEDWTNMDTLEAMGKKYVAISYKHDLRYPDRKKTGEIDEDGKEKKEDYRAMRAPKVVVDEAVKGLQLANVKQFWHDGGFPLWRDNLPTCRGSYPYLFDGGSVLIIPPFCNRKHIDIRSWCPANYPEAARAMLIMSRYKLVSKGDAGLCIQRRRKAGVPSIAWGDVNRVWLLSEAFCGAIRGAIIISKSSLDRYEAFLAEIEFCTIGIVLLLMRKIQKKNLSMAAKERAKTKAANALKELLSIRNDVKTYRYIITTDVRDDRLKLSSFFVERMAIAGSSYESDRTLLGAVTTFLLEQKFGLGVQPQDALAELEYSDDPFATAL…	NA	NA	NA	0.0105314	1.17248		1066470	AF-Q4D012-F1-model_v4		yes
1067271	CHTPSNLHTPSNLSTPSFSNFSRALAEDGKRRKIAFFCSPTKRTIGTALMTSSATRILRERSDLFDLNFSIQQREGNEESSDCNGGIDAPTNLDRDDCAAASNDTVGLCAMECGEPIPITVLNGLSSCAARVNRCGGGDAATKEGHLPCADLAANNGSSYSPMSIELEKMRERCRQVLSHTKNSTNNSSRVATDTVRFGKIDKKTGVWLPMSAPVTALSFPELQHNKAPNNYTTLPLFNEDAVTFPGDCLDRGNEGFLEAVDRAVCLAYSKGCNTVVLVSHREGIRELLDRWGNNGFNVPRRFSYCCIASFKAKVLQEKNTVRWCFHGVREYDDFDVTAVPNKERWTQRLHRMCQNGGSQA*	NA	NA	NA	0.00454643	1.15421		1067271	N		yes
1385238	MEEFSTSSSCSSSSFDPQDYLQDDDDDDEDDEDGEEASVLINAITVFGNNQESDDDDDKDDSLTNRPRQDYPFVFSAEPSTFLRRVGLEKKANDFLKRNLQYPVKFLALCRSRIGTLTKLFGAYHEYIVLSVGGNVSFGKGFFGRRECREVECLVIEFSRYSQDKSRSVSMGVINLTCFNFNVDVKRDQTIQGAFLRKAKSKGIEMVECHTEDESILLSDVLMMAGILATPGYDLVNNNCRHFAKSLYWSCRLGEGHLADDKEQRTLRRIAKWIDRKGCAGSNACMVSLAGSISATIPLVLEAAFAASTGGASMAVTLMNKIGSADLFFDLFPQLVKAKNTPFKKYFR*	NA	NA	NA	0.0171985	1.14962		1391396	AF-A0A1D6MXY8-F1-model_v4		yes
1009052	MASLVTPMFQGCVGSSFSFPPTKTTMSRFSSIFVSGNTTSISMTRQSPRRAPQRQQPPKNNLIDLNDNSSQGTTTTIPAAAQLLRHPEEEILFDTSIEGNVDDATHEVLDNIHVRIRLEQIRARNRVEHMQRVRQMQATIHQRRKENSVHTDIATKTDTKAILQNISNPDARRPVDFGMGTTTKLLQQIQALQDQLRVKTQECNDLRKELMQMEKRKHKEEGSGCFGRPPCASFRNDPAPPTSSSPTFHDPSHDPFHSPIFHAPASQTQVFPHLAFLQSVAHLHTTSTMTTTTTHHHQYHHQVASTYFPKCNNHDHLSNVVGSNSRTTTTAVVQQKQKQSPVDLHSTSLTDSRLDSFSNLSGFSSMKPSTAESILNPHDQNGHISLTPKSCYNDEQKGW…	NA	NA	NA	0.00484057	1.12064		1009052	AF-Q57Y35-F1-model_v4		yes
803977	KRKMTSVEDEYAELNATLARVVPELASEYAKVPVKYTKWLSPSDVGPKGEPCFVAANATQGKKMKMDYVWCKHGLKGSGYYLLLSKIAYTELYSRLLAEHPDAGCCGMSERQRKVYDDYLTTKAVVDKRFEASRPDILVGEAAARVDAKGTQARRGANFADNDNNDNENNLPTAIAEKVPTKEAS*	NA	NA	NA	0.00288472	1.09722		803977	N		yes
959121	MFTILPANGANDPYDGQRGMMSGFLLTAVIISQFVVPTATAQPYGTSWDFPAMALVQFSSIPSDCDLDGSWVVMQRNWVDKPVRPLSHYRNNGKQCRGNVFERYYFGPFTYSNGYFNEFGLTAEAVETGSVPNTCTGVLSLDVGWLDSHTSADESITYNQGRLLCNDDNMIAFVGHNTAADTSDYVLWWAARSGDDSTNQKTMFLDYSTHFAPVVGGPYCDLNFKQLMTKVMQDAASTDWNNATCEGGLIVPQPEMCIGGQVNLCSTNYGGGCFDIRQDDTCTERMQACQSETTCGLLDGCTCVRTETPGVSWHDAIITCDGNAASSVSCSEFSSQGDCLSQNGCLWCTEDNLENGCTNPATNPPPIVPTGGGADGGSTNPAIPPTSPGGTPPTTAGAN…	NA	NA	NA	0.0088636	1.06965		959121	AF-Q54F41-F1-model_v4		yes
1050757	MDPFSAGPAQGAHNSTSATGNPFDPFGAAQPPAGSTPSQAPPHGYAYGAQYAAQNGYGAATPNPSQQFGGGPPTNPVSYPNNASAYGQAQGQQQAGVYGYPHPQTAPQNSGALVVSTQQSNAYAQMAAPGQANPFATADSSRSLVSADQQSNPWGVSAAPAPTVGSSSFDPFAAPPAPPPAPPQQPYAPPHQTQDNPYGTPEPQQQVIEYQPAPAAVVVPTPAPAEVTKTMPRYEPREEQQVTARNYGNVDRQNPSNNYVERQGAPSHVEQQRDQQTSEMSRQLARQLPGSSPLPKPELVRKKGFVLSRISFRTIVMKKWKQSFWVQYGPHTMLWFRSETDFNDWLNNPYHNQTQRNFLIKLAVNFVHDLYKPSVRGYQVTQGRTKAYGSKMIRQFKLE…	NA	NA	NA	0.0188277	1.0641		1050757	AF-A0A1D6MEM7-F1-model_v4		#N/A
1012322	MRLDVNKPEHFGMEEVFADMFVDSCQSQLSLRSADGKSVASPPLRSNASQAKGNHAEDFTNSDQTSISTGMSLSVIGEISEDITMADGEIPLLRSNSEERRLNEAARFYKAIGLSPPESQNDFQAIIEDDNLSSSDDEDHCQENGLNHPEKHYERFSDVRSPAAAILDASLEKNRNIPELRRNASFMHTIPGEQEKQEFVYRGIKSNPPEITMRGVSRGNYAQLHRKAWLEVSDERHRYGKNLRIYYRHWESLDYPTNDFFDWLDSRGDAAGLPLPEVSECPRSVLDSDTVLYITDSEISKQYQIFVAPDDDGRGYLVDTTGKSVSTGAEGWIFVLRDNALYGAQKVTKGAKQRFHHSSFFGGKAVTAAGILKTDERGRLYEVYPHSGHYRPGEADMQR…	NA	NA	NA	0.000146082	1.04012		1012322	AF-B4FSZ2-F1-model_v4		#N/A
1377488	MDARRGEAICIVGGSYRGRTGWLDNELGTTEKMIYVIFDDGGVLWSTRVMKDNVRRIGRSTSSAATSTSATRAEMDSVPLIKHQKLQEDYRHLLTSLQEAKGDIQRLRSESMKQEAHMTDLETKLGLSEAERDQLTQTKVINSKIIAELEEQMGAIKSQVSSLGAEVEKVTQDRAKAELEFRSLEDGLHSKLAQNNSNQEEHLDAIRSQVSSLGAEVEKVTQDKAKAELEFRNKLAQNDSNQKEQLGAIRSQVSSLGAEIVKVTQDKAKAELEFRSLEEGLQSKLAQNNSHWERTEVALGKMTKSLTELEQKIAKLQQSKPGLWKLAGRSIRQYKIGKTVLDGIKGRFEGTRKSWGE*	NA	NA	NA	0.00842362	1.03417		1377488	N		yes
1004209	MLCIAVVSKQAQTTNWKKVEEDDGCSVATATTESSDASHKSAQSHQHGSTDRLETHVSSIAKHPNNTRKRSIFGSYWEQHKCEPAVLKREPSAAEIFEQFPPPGQQQQLAKEKAIALPHVTSTVGSSRRRAIFGELSAPPHDHDGECAVLAELAAERRPEILQRKAHSADVLDRRPTKSLLKKTPRYSTSLIGKLEQPSTSSNSNSCAKTTSRTKLMRRPVVERSVSFDDRVRVLRYQPSMERYASAGWSKYFDGC*	NA	NA	NA	0.00435803	1.0077		1004209	N		yes
128628	MNNQNNSDLVIAELVDEEADSRRALAGIVQATAVVLVEPGDAEQYSVGDYDSKQKQIEKQYKRHNNAQCAMLWTIAVMTVITVVVVVSTVAVVTGGGSDDTGNEESSPTVMITMTPTFEPTVAPTALPTTFATIVGNACSIREVIPDFMTRNSLADDFARINDLAEFDEQNEIITCTGNGIINSNTPCGSSPSGFITISNCDHVVCTGRGACLNSTITGSNSIECDGLNSCNELSVSNLKGDNPTITCGGAGCVGITVTTELSANSDERIKNPKLTCGQLDCGSIKVDFGINQGTVICTGARRDPACYNSDINAKCLVCMEEEGLEWLGCDFGSLRFQGGSINASTNGYCGDCADVPEANGLPNLC*	NA	NA	NA	0.000344924	1.00033		249875	N		yes
970394	MHRKETKRTTMLQLHHHLDLEFPCMSKLGTKQNGSFVTESTEEDDGRSEEDSTMDQVMVTYEDVALVHDENNGYGSSRIGEHGFEDDATKGLDGCSLSSSFTSLDRRAFLILEQQGEREDVTKMISTTMTINKINDEPFAMSYENVAIIIDSVRQPEPYQAAKLDFDTYYIARPQGANLIQRNSGDVSHMKAPTRYSYEDVAVITTDRPFW*	NA	NA	NA	0.0227099	0.981049		970394	N		yes
1115439	MGYNMSYDGQEDLMSIQYFGNGTKDKTPDRYMPHCNGDCDGLTHKTEGALLPWSYTVTRPSLKELSFTTHSGCPVYKGLKRIAVQWMQVGVDRENPWDSFDTNPMSKKLARELNQEEGEDYAEDEQCH*	NA	NA	NA	0.0394996	0.966625		1115439	N		#N/A
1022506	MGNSIARDFQKVELGQGSVPQLKQELLAPGSMLLKSAMTVLIRKDHTRKSSIVFDQESMLPLYVTKPCKKTASAITKEPSGRVLFLTTAPNRTKRLIYKAPNNLPQHNHGWDSCSLSSAKSSSSSSSHEMLPCTAQIEIDYSASAVQAFLSIVVWGGNGPELSQVYKAVKIPQVKHGALVVDNLGQVVGKSCLDEIRMEPKVQIASGADVPAVVALISALFGDF*	NA	NA	NA	0.0238062	0.960908		1022506	N		yes
841189	MGIPGGGGPTSRTPTSPNRRPGSVASCSMQISTATPRHFPPAVFPPMSPQRPPPLTGMMISVPNQEAITQPQAYSYHYHDHHSLAFTYPPHHIHYPPGVSTHLSNAASASPNSVYDTTPNSNIASSRSLMHNKYGATASMDSSNDPDVGNRSQKQSANAKTIAAAGSRMESMPYSPSQSSTLPSDGMQPIHGIQECDGERGIDETTLRPQPVFRHNSDSVQFLRRRSETSAGRRGKTRSWNGKVRPALADGERGGRRGSNRSLQSKVQDEKQSYREHEKHRSEQQQQKQQFVGHDMMDYELEQLEQRIGAPTSTVTTSAPRRKRMQSAPPNYFHVSDPCLACTSEEELVVEYCGDDHSLGNCDEDKEIKCSNSEQEHEHEQQEDDDSQEIRITIDGKAI…	NA	NA	NA	0.0378687	0.959516		841189	AF-Q5XXA7-F1-model_v4		yes
977461	MAMVPAQNASEEDYIMDCFQEGLLYDSSDDLFCNLLGVERKGQYLTELFQQQDDINIFNVVFGCTYDPSKKDPSKKGNKDLFWKYFTEFMESDINVQSSKISDIVIPTVQYAKQRIWEEKHKTLLVWFPSSGETNVSKEKFSETEFLEISEDLEKLPTSLYNVFAHHRSKFFRNHQLCNSADTAKKRLRTEVVQGSNQQNEIGDDVSRVSDDSMKNSAVMLVESYMQRFSLVNGSSLERLYRASKKSGKGSHVEFAIDLYINFDKGCQEAVDLNFDRGACLDIIYNMFEECSKKNIPFDILEEAIVEKHFKRDLEEILPICLAMDKVQCLIRMYNRSEPQGPRGKFYFCKKHFEPDFQKRYPMLSETVEKFRPDYEIYKRDTRNTRNSTMNKYLFQVLF…	NA	NA	NA	0.0287214	0.956656		977461	N		yes
1067702	MSRRETNLSKFVDNAVGQAQTVGKTRSQGTFKQHTHEEDIENYFRVKGQQNPGLGGIAGSTGALLYAEASRGSFGSAAQNTVGFLQSLPPEPITMALAAGAAGVAALCGALFNYFMPRHASRRDRARILSAHLENVAEEWHEAEAIIQEGTWDNKQLEKRFHQKCQQVGPLIRKGKVTAFSNLKECERLLTEWNIAITMINEHWTAPESVTEEATRRFGA*	NA	NA	NA	0.0143527	0.95375		1067702	N		yes
1223925	MEEFSASSSCSSSSFDPQDYLQDDDDDDEDDEDGEEASVLINAITVFGNNQESDDDDDKDDSLTNRPRQDYPFVFSAEPSTFLRRVGLEKKANDFLKRNLQYPVKFLALCRSRIGTLTKLFGAYHEYIVLSVGGNVSFGKGFFGRRECREVECLVIEFSRYSQDKSRSVSMGVINLTCFNFNVDVKRDQTIQGAFLRKAKSKGIEMVECHTEDESILLSDVLMMAGILATPGYDLVNNNCRHFAKSLYWSCRLGEGHLADDKEQRTLRRIAKWIDRKGCAGSNACMVSLAGSISATIPLVLEAAFAASTGGASMAVTLMNKIGSADLFFDLFPQLVRAKNTPFKKYFR*	NA	NA	NA	0.0335135	0.948729		1391396	N		yes
982586	MLNIVPPAENEVPSHYDTSMGNDGNVAVLSSQFPPLLLPFVPEESPIVWMVINTLFTISGFILLLDLLYANSEETPVEERPFAEAFLLIWEFSTCFFWVFETLLSSTYQTLALHQRHPWYTKLELMIAVYFWFTSAMMLYQWDLFKYDENKVWEIALDTSFYVYMSVRSCRRTASGKDDNLSTSHENNTNNVASRAIDLDEGSFYMRMDAVE*	NA	NA	NA	0.0139749	0.938119		982586	N		yes
928466	MQRSNHGHRHFTIGKAQKAFDPKATAPKCNSCRTRSNGKRTRQLDSSLDLPQKTQVPEMMVQPRQKPFLIASTLMGKGERRVASKQPLSFVPIEKSRPSESRVALPFQGVSVPSDCANITSQLSQLTSHDFQDTASVSHKSLEAPSKYPLRQPSPATFESAPATILEPLTNYIGRAEICLPKELSSTGSYAGSTRSCQNFSFAGTECSHQFSASQRSRKEMTNAFFPSGSDRGITGGYKATKMRPPVPWSQGWTGSRHDSPHPATVDGSIAGRQPASFSNILRPTLTRVQPLSHISEQQVIEVVNVEMKKVLADIENSRWRGEEEKAHLKQLETELRSLMEFAKKTCENSKEEACSNINALIREKIDVLMEAAHGEIEQKMHRSCQQHLQSMIETLEAQ…	NA	NA	NA	0.025561	0.932585		203472	AF-A0A1C1CM29-F1-model_v4		yes
978145	MALLHRNGRFTKRSSVSDPYPTLGFLPKVRKQKSCCFALVAWLFVLVLSPIVPLMIFFKKRNNSNLLWSVDANGLMKSNLRTLTFGLQGQFSVSSHLRKLDASSDNISLGPHGLRVAFIKHNCTSPKLWIRLNGKCLVPIHLVENPLTNEWNGDFFLPVAGSYVFECRWYGCGEGYIGEEQVFDKETIEALGYPNEADNMHDIFPKGCWESLDTTDLSGTAKRRWVDPIRDLRSTLMTSDSTVVKESAISEKTGFFEFAQLSNYELLCFFGYKTMSKLREEFLDLRPSIAKSQRPFKFHFYSFSGNFTYPDRFWTKEEKKRFRKCKHIIVLFEEFVKQLTQREYFEQVVTFTHHLVRLMNDSSFPISLLTWMQPPMYASNCLDRFLPKTTDHPCNDVLR…	NA	NA	NA	0.0377429	0.901354		978145	AF-K7L3U9-F1-model_v4		yes
1389898	MSSSPVGGSVGSGPRIGETRIGDRELYGSSDEASRLKKWLNNNNLPQSLTLVLKPLGVRNVDDMALMMEEVPETFEELEIPTLDRIKLKRAVNNYREEQEWMIMH*	NA	NA	NA	0.0346026	0.900059		1389898	N		yes
1012327	MMRGPVHYSMKLDFNEPENFAMEEVFADMLVDSCHSQLHLISADGMSITTPLLRSKASQVEGNQAEDFTKNDLSCMSIETSGTIIGELSLDVRLPDGEIALHRSNSVERRLNEAARFYKAIGLSPPESQSDFQAIIEDDNASSSEDEELSQQKVLSQDKFYEGCCDVRSPAAAILDASLEKNLKIPTHSRDVSFMHSLPAQHLNEKFVYRGIKSNPPEITMRGVSRGNYAQLHRKAWLEVSDERHRYGKNLRIYYRHWESLDYPTNDFFDWLDSRGDAEGLPLPEVSECPRSVLDSDTVLYITDSEISKQYQIFVVPDNEGKGWLVDATGQSVSTGAEGWIFVLRDNALYGAQKVTKGAKQRFHHSSFFGGKAVTAAGILKTDEHGQLHEVYPHSGHYR…	NA	NA	NA	0.0037225	0.893297		1012322	AF-A0A0P0XZ54-F1-model_v4		#N/A
1234286	MICTPAISNGVLTTLPIEQAKSLRAQAETARLEAELMEAELTLQKVARLEQKLEKAKNKEAVDNIQRQIVALQAKWDKKNDTSVVAANKTFAETSYGKKQLSESALKKEVPIPRGEYYSNLPDLVKPFDQKQFEQALEDFENGLEALKRIITTQVGMEERPSFNREQIDEMKKRLKAGWPSSSEEGFVSDERLKDAAKGNKTQLALLWLENKYFTQKYGLSVENITEMVSCRLSPKKRRM*	NA	NA	NA	0.0252296	0.882096		1234286	N		yes
1392461	MGSTPQLAPSQQVIKDRLKNGQCIHCGIQTHTVRKKMLRKDEKIPLNIAGRVEHGRCMQASCLQAGNNVAVAGGADNNNKPGRVSAHGVGMAASVGGAVMAGLGIPGGELLSGVGQAVTDSSCSSSSVPSYSAFGGGMAGGSSQQHIAQLLAQSRQREQQAWEQLKQIQAQSQQQSQQVMEQLMQQQQQQQQIQPPYMQSQSPYMQQLQAQQQSLQYIAQSLAQSQQQSQQAMEQLMNSTQYK*	NA	NA	NA	0.0373723	0.860468		1392461	N		yes
983741	MRATKRACIRVGVLYCTILWIVGFSFWFSLIRTIRICVGKSLLLLAVRSFVSLIPSFLASLACCFRS*	NA	NA	NA	0.00568505	0.860351		983741	N		yes
1227023	MSYGREDKIYVDPKVRGPDYDLFTKVRFDKERGVPIECGLIGSHLPQGSIFTCSNCEPCLTDRTNGPQDLGIQFNCFNILTNGECIAMDGHGQYNFAQDVGVGNFIKSSNLISQPQTYQTDSRGSNMLTDKEIVASLASDIGVSTTPNDNTTQQSFFVSKLKLQHYYLTEFVLAQMVSRFHNQGDTWVWNYIENHPRLSVITPPSFVSSSSGILIKNTYNQCSLLFIL*	NA	NA	NA	0.0259829	0.853887		1227023	N		yes
1066119	MVNYEFPGEGKQCCGAACGGNCSCCPFGCTITAPIVLGAIALYFSWSTLLSCHYFQSKQSFAFEIGIGPWLVEDFIIFGGDKFSFDDDGDDSCVGWDNHAELDTDDLDGPLIFARIVTLPTALGGFISFFAFLFGACLPLNRPCLIVLSSLYLSFGLAMILSLASLASKWCADAEDCSLNYGGISAILAFFLWLGAGCTIFCMRKPVVGVVDLRPEQTSSPNDGMEMSHLGPRSPPTAAAAAIPVEQVVEQTLVESDGTVVKLITTTRTANDGTKKVTETREIVQPAIGKQGYVGDAGGYPTAKVITD*	NA	NA	NA	0.00294691	0.849185		1066119	AF-A0A2R8Q922-F1-model_v4		yes
1282232	CHRSLESDTVAFVVPAGDGYAKRTVEFEVSINDKLMALGLQAHNLEKGGAVEAFIADCGGQLLAYQPNL	NA	NA	NA	0.0381833	0.8426		1282232	N		yes
93931	MSKDANADLCRCTMYACCCCYNACDCNNPLLLCKASNDCLCIRDSCCIALNTPTKGCGCTTDADRGECCKIGCLCCDLGLIWPTKLCGCAGQCLCCYNVASFPCSKDFVPACICTWLPFCQLCPQCGCCIAPPPCPALDKILANEPVAEVMER*	NA	NA	NA	0.0451124	0.824268		93931	N		yes
637770	AKTNLLRLADSLMMENGFFLVDAGAQDKFTRAVKSVELFEGRGAASYFSSTGEEAEEWTLLCSTANPSSAFSQIPLLLYGPFQAFLIKALDESIDLQQKLIINKSNGKDRLRHELEFRQPKDLPRAFQDL	NA	NA	NA	0.0318427	0.817396		637770	N		yes
913577	MIMAKSIPSSFVACNVYISAGGGGGIIQQQLLSNLLHNVQKDCWNLSNKSCKKATTETTTTCGSSTNFINDDDNNNNNKSLHSLQSQPPPPEPVVVVHAFADPVYDRSSFHLAGTCYGISHVVSLLAKNAIQQLSQQQQQQQQQSEQQRSKQGIAPHPFVGFVDHIAVMPMDLPNDNKNNNNNETIQNEQQKDEQAEKVINTTTIDNNTTNPINTQNDNNNNNNNNNNNFIPTTSSGWTALQIGSFLENENTENENNNSNNSMMNVNIYYYGTATKNQISLAKLRKEKTLFFQSGSLSSSSAASSSSSRMNNTSTNNTTTTSNSKITNNTTTNITIIGAPIEFVENYNIRMNSNCTKSMAQSLTKYIRYRDNNKNNGLPFVEALTLPYSNNQYEVACNL…	NA	NA	NA	0.00894386	0.811391		913577	AF-K7W7E9-F1-model_v4		yes
762021	MPPIVVLDDLPLIDVSELKLPDPVVPSTYKDPAVSTLSDSYWDWGTNQDALIQRMQEEEKIRSLLSASMKLIQKSKRRAVDSVKEEGETSSEDSHDDYWNMPATVMEDEFVSQGDAPIIPSKIDASRISASYWNWPSVKCEEGERMAHRVLEEERAHRLTSSAFYERSLVAEATQTSTGATSLEKAHDFYWVC*	NA	NA	NA	0.0380187	0.807601		762021	N		yes
1085018	MDRLAELVDNDEESSEYTYEDENEMNETGRYDDDEAEDEKELCDCLMLDGKTCANEQNTTTSNNPGTTIEALVNPCPRCTFDNEGNERLCSQCGFTLMADCQTFDNDHALALQLARKLDQGHDMDMQSYLLNGIAKPRDSNMDAEDNIALAPLRRIYSQADAILGILQSFKESLQNQKVCNISETIPRETLIKLLGRFENNWRSQCSSSISPQFAFFLTSKPIPQVLEEGVTELPIGKKAKLCKASLTPINSSENFVPSRQLAMASKDGVPDFCWLVVMEGSGSETNSTVCFRDREEHHFSSVCAKKVTVNSLHAVIPLVCTPNANFRRPYRPKAAKNDAADGVIYAERYQKALQGLTCAIRRVLTTDAVA*	NA	NA	NA	0.0166621	0.804023		1059881	N		yes
1249543	MPHLHIVAMMYGNRKAPPYVTLSVESWKVLRVACYFYIVETFWTPHPLPNAMEIMDVYLPTFACAPPMASIRNGVQWVNKNELSTYGLSFYQNYITEKKICTADFVHECHRHTCTTRRGGICCFQHEWNGRRNGSRQANHAGIRTRTSLAINPLGDTAKSSLLLVVGEMTFSKAAGPVQTLGKVTTIVVNKIVPGGSQDASHHENVAEQDTFVFGVTFHHLDSFGFGLAKKGTLDRLVAFDVDVEIKARQVDDTHRDGSTLVLRVSTKFYDETCWEVIYHNP*	NA	NA	NA	0.0276262	0.798307		1249543	N		yes
1074470	MTLSLFDRIASAAQWLHRLQMEQARVISHVRRTSVSHHYYGGGGDNNNNNSDDLVVVELCRPLVERVQYHFGQHAQQQQQQHNKYNQNNDPIERLPEWLFDYLRQHAFPKERNGPFDFIQYGLSHIVRQDLAVDFCNEILRLVQYIFAQRNVFRHPKIVGPNSNPVYLCKIIEQLLQLDDFLTQLVGPRWSGRVISLMDIYVAGDEELLPWWMEREREAIFHALFHGSIGENQNDKNMNNIHQTNDNTRKEVNLFHTAPRAELFCALLRSVKRKAQVFSFSGPYLQHVAAPLCAHFLDAIHESAIDLKGLFQTNRRNLPSALTLQNNIQEWVELINGTHMSVQMIMGHHHEDHDNVHNNHNDHGMEDDTGNGHIQGNTSSLPDARDPDEEHNNDEVVMD…	NA	NA	NA	0.0132677	0.774606		1074470	AF-Q55CJ0-F1-model_v4		yes
1080423	MKSKATAQENNTSNGIKMYPSLSCNDGDHPKNNCCRFAVEVFSHHDIMAETQKELSWGSGGKYECCIEVPPLDQVTVATSSESTTSEYDGDDLVSTSSSVTCDIGDVPSPRTIFGDYWKSASQERLPFRQSVGVPAIYENHCLNDGLNSLSTLHPSRASSIFQKDEQVLLKEAAAVNPARGMKRTQARRSIFGMVNMEVEAGQEHGVHGALVVGSMVPRGASETVQHYRDCFRKCKSAPALRPKSVLRSGRFSLRKNRACEVDNANEILSSSTRSVSFNEKVHVTVFQKPESSVLVEQWAGSGWSKWFA*	NA	NA	NA	0.0116044	0.771882		1080427	N		yes
943755	MAVPNFGTATTQKFEVTLQKDPAIHQTTSFQHKIKTQSNELKIRPLVTRDIMERLLIRKEDEEEEFQIPPEAPVGAPPAGHALEVIEKKVEENAKSDVAASKEDLFSDNAIGNGEVATALGETMDVIANVINEMNELETENPIAKAFNEISAEFEKKSKLSLLTRPISACQMDASSQSKAGATILSGQEEEDVEEVRSHNGSWDVVASDEALARAAQVIGSALFESEVNSSQQPTTIKRGKLFEGYN*	NA	NA	NA	0.00530438	0.753657		943755	N		yes
249875	MNNQNNSDLVIAELVDEEADSRRALAGIVQATAVVLVEPGDEEQYSVGDYDSKQKQIEKQYKRHNNAQCAMLWTIAVMTVITVVVVVSTVAVVTGGGSDDTGNEESSPTVMLTMTPTLEPTVTPTALPTTFATIVGNRCSIREVIPDFMTRNSLADDFARINDLAEFDEQNEIITCTGNGIINSNTPCGSSPSGFITISNCDHVVCTGRGACLNSTITGSNSIVCDGLNSCNELSVSNLNGNNPTITCGGAGCVGLTVTTELSANSDERIKNPKLTCGQLDCGSIKVDFGINQGTVICTGARRDPACYNSDINAKCLVCMDEEGLEWLGCDFGSLRFQGGSINASTNGYCGDCADVPEANGLPNLC*	NA	NA	NA	0.000833197	0.745176		249875	N		yes
957168	MNDFPRWIFKTALSTSDVICSSWFHGTGCHDGQCNTGNGNREQYHYQGVGPMSSVEVFQNRQLSLHEEDEDTRARNLRYSNSLDLTNSLVRPINRNAMVDNNTHELNFLRLEEYWKPMDPSFADDENLTSLSMASSTPIPNEVIVDNDRRLVFISKSQADQKNIIPPRPLSLTATRLGIQASTKKTSTLPFRPKHDEEVGGNLAGVFCGHATVECFLSVLFVFVFVFAFCPSFFYSI*	NA	NA	NA	0.0302125	0.744185		957168	N		yes
1170422	MTNSDAMYVEDDEDEDIVMGGPMTAAVRQSKSNDLADRGVLRTLGSGTTSKKATPNVIQVETIEAGNHRTGGRFPSQSQPAPNLYQHQSQLPAYPGAALQRMDSGSRAGDSSGSSGSYHASSQTSSRDWGWFEEIHVPDVGWLSAQLPSNSSSMKKPSHAMGGGARSARGGGVGAGEFTTAASNLKDGHSDSDMITDEQDVQEIVQIPELDEETAAMAVTAPNYVLEESLSSQQLWKNTAGTRPPQPLEERQFYEKMWAQNFERSQVNYRMPMEVLAAATPVSFNPFADGVFEGATGTTGDMSEFIPTVNPHRLRTSSDGHEGDDVAEAALLSRKSLPS*	NA	NA	NA	0.0293831	0.740669		1170422	N		#N/A
1041149	MSKDANADLCRCTMYACCCCYNACDCNNPLLLCKASNDCLCIRDSCCIALNTPTKGCGCTTDADRGECCKIGCLCCDLGLIWPTKLCGCAGQCLCCYNVASFPCSKDFVPACICTWLPFCQLCPQCGCCIAPPPCPALDKILANEPVAEVMER*	NA	NA	NA	0.024974	0.734971		93931	N		yes
998360	MGSHPIQNSSDETSDARIQQQDDDVDFVSNMTFASFQRGDVTDSCDCDECDAILLRKKRAREQGIEIDQEQFVPDPILKAIQEHKRQKKMNGHLRRTQDRTFHKRAGQVAVWVLTIPPNSEPLVEYGKSHRFIWVKRLPKGRIIQSVGTGIIGSSAEEQSRPRMNWKEGEIYWIPSNRGKAVAWLNGTDPIEVECDNGKGVGNEQGLSIVSSADTMVVLMIAKVPPTTQPTTATRETGSLNGENFNLDDQEMCWFEIIRQICSQMMIEHQMTEANSNNIPTAILVDQTNASRLKAAMSS*	NA	NA	NA	0.0415388	0.73327		998360	AF-Q9I701-F1-model_v4		yes
1021564	METSASIRNALNVQNACVHHLRRSRGNGQGRGDPMEIDRHHVGYHLKDVISFFHGQVHEALAKPSTTVNSTRETKVAGMPVVIPPVLSCVPAVTSLPPSQEGIFDCFFLFCNAENSIVPSSDSNESVSFVSQAGGDHSAEMATCCLAVCLFNLALARHVGCCLDPQDNTTTSHKNKIPSSELELRRCSTLYESAYFLLKRLSALHMTDNSEQESNEPQVPQDPFLSLVCFACCTNLASLYLEWGDLSRVAYWKRALAVQAPPSLLDQTIQYHDDMILQMQSFLTSSIGTGTIGLVGAQEEDFERVRIALQNIHYAALLHGHFAAKAA*	NA	NA	NA	0.00716891	0.72841		965616	N		yes
1222067	MGERSACESNLPGRSPHRLKKRMPLKRHIIKKSRSRLQEQEKRYLLSVLSNSNEAAALSLLAFRHQTSAGGEATSSSTPGGSESDQVNLSEGLDWNPPSTNSAFNDDDDDDDDSHERQEHLQENLRFSDDRVTSSSSDLIEPVFKPHYRPQEGRSTLTPLVHPPTVLSRTQSLPVVSSTRCNKKCNYDHRFRGNLPPGKPLPPPPALAKHLIHMTKPIKLVLD*	NA	NA	NA	0.0187296	0.719105		1222067	N		yes
1238412	MGSQRTVYEIFLLTPFRAAVLNLIVIGIPFRYGWLPTGFLSDEWFQRLAQISRWEKALGLNTPAETEPCSFFAPVVSLELSEGMNESLRRDEVTCANETEVRAVLDMGIAFWESYSLTCVVALVIWWRPQGHVIYTWLDFHRVLLGCTLLSLLLLSFFQKLHPPVLASPPPPWDKWVRIPPSGLWSNHFFACFVFYNLCALALSIWTLVTRTQHAKRQKRMEKEKSERRQRLAGFSPIARDTTQIEQQIQEQKKDSENQFMKWSIPGNALFVGAVFDVFLAIAMGQALWESRVEEYFVGGDITARVRLAFGVRAFYTLVHGIWLLRIRSFLSMPQLRYACGFQVVRRTIMAFWVHNQQILKQNAASEHVADLIKYQSWTVFEWITQLTVLIVFVLGFLW…	NA	NA	NA	0.0368529	0.718461		1238412	N		yes
1070735	MNNNMNNNNNMIMITNLLFSSSSSSSSSSLLLSYISILPHAFLSLSSLIFTTVPKERIVGKPMIWKEFRLHNICFGLRSVICTLLACYGSSTISTTIMKQDGHDGSLGNIISSPRIMMMMTTLMKNENNILFRHRFAVIGSCFICLLTMIIADISTHYYQPSKNDSTTATMPYWENCSITTQKKFKLFYAYSQFMATLSCVAVMNPIWPFCVLLAIQIASLLMTLVRKGLCTTKLYHYIYTITLMLPYFVGFMNGFLKNNFGGHYLFPMNLLLANILFYLRRRYNINKYILWCPIFVGRIMMIR*	NA	NA	NA	0.0279783	0.713765		1070735	N		yes
1050436	MTLTPHSAKTTTPTPNKRDGDVLQSKTSKILDDDLIAQEEVRSDKTYDGYSNTQLRHSSLDESTTDSTSVSSASSCWTLCGDEHKAAEDEKEHMNIVTSISHHKGYGVGGYVGDGDFSSDNCEDMCVNGYGYFTMHQDDVDEDEKEREEKAQTNLLNDTRIKEYLDDEKYSAERSSILHIDSPNRLRVPGLGRHIWNDRRESQPRKFHAVVPTRLGMVMTCVVGSVLALLLLETAFSRLLADNTW*	NA	NA	NA	0.0187196	0.71306		981969	N		yes
977396	MAGANTCINIVKNKNNVYNQSQILKQIAIIRWKIPAVAAMLISVSAIFLILQFASQHSIAQQGQPLEVLHHVNKKKQKIFFPSHSNHEKKLRYGHHSFKVKNGQDENPTQHKQQQRRQDVTKPEFMSSSWKIKQQQQQQLQLSSDSSFPQHHMVFSTSCTPQQHWESMVFFYHAHKVRQPGTVTRIVSGCTDSEEEQLRAWFQKHIIEAFLPRQTDERNNRNNNNNNQRNDFHLHFTPDYSRVVKEQTPYKYMNKPYGLRHWMEHVLNFKDENSKTHFTESTSDDDIIILMDPDMILLRPLTYNFSSMSSSSVADTKQDLDSWNLWVESPPRTRWVRHGFPIAQQDGYLGNTWMDLNMTYIFGVDSYQPPKHVREGPTHWNTGPPYLATARDMYNIATK…	NA	NA	NA	0.0294059	0.70973		975692	AF-K7MFI0-F1-model_v4		#N/A
1024768	MIFAKRHIPGKGHPNPTTTAVWKNLMPLWPKLMMVSLSVVIVVWTFSGGDDDVSTTARTLLETAAREFSGEEPGMAGVLEKNGFKFARSPTEFILEAAYARSGQNNSNPLYDEHELRMIQRSLNTMRGFMNQGLWSGSHASMHFLGTGSCLIKLKQPADQVSVGSMHGVYLQKWRPHAYRGKEDECDKRYRLRTVLGSELETALWLDTGLYGNGPWSTCVSTYIKIWERNITKPDSKTIQFLEDLPLYMLLCDEIEEAMGGEAILSGHWKRRDTKFYNDIVTLANYMHEPRLVNWMEDARQMSHAMMHKEQAYIHFKELTPPSFDELFNTAKLNPEADSVDLDRWSTMVDVTRREQKLIAPFFKPNLLPGTRNGIHTSRDLCDKVESGEISLDQYMDQF…	NA	NA	NA	0.0182756	0.705855		1024768	N		yes
756073	MAPLDGRWAPSRFHKELQRAIAFRSYISILRSGVKKKQTQESILERLYHHGERNEHGEVVQEALVDQAIKGEGQFQGLCDRHSYINIAASGERKHEERLVVQDCFSRSLTIRFVIGESFTRESLSLAKLSDNNKLVTGRTLREGAERAEKNGRRAYEFALEFLDENCELPVGKTMEDYDNYILTKMYQDQKGSEEGTTTAALRPHDYIFDGWFAFRLYGECSRVFVCRTSFLYRTSPIYHN*	NA	NA	NA	0.0222625	0.702926		756073	N		yes
874482	MKISFESPESTARETIKQIVFSGKNDDNLLLLHHCKVTMKSIRFMQEIQKVHPNVEIAMVTAPYNGMEGKFSEEYEALLRSLNMQYINNVWSFLPENAYRRAQADPSDHEVSFLPPPASRPSTYGIYLLLEYYSTIRELERLGVDQMSKMMDLLLKAAAPMHGFTPDEFHQVALDMQNGNGQAVDDFLKKRADYLQQHPMHKISLDRAVKSLTNMLQEMFPSTRQSKEEVDKKNPFSTIKSAIFNGGEVVHSFKDDLSKLEGIKSLPSYKLHGGKWEKQSMEISKVAWKVPRALTKAIEALYAPMENLALDGTSALKKIKELSPSIENLFDRYAVIELHDMEFDDIGAVNGFKQLNPPPGRHITAIQMSTSDKKGDFNLRDLPHFLDFLNEYCAATHQQ…	NA	NA	NA	0.0360211	0.681008		874482	N		yes
979822	MIAPLKTIANLPSVESDEDSSIWHVSRQRSPIFSRTSSVRDEAALLLSISSICDREVKSNGFSAIFDDEFPKFPLLSEAVLEPAENSTVKQPEESLLRKRQEPQKPCFQAIRARSVSIDSPGLKPREADRTISPVMATDVESMDSSPALVSPVTHQSVRPIPRQRKQSLRLSRIARRQPEVMADIADEPPAPTSSKKGRTIQASPPEGIPIKLIGRKKFSWKCYPELEDFLIANREEYLRHSALNYTVQQKQYNNRLTDQLLELATRHGYLFDTQEFSFVTVRDRIRCYYKSYVQSAKKRGVLMGYAARKAGLLTEDDLVGNGGRIVTTI*	NA	NA	NA	0.0167341	0.676798		979822	N		yes
1077404	MNIIITRITIITKIIISVLVSMLFNTLINLHCWILFCGCDCCLPTNTFLLFDFLVVANMTTTTATSCWVSVQHIAFGCCSLFNYKDIFQIGVMMTMMMLMMLMTQGKCTTMCQCVVRYKSNSRRKNLVGRPHHHFLLFLSFPFFLWISTIL*	NA	NA	NA	0.0348926	0.675079		1077404	N		yes
1039095	MPGKTSKSKRKGAASPDEPKFRAMAIAEPAPNLAFMSVTNDTKTTKTVTSAYDHDHSEFNTNQIDQSKTAFRPKTEGWEEPSLTVIGLYYPLGPCQKRFARSQLKEILENLPIVFRALSLQTKYHNSPISAECRSLDLVGLEVVILAARDDSECVLLEVCRREGDSYSYHCYAQQILLSVSGPEPIRPIMGFSWNLEALSKADRVAKNHENVAEALEIASNMLSSERFDARKLAVESLVHMTDPHVSGWATSQIIANCLLDPKESSQERLSEELLTYAAQETCPLHTDDSTFEKIAEAEVAYLCLVVLSNLLQVAAAAKNIDVQTFLKSSRVVDFLVEKVVNVQEHPHHAYYATQCLLDLCTFVPKELSRINRTIIEQAQLFGESSHYALATVSQKLLV…	NA	NA	NA	0.021156	0.670401		1391396	N		yes
1070880	MPPPPPFFLRMIPGLGLAVTGAYLGWKLYEYLQEQNVNAMEKLAGLETVTLVNDQESNIDRSQLCKWLGLPDDMLDYVPDLDLPIVLEALSLVPQAARASFIELYRINFNGPENGGAKVREWVEIFEQMSPEDEMIEKCVVIMTQIKHEAHLDALAKALKQISRQEPEISGNNQVSSENISVGALSSPRRKISLFLNQLYVVWNLDAMEFFLEQFCNCDQTEGASSLKFLTDIMIRVTETGGANDFELFVKNWKRLVHSQGLSTDNELNGKGYLTSLDVALEQAESHTVSLSTPSSEQTNSSVVISSKDLLQKYNNLSLERFSQVTMCCAKFPRPQVVLLLQNLLSKGGSSSNVTIPSCSSSLSSSVTPSRKKQD*	NA	NA	NA	0.0106526	0.667127		1070880	N		yes
981969	MTLTPHSAKTTTPTPNKRDGDVLQSKTSKILDDDLIAQEEVRSDKTYDGYSNTQLRHSSLDESTTDSTSVSSASSCWTLCGDEHKAAEDEKEHMNIVTSISHHKGYGVGGYEDMCVNGYGYFTMHQDDVDEDEKEREEKAQTNLLNDTRIKEYLDDEKYSAERSSILHIDSPNRLRVPGLGRHNWNDRRESQPRKYHAVVPTRLGMVMTCVVGSVLALLFLETAFSRLLAGNTW*	NA	NA	NA	0.0382184	0.663469		981969	N		yes
1085709	MGSSEIEQNIDESKALTAAQRNLTNQTMTTLAEERRIRKRQKESFSQSTREILALYSDEEDEEEDLHELVDKPRPEDEPQQFPDPNENENGPQDIRAELEEQYKTEEQSKKRKSRGRTLNDLSTAVQGPQGLIALPRTFEEWTMRSKGRDKSWAPKSRHDIAGARQYLARVFSAYRECAQDWVPGWSWEHSCEQVQRLKGKKNQGLKTLLQQQRQSTRREYLTRRLGDEKTSLLLQQLEAEEAAAARRVDWGHDTSDTFGPPLNEAQDNDEERELSLDEHHNNNASNTVNASNTNAHHADESQGENPSTSSSSRPAILDEDETFSSVRRPILKKRRAIVDDDDDSEEELEFHDEVNESGAELTTGETGSTMRLHVDSTAGKQEDSADIKTNEDTSIT	NA	NA	NA	0.0318649	0.657196		1085709	AF-Q54PB6-F1-model_v4		yes
1058564	MRSNVSQEKHREAVDAILGDSSTQKEFVLSKKTYNALYWESANSFDRIKCNMMQQLIRGFHGRALGWEVIRRGLQKCPFVTLWHGTIELNDATVRPPHLVRTARLTLYSESEQEDDRRAEAIMRELDVAEPDDVPTIRWWALFLLIDAKRWNQAQSIVELILSDCVVGRVWRAFYLPEALFLASMIEFGLGNRCACDQFLTSYFDLASPLDRNMADAALLQLWAENRYPPNPPTLQALCIKSIEDTDKDYITNFPNFQDTQLLAYDWDLVESQIYCDLPTMREKLSLGWDEHTFAHFTWLRMEVSKQLNFHDTEENPFYIIADNLEERLAQSECFHYRSTDVKNVIKRLRNSGGRTITIRHSETKRDN*	NA	NA	NA	0.0129054	0.655134		1058564	N		yes
1057500	MLPCAEESPSSAENSLEEHASQLTIRDIKKQALKAKQEGNVEHALMLLRRAKNLETVRATDTRNGLDQHDASVIVTMLPLYWKKLAVLHKQAGDLERAKQSLLRAKQLEIEQAAAAAQQEIKACKNNENNELGDQSRPQTNSDELLPEKEAQKSIDEVRVTGQDEVVEESRNCKMDDSDMTQSEKEAQKVMNYQEGVDEKGSELPVEDVELLMQISQGEGGVTAMDGSDDVELDLSNVAFTDEEMMDEEMMTEFRLGGMPVPSQDDYATRILSLKKKALTCKQQGAITKATQNLRNAKQLEKVRISLRHMDEGLGLRINEDRDGWMETLNPQESELLGELLQTQEGANGNIQLHDADAQHEQLSAEELEAMSDDKELLDFAKVMGASCLPDPEQLQEEA…	NA	NA	NA	0.0297038	0.654497		1057500	AF-Q9U2M8-F1-model_v4		yes
1080427	SKATAQENNTSNGIKMYPSLSCNDGDHPKNNCCRFAVEVFSHHDIMAETQKELSCGSGGKYECCIEVPPLDQVTVATSSESTTSEYDGDDLVSTSSSVTCDIGDVPSPRTIFGDYWKSASQERLPFRQSVGVPAIYENHCLNDGLNSLSTLHPSRASSIFQKDEQVLLKEAAAVNPARGMKRTQARRSIFGMVNMEVEAGQEHGVHGALVVGSMVPRGASETVQHYRDCFRKCKSAPALRPKSVLRSGRFSLRKNRACEVDNANEILSSSTRSVSFNEKVHVTVFQKPESSVLVEQWAGSGWSKWFA*	NA	NA	NA	0.00848506	0.647402		1080427	N		yes
982421	MLEFLLVLFPLPYHGSILVAFHLLYPQQRGLHAYYLHCVSVFLVCQYRWSKRRLLVPGLKIPPPTQKLCFLGFLFGQQEPAFLLRTAVQAVE*	NA	NA	NA	0.0355929	0.646462		982421	N		yes
984310	MFKYIYNISTKPKPIMAFYHCWKCNALLLIVCGFFRLPSALSFQLSTPFFVSRQQQQQQQQQVQQLPQQEQHEQPKPKQQQQQQQDRKIILSNQQISRYLSKQRWNQHHHYHQDSFTYSIKEEEEEWRRLQNYNEQQHHQQQQQHYSIAREQAQRKIHASEASRREILPPPPPPLKLKLNSNQENINQYNFYDNDQNNIGRGGGDGDDIGCYGRYGSNVMISTTDAGTLIIDVIAPGWNGNYNLLTGGAFSIAWFSLVIPATLSGGITSALFMIPFWLAGGSLVKQTIVDPFIHVRLEIGEYAWSLKTTRNKKNKLKSHIVEEGSTKQLNGAQLDISSINNHGTIDGHQQQQPPSYRIKLIGTRKEITFTVPLATDDELQNLCDLINSHLAGYRNNVVS…	NA	NA	NA	0.0178622	0.64619		984310	AF-I1J8C4-F1-model_v4		#N/A
1086916	MSNFGVRVVEETVKIPLNTKQDLRNAKLLPLSIYQCQPDASRIEYMWPNFITAVEDAWKIRRHSLGNKHIKNAVFRASLENMCQDFSRRTYNMQVKFVERVEEDHNYYSLHVLRLNDASDLIRNLGQTQTAEIPSVLMVAEAEIVGIRQDVQRSIGTTASAAASATMAESNFLGMDANTIVSPDSSVVTVNANSHYPLSCNASARPTCDSPATEVAETASMPVLVTVAPMEPSEPMALRSALERMQELESIRTYLTDDEYQEKRQKILDEI*	NA	NA	NA	0.0432136	0.635724		1086916	N		yes
1239786	MAAIRDDIRSALKQLVAEHENEETPIEIMRMVHQEALFLQETEKVKDALRDDPFEVMKEIEPARLDRLVGLMQITECHRVHTKSGYSNISVTLRINSDMKMKSSGVNSCFEFRFQYERQDMGGTEMLSNPSVFYGIDISRDHGPAERLLWVEVYSTTLTPPQKPPAINLMDYANEDDVDESEWEDMTDDGEGDNCREKHTTIVRKRVREGSFDENARLPSSRCESMQVSSVEQDVDMGKENQEMPHRFIAGVDPEILQRFLEWSQIGTPDELSSCYFLLTFPFYEHEFDIVGFVLDSVFGASDSGENEVSGTEE*	NA	NA	NA	0.0248225	0.634651		1239786	N		yes
1059698	MSESPPPLPPPVPPVLGQPTQSPWLDRVKALLGPRGYDHTMRRSIQTLVIFEAKRCIQPRIGDLRPFQRKVALVDQAQALVNTLDFCLPHHKAEILWRTSTSRETVTPEICWKRYQLVQKELDRLAEMIKQYMAPDRGHQEAVDLLEQHLFETSGDNQGKPNIGKLVPPNWGFTHNHVILAFRLYYKGELLDPDFPDPVPPKNIVVPALMPKERTSIFKSEMDDGESNNTRTPSTVGGRKSAVGVLVAGSESMPNTLHPSIQAPNPSDERRKQLEEIRAHLDLLKEFEDLIGEEEMQDRKQQLFAAMPPIPPTFSTSNKRQRL*	NA	NA	NA	0.0181852	0.632017		1059698	N		yes
1067221	MIWYGLILLTLLYGGFVLVVEFSIDDECLDEPCNSEGLDNTILGWTTDFFIATGMIFLGLHLWIYHGKDVHSSAIVALIFMALSYVLGGLGHSIWSNSGYDDNIAQQEYFIAWAVAFTLMTVSVHQTFRFVHQILEQYCVVDLPNQTLWTRFLMMGLNLVIIAWGVTVAGYSWCASQTDLHVDDVIDEFPDLDRARDLDECYGLAAWGEFSWYVAFSLFWIPSGALLRKAILLNDSLQERVYGLPNALAALLCPVIAWTFGIMLIVWTGVVAIILNEDAINLYATIYAAVIYHFGMLAQYFLFHNLALSLSKDKVAGNLEIPYGKTASDGSNGAGHAAVF*	NA	NA	NA	0.0127229	0.626647		1067221	N		yes
1111647	MSSWCREGERELENENESNCNHNTYQVYNSFADVVDSSSSSCSSRQKLQLPSTPDDDDDDVLFPIDFPRGCYLNNLQNSCTLLGPIRKISQAVFTLMFHRTEKTIDNIITDNLATMNNGLNPVQAILKLSQYSTEDKELLKH*	NA	NA	NA	0.0118306	0.62456		1111647	N		#N/A
878604	MTTTDESKVTLEAKKGHLLVWICAKVIFSASLLYAAYSQIALPHNEAALLLDEPVSQVFPRRRLADFEDNHIPTYMEPLMKDLEHRRNLFRESPREEVKYWFEYSGPLQKYYYRFSRQRGRADYFEGRDDSGVVSARFLSNFGGTQEYRDLLLPKHDEIPNDVEEASLRLYRNCLALGSAVRSSMGAGTTWNSWFGKASKRPGEDRCRVLLVFNTVGAGRGRTILWETSPPIQNEEPPQWISEQATALTHIERNFREINAMCQTGLIAARVQMLVCENISPKWIDWMDSLLVDCGGRPWSQSQNDKLEERPSPVQIVVVSSAQTAEVCHDLKSGFMEQRAQDLIFAHSGNTDSPNEKKTNPALVSSDEHDLYVSMKWNTLVTTRAISSFLQASSDMTAA…	NA	NA	NA	0.0420223	0.611661		878604	N		yes
1234778	MNWEMIYEKELEYLGGRAFTSPSFFLNTARKLASHGKPHAAFRVVTNCLETGIENVQMLRSVGYLLLSLGGHPYVDHAIAIFDHIRDLAPTEPTSFLDGALARFLRSHILFSECPRSPGISDDLAMSQSLICRVLTHRWADRFDEVEWPALILLHYVSHLVEERNSIVPDSVPVWPTKLLRCFEAKEDGSSCPLRCDDFDLALCVWLGWDTDKTDIDLHVKEPSGNEVYYGNKQGIGSMISRDFTNGYGPEVYILKDKAAAQATKSGNNFDVFAKYYASHQDSKLTGSTSAVVWTMKKTEKKKYSVTFNFLRLNTNQEKTHVATVAIAKA*	NA	NA	NA	0.0137289	0.607121		1234778	AF-Q9HVT4-F1-model_v4		yes
1087659	MTNLFFNLELSGASISYLTVPSHMQDDKKYQPREGSGFGLFQSSHETRGILDLDSRNSGRTRKRQESSNRSYAVEFNNRISTTAEHKSKVDDLSSRRRRHSAPVAADILKALNLTKSSGQHDGRKIDGNESRCCTNNKESWKDAIGSIKKLDHDTMSPISVKKMVFRLKESAKRMGSLPQNAFESILQNLGLPPQEEENPWLQQVKTLRHDHQQQMDQQEQEDAKAVPTGTTDRLLHAMSKTILQEMDGDICQHGNKLRQSIVSLNSSMSELSASTAPKLKSPPQKTTTNDYDECSDDYAEESSYFEEVVEESDSSFALDKPLSVHQRRKLGSSSHHRRSVASSSNHFRGIDLKSSSRHFIESIDVAPECEEFYEDETVVDVEEVSTKKENHLLNENSS…	NA	NA	NA	0.0111506	0.595905		1087659	AF-A0A5K4FCB7-F1-model_v4		yes
1048315	MLEFLLVLFPLPYHGSILVAFHLLYPQQRGLHAYYLHCVSVFLVCQYRWSKRRLLVPGLKIPPPTQKLCFLGFLFGQQEPAFLLRTAVQAVE*	NA	NA	NA	0.0333637	0.590671		982421	N		yes
1059782	MMLQIDSDQITKRFLILGVALVAIKPRMPFDRTGFTVGGNLSHGFRKLLLGIVAVNFCRLVLAPSRLSTTEEEYGRLFSDLLGVVEVTALTLLCFLTPYVLETSLSHFTNLTPGRGFYCPLIAATFLSLLGVILSRTVHPNLWCLKKLANAVSGPPVITVLRQFNLVSSFRSHGNGFIMGQAVLTTEYWHFVLQLTCAVGYALQRPTRTSSGVSSEWDAILEAARESAFLADWVRVLMHALFLNYIDEMNHFHSFESSDASERDEGSPISSGHSLVKSSRAV*	NA	NA	NA	0.00239685	0.582487		1059782	AF-A0A0D2GCN4-F1-model_v4		yes
1033307	MPGKTSKSKRKGAASPDEPKFRAMAIAEPAPNLAFMSVTNDTKTTKTVTSAYDHDHSEFNTNQIDQSKTAFRPKTEGWEEPSLTVIGLYYPLGPCQKRFARSQLKEILENLPIVFRALSLQTKYHNSPISAECRSLDLVGLEVVILAARDDSECVLLEVCRREGDSYSYHCYAQQILLSVSGPEPIRPIMGFSWNLEALSKADRVAKNHENVAEALEIASNMLSSERFDARKLAVESLVHMTDPHVSGWATSQIIANCLLDPKESSQERLSEELLTYAAQETCPLHTDDSTFEKIAEAEVAYLCLVVLSNLLQVAAAAKNIDVQTFLKSSRVVDFLVEKVVNVQEHPHHAYYATQCLLDLCTFVPKELSRINRTIIEQAQLFGESSHYALATVSQKLLV…	NA	NA	NA	0.0163257	0.58246		1391396	N		yes
924771	MPWSCGKGVLHCKRYLALGEGFGVLSPFLGIAENIAAHVVETSGSSFEGVDCVLTGKLHDLDNNILGPAVNLVVGTLMEAVTKTEEFFKPIIVSLLAPIDFMIKKQKTCSGFYDDDHDALTVISVS*	NA	NA	NA	0.0344704	0.580133		924771	N		yes
1381743	MPIADVSAPIHSTIYYAYKNWPRQYGLNKTLRGTKFPAFVYNLWPVSHHLPKTKIILGIRHPILWFQSFWNMQASTVRAYLTLSPYNRTTPCQQPRGCRNECRHHHLVCMHRSQFQIALSRLGKTHMTAEERQWLAPGYAYGGNNIRVNHVVNKIFLYDQTQLPEEYFWESLAEFLDMPEIEHDLYHGSHGAGKPWSHLAQINVCDAQYDDFRALMMPIAHELSVWLTNYFIPVAENKTREDVVVANSTRFRDIVMSYRNDPCHRLIRMDDGSYHLREDVLANAANTTKSNTSLGSEVE*	NA	NA	NA	0.0398736	0.577742		1381743	N		yes
1068593	MSSPTVAPPNGGRPSDQRRKQLGEELSVPTVSNFFPIERYYEAADKVYSSFQDAFASSPKFLDEAYVYGKRYCLFCIDAIPTHNYYRAEKYKRLASKHNKQVEQVLKQLEMVAAKMDEEEKERQRIAAEKAREKAEEMARLEAVKYKDLQIRADRVLGRNGEKPPLQQSQTNLEASAMSKLKLLGASSLKQEEIGTGRVRGQNTHGDQLTIKRDPSGEEPSGVPSSRYRLMSDSEDDDEEKKTNQVLPLPPSVPVPGGNTLGGAAPPPPSYHQALATKRDARYSQSSLSPSDGILPQSNSVSTEAMKAKHRGRIPIRKLQEEYRKAYVQLTARGKIKALPVSTYQGRVSQSTNGCTVISALVASRHLSGGDRCITDSTLVDVIDRQCGPLLREIRTKLG…	NA	NA	NA	0.0105957	0.571664		1068593	AF-Q9VW36-F1-model_v4		#N/A
1214886	MTTNASSFDDSAKSSTPCQNGSEMAKTLSSPEHSSSFDSNIETDEVIKESSWRKCFQRQDTPAWLHLDPDYNAATVDCSKATSTTPRVSLIGRLRMSLRKGNLRKTGNFAS*	NA	NA	NA	0.0450748	0.571375		1214886	N		yes
1029748	MKRRNCEQSFCWRRRLRRTTVMRTPSSFRELVFIMVLSLSRTSINVDAYLGRHIRFGRRSQMHNGPETSCPNLTGIRGGDGNGMSRIDEMDDGSPFDNNSDEMRSHVQDQNHDMEEQRLFNVDRKENQSNDTERLSPSLDSREVRRPWLFSLFQLHDMVKAETLDACEESHSYDRSSKNRGGALVKQPLLPPPPSSNPRQTPFFLRWLGSKDEKIQNDDTKMQLTMGMRQQVERMLWNNAWIDATVSTEPPPTGESNAIAAAVEDAHLMTRKDNDEDISSNTKEIHTSFTPSKHQSKDGDNHAKKRNYNKKKRRNTLNENRENNTEETATAQKHTKHQKSENDYSANKSSAFTTKKQNSTDSTHKQNSTDSSENLESETNLSKKQESQIITSATPYTSS…	NA	NA	NA	0.024251	0.570659		1006453	AF-Q4DLK2-F1-model_v4		yes
87893	MTTRTTRGRTATMSLSSTQKGYELADLLFDSTSTAFDGWEWTANLGAPAALVAGAVLVTLSETRQDFAPLNSDSTLVRMIKQITRFLLLSSFALEVVSIFVSTMTGSVLLSHGEQTITKKLIGYTSPLALLHYHFEFEYLTIQIGFLQGLMNWLAAVGLEVMIPKPKETKRARRMNNFIASCLLSLNLWILAFYNHHLSFYSDYYSMIKRFIILFMRSYFNFTSNNFRPLSLFYGPSFMISIWLGWKAFNVGNPKDDDDDDDDSVDNDDND*	NA	NA	NA	0.0483311	0.567935		87893	N		#N/A
1101490	MKDIEFQQGSASDIHLAKEILGLTQSDGQSAELDDIDKTMNPALHSQIHRTSQVDRVQSSGRNNQISTQIKDAKSKYRYPNPRPERQPMADASPAVIRSSTTTTTTMATETKQRLSWVNNLHSKEILGLTQSDGDSDEFQLQNVRNENIITVESSPNGSRTATRRNNDITNVSSKKKKGKKKKKIKKSSHFAESSLVSSRSAVDSQDNNDEHGGEVNNGEHGGGDEEAIMDAEVTFVSSSSPDEGNDFGTRSSLHEGTTTQKQYNEQRYSDDRRDQEERKRNDDDDKGCCCWSQTAFLGTAILVLSMILVAGGIVLAVLLTSGGEDDAENSISTTSDSSNTKPVPCTPECEIDPICRISPKHQECVESGDLFEDALPPRPEDDGDKDGDKDDDKDGDKD…	NA	NA	NA	0.0373684	0.550912		1101490	N		yes
1063705	MLRNLFRKSARTASQQEQRMTTMKTTSPSNPVEQQANALITSDADLQAESQVQASTSTKVENRSGNVTERENQNEQERDRVFIPLRMGGGGRTHIVSEGSSRLVEEEVTLSDLQRMTELFYDKAFQDVTLDKFIRSHSDPHGARFAKWIHQKLSGSSVWDDDRRQRNLTPVRLAGGHQHVVHDRSSAHAAAWYSPKRPTREVGRHFELSDCRVWMRLHFWAMRESGLMEQSPNFCNYYVRFIAHFVRIYESTAPAFARDSLRWSANPQNIADYLARGRYMSDVMDLSLEQAEAQIPEQEANDFVWPYNQVPLGEDAGVHGR*	NA	NA	NA	0.0238925	0.550553		1063705	N		#N/A
1020759	MTYKSSSSTPTTKDHRTPKFEDELEQANDKRHSGGRSFSFKWIGLGVLVLVLLVCIIAIPVTLVKNNDDDDDDDKNKSNVPMNDSDLPGEPVSFDVISFAASSTSSSPSFVLKISSEEGRVVTKTVTDDATGEPVEVTFYQGPLEIPMLTETFGQPFTLYGAEIALDISAGTTSSGTTAAQASSPHVDFTLMPVPFFAPGYINVPQLEESQRRRMTNLRGNIMSQQQQQQQQQQQDDTTTLAIPSKSRSLNNELPPWLSNILDLIVESVAAVFGADFVPLSELQQDAVFSRYLQSVSVPDDTMFLIVSINDDDDNNNDEEPDIFDAIRETAQAIANQAVQFLFGDQPVQGRVAVSVNDDHPTVLVAAKDVFFGDGESPDFLRNITKYVTIDVEEIVVGF…	NA	NA	NA	0.049762	0.534525		1020759	N		yes
1014616	MSQPHASLLIDDAMIDDPQDTITASTAITSFWRTDDWMSGVMVFLVGEQLAIVFLLPNAMLSDSGTVTAGLVSSLGLLACLFFALGGLVGFCTKWGWWSLVPGASLQILVILYLVILYLLSHA*	NA	NA	NA	0.040461	0.533458		1014616	N		yes
975815	MVVKPSKSVRQLSPKNRRDMTDDSIIRGAAIIRDHISRLTDGCFDHQTWEKSETTGSTSASKESYLVSEDEENFSDPWAIKIPSLESHRPPRAVTPPGRQDDETFGFDSISSGNGTFTSSGRPVEWANRALSGDILVPLSARCRQPDTHSSANPLKPQTSMKLGLGTARMSSYNLVGPIVSTDDSDDKLGYSFVDDENEEDQDIDRPTDRSNYSGNRRKSSTKPSCRRTRILQLVTCKYDTNESSSSKLPQERFDKYKQTRLDMVVSPASVEYFMLMQDPAFRHAQKAGLLWQSLVGSQIRFPSSWWNGDRSLPLCLDNNKKRPWKFFGRYQSFNPQLRRYVKHRSAPGRLLLHIVVQDLVTWKPVQDIVVGCFDPNARGIRQTVDVEGNEKCRELWLA…	NA	NA	NA	0.0164246	0.528997		975815	N		yes
1047742	MEQELRERIMNEAVEAQVITRSFFFRSSIGGGRGGGGRRKGSDKGTTADDKNKINNNNNNNDRQLYCIAAAVVIAFLIIAGVGISVAVLITGGGGDSGSTTPQQPNNNGGSSSSTEELFCCFEEELYFIQGGVFNCSTNEFCNENQENCQSGCLGSWFDVMNPDSDDLPSSCCFDPLTAACFNEPESCGRRDDCEDDCNGIWYKFEDGGVDTNGDGIPDDLLAPPTMSPVLASNGGSSSPPVFDEDIFCFEDPDWYTMVEIDNDFERRSCNYVRDDPEQRCFLLGVDDRKAQDACRTSCNEYCRSINGK*	NA	NA	NA	0.046182	0.528846		1047742	N		#N/A
1083535	MKSSLRSNILGIRVQQRHSGLRPSSGGSNNSAGSYRLASQNNSKFPNTAMAMTIQLLLGALTVVAFFILIFNLCFAYTRLATDHFNHNPRHRSHLNRAYNDAIAKSDRYHPGVKGNSWRRNGRRQWRTPQNQNQDCDFIESVNDMLECYRPELVNQLLQGLQKLPPHCYQDEAVQDGVNSTIHRRYLLHNWAQLQSCLNFVRSPRKIRSIHVLGERHSGTKFVADQLQSCFPRSTGNSSATVKVHRDWVRSKHFFQPLLREDEKRKQFAIWPDPSTSLIVVVFRHPVDWIEAMRIKPYHAPFHLQSFDDDGSGGNIIRPLPWKQFCTAEWTMPRRREYEAADLNSKEKNSTSNMRLSEGDQEAANNLTQQCRYDFGPHEIVPCLYNADSKLVPDNRVRG…	NA	NA	NA	0.017499	0.528559		1083535	N		yes
1243199	MKTKFGKSAPVDNPTILEVANQLSRKCFWFADGLVETNIIPIPSSINDNTNSVEMELLLKTNVLIALGLRQDRDLDFCSNLFQNRLKNNKSDQTIKKKQQCQFALDCSTTINNKELSSFVGPFNVGSNYDIIRANLFPWTEVATGFRLSEQMLQLFQKWSSDEFIFAILIFLNQFSGSQIDWVKHSIDATWEKGPVRNAKELYAMISNCGDCIVNCVNDDTCRECLGKLTANDTRDQVASYRTIVSYESDLLRDFSFCILQKNNIFNCDATIPTLPKVQPVQFFRGQRLTEEIARSLLVGHLDDDSAPDGGMKSEISWIVALGGNEAYDKFPSQNQVFYPAARGRDMWYDPVFRVETLDGRHIWCKRHYKVRPQKQPGTFRFSVLDNGITSDEFWTIVD…	NA	NA	NA	0.0348515	0.528495		1243199	AF-Q9SJ13-F1-model_v4		#N/A
1203137	MDRIGKHPNEPQHDVEHSPDTNEKNDGRNSRNDSELRHDPVEYLGVAEPSIFETDFVVDLTSSTPANSTGAVDPRNPSRLYLQDQERQRSSHPPSLTAQQRYNTSPMTATPHIPNTLAMDSSLNFSLRKSQDPFGNMPSSGLINPTATRREEQNHNVPKNNQQQMQMQMQLQAPGAVSSISFPWNARQQHPSTAMPKEVGNTTVLPMRTQQHHHQQQRLQIEQQPKQDESTDEIFDISRALARGKGTTASSIEHPRAILGLNANSPPAITSGTRGDLVDAPKEHASQEISGPIRPPFRYQHPLSRSSSNYTTQDAVVQLSSTGINDTTRSSGSDAGILLNNFIPPHPSPRHRQRDEDHEPLPSEEIGSIATSDSSFTLSSPFRRDDFDHHEGDDSSVEL…	NA	NA	NA	0.0323499	0.526509		1272692	AF-A0A0P0XFY4-F1-model_v4		yes
1032923	MSSPTVAPPNGGRPSDQRRKQLGEELSVPTVSNFFPIERYYEAADKVYSSFQDAFASSPKFLDEAYVYGKRYCLFCIDAIPTHNYYRAEKYKRLASKHNKQVEQVLKQLEMVAAKMDEEEKERQRIAAEKAREKAEEMARLEAVKYKDLQIRADRVLGRNGEKPPLQQSQTNLEASAMSKLKLLGASSLKQEEIGTGRVRGQNTHGDQLTIKRDPSGEEPSGVPSSRYRLMSDSEDDDEEKKTNQVLPLPPSVPVPGGNTLGGAAPPPPSYHQALATKRDGRYSQSSLSPSDGILPQSNSVSTEAMKAKHRGRIPIRKLQEEYRKAYVQLTARGKIKALPVSTYQGRVSQSTNGCTVISALVASRHLSGGDRCITDSTLVDVIDRQCGPLLREIRTKLG…	NA	NA	NA	0.0149567	0.525884		1068593	AF-C1HC78-F1-model_v4		#N/A
978748	MNTSHAFRSNLMQQFAAQARSQSRPPLALLGLFSDDNEQLGRFPEISAAPPNRFEVETADVVNPIRHSIPSQSCNVKRRHTDSEIVRSSSSVSLALKPTIDFSIPTAPAEVPSRNTNNSVASQSRLSIATEFQNMLQTRRMSSRKISYPKKLPSFYERHDNSWVEALDRAVRCGQEALHQKKANLLTFKKMVAPSCATERLAEIAYQVDLRRQISQHQGSENGRTIERNCSCLTEAVQHAHSKKRRWEQIPAFLITTISEEDEILLTADLQMDQYEVLPYRPPKTEKALENYAAGCAAVQNVLLSLHSEQIAAKWATGPVIKTLAFRKLVHAESNERIVGLIMVEKDAADTFKARGSIGSN*	NA	NA	NA	0.00851768	0.52419		978748	AF-Q5F7A2-F1-model_v4		yes
1076469	MLELDRKLDRRERRAVPPKLNDEFTQNELLCENGGNDECSIEVPPLDQVTIASSSESTTIEKYRDDCASTCSSITCDIAEVPSPRIIFGDYWNCEGRERLPFRRSIALSEFYVNYYHNDELYSLSSISPPPSSSIFQKDEEVLLKEAASVNPARGMKRTQARRSIFEMVKEEDEVEHEYGALVKGSLCSRQLSIGPSDMIRHFRECFRKYKSAPAFRPKSALRSGRFSFGKQRTYEVSNANEDLPSCMKRCVSFNEKVHVTVFEKPESSMPVAQWPGSGWSKWFG*	NA	NA	NA	0.0356431	0.523361		1080427	N		yes
1033991	MNRAIAAVLVSFPCYVEPRLEAALVMPHGDFAWDANLLPHPTDREHEAACAVATAARQAGQWMEEVVHPDVIFLSTPHGIAVQHNFAIFLGAEEAAGSAHIGQDLGPFQDATRTYDINLDELLVNQDLSQSLIRHLTTEEKTHEQQDDNQDNRLVDGKKQMNVTGLDLSPDGSRPIPLYWGEVIPMLLISKRTETTQNLPYETALENNKAALPGIQTKPHAKENETLRTNFYGHSHHRGHRKLNKVVKPRSHIFWSMPRRRLNADGGVEMVDELLRVGNEIRRWMENDEANKNTRFAVVISGDLAHTHREEGPYGYSSEAPKLDNAFKEWAQNPLCHPNSTNALLERAKTFQAKGKACGFTGMILLQGILCGQKHGGFNGIRYGVTSRKTSEQRDGIQS…	NA	NA	NA	0.0192879	0.522778		1033991	AF-Q9HWQ7-F1-model_v4		yes
999560	MKTMERKWVWFGLAMTLTGTMIWSMRKIENKSLTLRENKIIVFQSAATNPLGESTRITTNSIPTIANLTAVNVTTAIINAHATTNETMPDEIIPFYLYPFSSLHWLYVSCNHSMYEPKHDHAYFAWRAMLRHPWRTNNQSYAKLAVIPAELDDYHRKRCLTTDPDLVVQEIKSLVHKNPELFPRVRHLVIMNDFRSKPKKKQKNQNVWRALEEALYPTMIVANMEQVDFRFPDSKDCTFGLGYTSNYATTFAGYRDLDAVDMPGALVFGKERKYSVHMAGGVGICVKKNGYRHRNRLFSSKEYIPNPFIVTSWTAAGNGDCMVAKRELRRCNNTYTNASDLAELMTDPTRPVGDFDRCLLPSLDRVTCQKTQELSNYSLVLRGDTLGSDRWINAMTAGT…	NA	NA	NA	0.0118943	0.522601		999560	AF-Q9FLA5-F1-model_v4		yes
1076578	MIFAKRHIPGKGHPNPTTTAVWKNLMPLWPKLMMVSLSVVIVVWTFSGGDDDVSTTARTLLETAAREFSGGEEPGMAGVLEKNGFKFARSPTEFILEAAYARSGQNNSNPLYDEHELRMIQRSLNTMRGFMNQGLWSGSHASMHFLGTGSCLIKLKQPADQVSVGSMHGVYLQKWRPHAYRGKEDECDKRYRLRTVLGSELETALWLDTGLYGNGPWSTCVSTYIKIWERNITKPDSKTIQFLEDLPLYMLLCDEIEEAMGGEAILSGHWKRRDTKFYNDIVTLANYMHEPRLVNWMEDARQMSHAMMHKEQAYIHFKELTPPNFDELFNTAKLNPEADSVDLDRWSTMVDVTRHEQKLIAPFFKPNLLPGTRNGIHTSRDLCDKVESGEISLDQYMDQ…	NA	NA	NA	0.0281777	0.516679		1024768	N		yes
1001765	MFDALRRVISEASGLEGEKQQQQQEQQADLQPFSASVVDDVVALSPPALVTENTTNMEEETDPNHSASAPLSMVHSTTAGVSDNCTESSSLSDGSVEKDNKNSRQNNNKMTNSDAMYLEDDEDEDIVMGGPMTAAVRQSKSNDQADRGVLRTLGSGTTSKKATPNVIQAETIEAGNHRTGGRFPSQSQPPPNLYQHQSQLPAYPGAALQRMDSGSRAGDSSGSSGSYRASSQTSSRDWGWFEEIHVPDVGWLSAQLPSNSSSMKKPSHATGGGARSARGGGVGAGEFTTAASNLKDGHSDSDMITDEQDVQEIVRIPELDEETAAMAVTAPNYVLEESLSSQQLWKNTAGTRPPQPLEERQFYEKMWAQNFERSQVNYRMPVEVLAAATPVSLNPFADG…	NA	NA	NA	0.0102543	0.514174		1001765	AF-Q9VQG1-F1-model_v4		#N/A
1038294	MGNPFSKQQSRHVARTSVSSLVRAIRLQDWPRAMALVQALPEMAKLWCQRPLTEDYFFLGWDEEESESRPGHAAERDQKLQSQSPPQRQVSNSSSSYSLMLPLHEALMMPQSPPLAFIQALVRAYPKALKKTESLCQRLPLHCAVLSRADPSVIRYLIERYDHACFTRDVFQKLPVQYAISCTEYMNSTGNEHQNYKHSQQNYHHGVQTPSDPRVIKLLTQATSPCDFGDGGMLVLEQVEKEAATGRKLIISSLSSMDETKDDLPPPSLSVLS*	NA	NA	NA	0.00645525	0.512304		1038294	AF-K7LZG4-F1-model_v4		#N/A
977313	MLESDYLGVIPPPECGIHDDSDQATKDRKALEMISSLGDILRRPKTKKYLREQVKVGDKRAKSWEMLTRRTSQDIYVDESIRLIQANRYEIFFHEAKNKSSQSMDEILNPQMPTTTKQMIVDYCVSQAKKDPRLQDGREYKFGNFSVIVNLNSVEAQAPHVDLLRPNYQFGMLLTAGPGTIWYNTKHKVRSVDDLVQAWHRTDERDRKIAEVESLPENLIHALRLSSDVNTLIQGYGDVLVSDEELDAAEVRNDHLPIGTVLCLPGSVVHAGPKTDGFRAILFFSAWPTDSLNVPEYDPDTQYGSVFLCGRIVGLLWRQVGMDEKARRYLLTKLYRHIRQGRKPKSRRIRRHWAPHFPKGDLTDFIDKMEEDNTKHENDIRLIAEMASNEKLAFFNVLG…	NA	NA	NA	0.0477826	0.51106		977313	AF-A4I4E5-F1-model_v4		yes
979082	EEDARDLPYLNIFAKKKQQQQKLRDVHKNSIDRPTQTTESFPITTTYLGAKRLLQNMDPYLAKRSFSNSVDDHKDFSREDNRLVHVPRSIVRGLSQSVRSSLGGLFSGFTPRVLIRGGLQEADEFLNYNKVAVASLSPELLRQACNNRMIGCPASYSTELQKSLSEWLSLVGNIVTHY*	NA	NA	NA	0.0205466	0.506422		979082	N		yes
957163	MDCDSELLSKAEGTIPLWRWFQLQGPHSLRISVSEIAACTGFHPFRDVLRLFLFSHVYQGRAGQALLEHDASLLGISLQTDEDVLKELAEKAGSQTQQAVKFALEVQKDPSKVATIERAKSIKEKVVKEALKSKKLTQAELDALRDGVRSSVNTCFGKAWEEEALDLCEKQYGWEVRERNSQLREWPFERNGKFVRPQRDCYSVNLRPSLPPTKRLKTEVICLLEDEDVERHQDTVCWAKRSSPAGKQKKEGRSKSMSHGSLTASGDDGRCMVKTERIRTDNGLNTNQFTNRSTSSNKKFESGEFHGPIDNTQTIAPRSPPFFLLRGCVDGIREEMVPCPNVDRGGGRDQEEHDSWAAVRVIVECKHRMHQLPTAPPLYDMIQATAYCLMYKIQNADLV…	NA	NA	NA	0.00669639	0.504318		957163	N		#N/A
999912	MGDVFTPGVPVPVTLAPTVTPLPTVSLAPSPAPTPRQTPALPFVYPPEGDTAFGFRYRNDYDQAHVHAYRRPGWSWHDPSQGYGPFCFEEMCFNVTDVCDQFGGTLLHDYVCSFPDNINIMGPSCWHGECLASGSGVCSRVDGVTVGVADGSEGPQWCIFGGTRSFIGPMCYGPDCFASETIESCNRVPGGRVWNRDFCVVDGFWTVVGPICWSGKCIFGDTLSKCVELEGELFARRWCLIRGCDWTVIGPTCSNAIQPLSRQCFEERTREVCKELKGTELGQRFCVLPGTQWTMIGPTVFATTENIGKTRDFCGDLGSNLAGFFNFIESYDIDGRFCLIKDRLPTTGPMCTDKTCNQTAALEFCDRFGGNPLAGGFMCTVSPFFRQVVGPMRYADSVF…	NA	NA	NA	0.018424	0.502586		999912	N		yes
676416	MFALQNAANKLVTRRAFATASSKIPRDTLVPEQYQYSFKKAWLSDSSTYPILVIMTCAASFATGMTIYASLNYKGVKVRSEHKGAIIPTWKEAYGPNTSNRLTEAITRTPISFLSHGDRLKSLRHEGLGVDHDEWLARKKAE	NA	NA	NA	0.0479997	0.501252		676416	N		yes
957325	MAHRLNDNDDGISNKVTLSQNIGCRRASQYCDREICKKESRTNNKGKAEDDDNNKSALRKTVDTVSQSLSKTSHDSCQVQDDGAVLVKEQSKNRSPSPGRRDRAQGSREEMGGPKGKFISHSMNRSRATHNSRRSSSRPKSSSRRIADSNPRIVVTTQQKGPEDSIDRSESSHRSSNSSRTKLHARNSNRSEHIEGSKTLTMGSSHDRSHSNRSLRRKDGESTQKPRRGSYTRKSEIEISTDDKRQSRQQRISRNDPLRRLGEDRIRNSSSKRRSSKQEESEVPRQEKRKVYSEARNSNKREEDHKASTDMGVVDDITATEDLTNTELDESKSSIKEIKIIETSSHSKDPAHRLSQKANVSNSNHNSDTMRRKQNMESNELSSSQHRATRGFSLSTEAR…	NA	NA	NA	0.0271113	0.497434		957325	AF-Q9VSC2-F1-model_v4		yes
975985	MALFPREFKRKKKRLIWIVATMQHRNDWMEGTDLNDARGRTLALQDESIRGVNESHVLSNSVSVARVPSQLQSDASISLHEPSRSQPRHDHYEQQVSNHPPVRIWLPMRSNPIAIASPINDSESRSMKNKHTNNDDTSSNEESGNRDVFLRPPVAQAGPQQQYYEQHHHHQQSFVTTTTTTTTHSNNHATMISASASTTNKSDSDATTTSNFTSSLPSRLLRAPLLGSLPSRNIPAAALPSPLTLSSNNNNNVGDFSLNPSIMLDTRSTTTNSGSDQQQTQTQTSYGSLRESHLRGRFFDGPSSYRDGRTGGIYRIQQQPRTVRFPDMDYMVSSSYSGGGSGSGGGMSIGDRMRAQTQRNKTAAAAAAAAKSQEQHNQKSCLSKSNIKTSTTTTTTTKE…	NA	NA	NA	0.041037	0.496023		975985	N		yes
1005416	MTEALFLSRRQARFAERVRLKEQHGMSSYTEEKEEFEDAQAKRTEWLAGELDGWKEMLQEELEGSSKCTISSEEEKRRIRMRLVELQGYLHELRTQVLAQIAMSRTRDSEFAIIHGQFITCQALLDSAKHTLLPKGKFVFGRYRLALANLDQRTKEEMYDRVEETSKTESLPVESSKTDILLTEDVAKIENFEDVLIQVTNEDVRIYQRDSIKSNTLPLNANIIGKEAMLVEERRNRSTGPPSFLSQLKRCQIDFHHFSMGSSTFSLSNLFVVDSQDLHIRLLCDDPSCVVHSTASTIQSSTCIGAIHVTDCIRVSVEGHGFPPVQQLRLHSSAFLSFGGIHITAGAILEGCHNVTFYQNSSDENNNTSKELQIRDFDWLKPGVPSPNFSVFESSTCSM…	NA	NA	NA	0.0129605	0.488495		1005416	AF-Q95TP0-F1-model_v4		yes
1272692	MDRIGKHPNEPQHDVEHSPDTNEKNDGRNSRNDSELRHDPVEYLGVAEPSIFETDFVVDLTSSTPANSTGAVDPRNPSRLYLQDQERQRSSHPPSLTAQQRYNTSPMTATPHIPNTLAMDSSLNFSLRKSQDPFGNMPSSGLINPTATRREEQNHNVPKNNQQQMQMQMQLQAPGAVSSISFPWNARQQHPSTAMPKEVGNTTVLPMRTQQHHHQQQRLQIEQQPKQDESTDEIFDISRALARGKGTTASSIEHPRAILGLNANSPPAITSGTRGDLVDAPKEHASQEISGPIRPPCRYQHPLSRSSSNYTTQDAVVQLSSTGINDTTRSSGSDAGILLNNFIPPHPSPRHRQRDEDHEPLPSEEIGSIATSDSSFTLSSPFRRDDFDHHEGDDSSVEL…	NA	NA	NA	0.0202527	0.482247		1272692	AF-Q54NM5-F1-model_v4		yes
1008435	MTYTTIRRLSDKDVRSIFQCLHDRGPVPDAFNFFIVPVGANGLKLSPPSYEFSVGLYVLLRPEKRSKGQKECEDVPQPPKHLEHLLLPTKMSETCPWSLSGPQFPQPTGIQQRYCYPKGSPGYSSQIGGALWTICGSDGKEDLEFRLLHVYFSAKRAVNKGVPPSFMEPPNNSRIKRRKPASERQHLEFSPPASEYHPEFSPAVTESSASQTSVASCPSPIKGFEDFENARRYGGYHDYYHHPHHQMRQTYHQSYQQHNYHHPATIDYSLGYPSHASNNIFRRYLPTDCHEASQYQRRHQPPLPPTQKGSVENTGFFLSSTGEGTAIRENINKSNDSADSKPLSVSLEPFELDVSLKDIDTYWNDPLVSIMLKPSRETTTSGANSNDGASIKGEDDETR…	NA	NA	NA	0.0145193	0.479071		1008435	AF-A0A1X7YHZ0-F1-model_v4		yes
1003611	MMHPSYRDNEHRNPPHPRDNGIKPFETYHGDNDDEEGHNIAHYSEDDVTGQTGVFRSDADKRRSQGRRGRGYCHPYNKFICLAAIVFTVLALGAGISVNNRSDSTSSLAEKTSAPTPQPTAGTAEQPSPIITTPVPPTTQPSPIITTPVPPTTEPNPITFVSILNTLYPPLDLSLPEHIVPLAAFGHVVALGASGDITATAMKSDPNDENSYGAFFTFALANGGSMQTYYDDDASFKNATTAEKGNYQQSMSLSAGGNRFAFSEGPRVIVKTVLLDPLPLGDPIDHLGPDDDVDGWIAKQIALSPGDFLGVLVSSPDSSNPQPVNSILELYHFREGVKGNEVFQVWDRVAQLSLSSFVRQGSIAFNWADTVVAVGMVSAGMESVATFGRTSLDDPSAWM…	NA	NA	NA	0.033347	0.477737		1003611	AF-Q55DA2-F1-model_v4		yes
965616	MLGYANMKMAVQIAESAVRKSDMVNSRKSSVDDCLSVSEHAPSVRPDRRNRSKSFAATRRVGSASRVGSASGIPLPASPTPRLPSSPRHPTKIKKPAPRLPATPPKNLSHEELSMSDSHSHEAENEIEEAPIPGNILCGVSSSGSDSTLSVIEHKAEVLLEGMSGALETLLAQEIELNKTISIHNTRAWGRYNSENKVGAVLSIKKAKKLQAELERLVTVMDYLETQKDDLSTQLNEFKALRTLEEAMHSQRSSSTVTTTESLDLSTYSGFAEEIQKRLEEPFPEEAQQTDEEILEEYKAKIDKQ*	NA	NA	NA	0.0269039	0.460681		965616	AF-A0A1D6NMB1-F1-model_v4		yes
1050550	MSFHRYDSNYAQKTGKVAHHPWKQNNENNHSIDLFLLKSRRQNVPSLGVSDASTIVTESTGLSSQSSLLSKNSSFSRSATPPPSAKIPPPKPFRHVATVVSNQPHYAHHPSSLPPAASLRRNVVGNRKEDCDGRNIISTKTDSVASRSTFRHQSNTLEKHQRRILRSGSERGVFHSDTNDDLEKPLPPRSSSNFHSPKLDITTTVNQSVPTGRLVRSTSTESTSRLTKHLSTNGSELVDNDKDEYFGPVDLDLLDDRQEDSVSIESSLEMMKIEDPCEHSQDCGENLHFEIHPVKTRKPNSPPAQPPVDGSLYEGNPTEGNPTNGCNAALSPRTPLRDPEESSYPDTTDHDEKHKSLAFDENQNIDSCDKETITNDHSLEEEDPCEQESAPLDSFMRVE…	NA	NA	NA	0.0110027	0.459235		1050550	N		yes
1040128	MIPVFPLLFQGTQYASIQEAKSDPSIEATPEVSQARLTLAPPVRPLTPESTSTNATVSSPSPSTGSPCYLSPEQMHSSTELSLTPPDLTPPRDQPSGLYRRHQIAPISPRQLNSPTRRSIFGAECKHQSTARGSLGEAQRQDSFALIRRLVRPPPNALYVKNKSYFVEVDPSKLSLTQQQPQRKEGIVRPTPEIAIQTPLPELPTPLRRFYADPNSQEEVIPWSPRMTKHLRGEYPILSHGPSSILRESSYRHLESPNNSNNASPSFSSFSASSSESNDERTTKIEPVRFIEPMEVTSKKASSETHNVDATVLPNGSSTSFSETDFVMEAELISEAGGASPGRSMGQIPRGRRQQQHRVQFDPRVTVTEYQDTVPRYWYSEAELQRIKFETLVVVRKYM…	NA	NA	NA	0.0311874	0.458649		946642	AF-A0A0R0KCZ8-F1-model_v4		yes
1382328	MIVVEDKALGAKDTPKTPRETITRNTPRKAFMMKTPRKARLGQRGVEGKPPSVKFIPRRVQYLSLSQGQPSGLEKNTAVILPPPPLIGSDQAHCKRKTTEDDDFVLVFPRRNFHKERQRMPLLPRKSSIAELEFIVSASMVHIS*	NA	NA	NA	0.00550045	0.456584		1382328	N		yes
992886	MSNKKVDFEHLLAQESNYEEDNEGFDVEEDNEGIRSTAKSVNKKEQVEEDQEESKAQKREEEELENEKRKDFWAKHPTRTKEVGPRQGDDGFDPWGYITARISRAMNSSNDDDEQDGNNNNNNNTRTLQEITALQIGMLPCTAKYFFKIAPTSITTSLGLRGDVNQERKENRNNSDEANQSFVGWSPSLRVILCGTRCVKRRNDDNDDNRSPFSSPLALLRQHESTIIRHIFSFLFDPLEYVKITIPADLVAKTWGDRLMRFVHGRGPSTFHMNTKEDRPHLVSSIPPQHWELKKNSNDTNTALFPCKNNNFGIPKSTLLADAYVAFAKVGDVLDLFPPPQSRNVNMMPFVLGDRKSLPDNLQCYYDLVDACPWVREERGKVAFLTVHETIGVSAGATQ…	NA	NA	NA	0.0386477	0.446235		1034035	AF-A0A0D2H809-F1-model_v4		#N/A
987538	MVEFGGFGFTLNIAVGSFAMIIGRTDGSSIDHNIDVVVTTTSRDCILRGALVSLVFLVWNYITVAIHDKGNNGTARNLTNRVAVAATVCHASKDGLLTRIHAVFVIEFIQGCFPFAQEVFTIGDFLYKWNLATCTHLIARSSTAKIEFEIKTIAGSNNDRFPTAGATINNAAATARNVIPNYRRAATDAGDTIAAHASSVGQFVIEEHIAFVHDAFLLGAAATRGTWVVDF*	NA	NA	NA	0.00792719	0.444037		987538	N		yes
771736	MSSTSDGSRVPHEWDSLLLHDKLTPEETKDLRQHLRALLMIGPDTEDEDVDDLLEYTTAMISNQKPISYAVTELKGMEMTFFNTDVTMKIGNFLQTYIRNKLKAKASAVAGNGPQTMANNSSRGRWETARK*	NA	NA	NA	0.0396195	0.443912		771736	N		yes
975031	MSHSANSISPMQHPPPTKKQRAGATPQIPGGARDKLTRDADEAISRRREELAKLQNRVNNSTSFPGGEGISGNNPGRLVSAPSASVPTGNDAGMIPPMRGIEPRTSDIFPSAPKSVFSDHTHLSSMDASGNISVARRLDDSLVLQAEQVHAVPQEATDSSQVRPPPPPPQRSGSNLEASSTGSHVSRPQPNIPRPPADQRQTEIKPSTQTQPPAGPSSRLGQTETDHKQVTISDANPPVATFIAVESEHEATAQVQPSKAFAGATPFPNKKSMIFSGGTTEHEEQIARRDILQSMHDIAASPQQPRHAPAVAGDEYDDGTGKVQHDFKSAELRMQKELAQAQKDKANALRHQAQLEQELEKTKKELHKANETRNVGFMSPLAPSSLPLSPPGASVLSSV…	NA	NA	NA	0.02841	0.443159		946642	AF-Q9VCI7-F1-model_v4		yes
1036564	MTTCATPATRELDELEGALLVPEAHLIADADDRDENKDTTTTTNNNNNSNEDSCIPVTTTIPVDYIVSEDVHDEDITIPYAPAWPLITTGTTTTEEEDRRVREGEERGRLDAAIESLTVKEQQRNIRDIHQRERERIAHANARAKAVQMSENVGWSQTAVSLATKTPVAAPQSSSSSSTPLDKDKGRNNTTTTHNTTIDLLDDQSKQPPRCGTFGKEYEVAEYHIGEDYETKEYEVSEYKSVYES*	NA	NA	NA	0.0364225	0.442882		1036564	N		yes
812485	MDKKKTSANSKFVTKKTSNNRILCLPPYHTQILIGAVLAICMALVPTWEDFDGDIANHEVLTRSLGGLSAVQIGYVRIIFSLIMLGDSLYAFLWGIWEQDFEYSEGSQLETQLKVPFRGFFMERPYSLSRGLMTLSSFTMWAWVLEGIAFFLLGILAISSRSQSETAAVLSSPWLYRLTAIVWEISASTSLLVSAIVKYVLWPFALQGENNSNADVLKHPGALLEHNLNSLAALVEVGFLGGLPVRAQDACFCVLFGFVYIFYTYFMAYRWIPTDQQPNFMYPFFDVTLPGLTPTLCILGLLMVLMLSHIIFCLADYFIHHYNPLITVPLIAAMVCRFRD*	NA	NA	NA	0.0393595	0.434494		977988	AF-Q8W4R6-F1-model_v4		#N/A
1228070	MSQSGLLPHPLMELSDVRPIDIAFLLAVGFIWEILTRWIMLIIKRKPKSLVQKEMAVEVLQKETNEMRKLGPQKFVETSKLERRLLAQEKELELIGEERKKKRESMEKILLRYGNIVVSSLVFFAYYGVSIMTLVAPDNSDFVFDPEVNSVVDVPTFRTMFFPISIFGLGMRISGWGLNDPNTSIGALVVMWSGQVFAGKIMDVCDAIFLTS*	NA	NA	NA	0.00510766	0.434343		1228070	N		yes
1047736	IDCFWDVTCPEHETLLNDCIESLPCTRTISDINGGNFTTGTFCCHIVDEKNDENGCTSTHPHCNLSQDFCELSSTCLGLWFPIGTEPRPPPGSTVNGNDRDDGNKDQEVDVVSIECFLDFTCREENPEVMDCFLDVYCPEHATLINDCIESLPCSRAIADIHGWNFTTSTFCCHIVDEKSDDNGCAIKNPHCNLSQDFCELSSTCLGVWFPIGTEPPPPESAIGGGGVP*	NA	NA	NA	0.0429105	0.431716		1047736	N		yes
664201	LEELRLLRTMQEDNWLHIKTSTGEEDIDETKSNLESYVDTDFGSVASTFLDNFFVRHKQIRIPSSRKRVIKQVGMELQNLYQQNLEWLRHSYGQEYEAILDEKVIRIHNESQQQTHQKHVDSTNQILNQAIARIANDFRNAAMQSIPILARPGGVFRDMDLEYAPVLAQLLEDMSASTELWQLDHATTDAMLQIDEDDDTNGGKTKHRRQGLTKWYHKLGARLLVLGVNYAQGWLAWQGIQRAAVERERRFPKFPIF	NA	NA	NA	0.0296978	0.43101		664201	N		#N/A
607262	LWLIRKIRHHYQSSIAGVSPKYKYLCLFGWVAWKFVAMFLVYYVFAHTESTKPNQFWVPSILPPLLLETTREHQRHIRQNNKADSMIVRVLYIVATPIFSAKMGNTTTTSLTSRGMSNSLKLTRHLTSALPLLRHNVATMLEAGYRVDLIWIHEDENEKRDDPLEISQFYRLARQGFPADVSISFWPHASPFTINHETGKVTLNRHRSLLQQAWLIIRDKFPLYHLFLVWPDSARVLGTHVHLFWTMSQGILEQSIVEEQDKTIAFNKSQKPSGLLIPAFIPAMPIKDGYGQIPYSLSNGTSSQVHPNQWSHFETSLQSNGCVPGRPLSISTTTAEHNTSTATTRKSSKSTNTLQQTIVITESLMDHGFMVTRSQLAAHGLLECLLPASEPPIASVSST…	NA	NA	NA	0.0437723	0.420584		607262	AF-Q54IX1-F1-model_v4		yes
1069321	MPKRRRFDDDDNDSEDLEANCCMDANRGEIPMEKENCSSAVSDAMSALTQSHLTFSRAYLKVKNRMDELGDAFKENPNSMGGEIMALNSELEFFWEFYVRLLERKNALKAAWEKQKTEFSFPNKRSSHPIEGGDDDELQVYSTLVKEKGKAQNKLTVTPPRMLSPENNPRIHSTSSSTSTKSKASTVKTPSSSREVAGLPALNSPSDDYHRHQFESPSPSHARHANSVEDSPPPSSPPTPPLIECPEKLAADGIKKILDSAAEIAERGEQTPKAILINPSAGPKCVPKKGPIPARFSGDVDKFKNYELPDFRSLCNYADSQGCTMGLAKDMRFCVMCGQACPCATGQKAKTKKKSNVGDAPVIPTQNKGLCTHCDVKVWIIVERDVEIKWCKGCKNFKP…	NA	NA	NA	0.0250701	0.41714		1069321	N		yes
1062349	MSGDDEKKDIAVEDSPPEVKEQEEDKPEAPNDEKKSLRENVSSFVNAEGKPIQWLLDRCNGHERVMNPNQKPCCCLLYPNGFLKLLPGLLESNPVMEWFGQVGFVKPEWILARRSIFFVVMIFSTIGWICILLADLSISEDFEILNRFDFSSGEVDFAFIDASNQVVTGDTEIHVGVRAVAWTRHVVNVSIPMVDAFIATFESGDPPQEAWDQFFDENAVTQEFVTGFGQFCDGENRVFFVDPEQCESCDEVSTSLIRGLIMPTIFYFFTFKNDWLRFWPNYDVNCQKFMSFFVGSITIALALRTFFRYRSECFESFREGVNCFYENSTEVECPPVYDDLTERPDEQGFEDARNISFADISWKAGNGFILLGVAVFVRLFSILCNLTVPTPPITRERDM…	NA	NA	NA	0.0136784	0.416718		1062349	AF-Q8NCR9-F1-model_v4		yes
1002809	MSLPSPGGHSHRLLEEILPWCAARNSSGCSVVVHDTLETSGRFLLYLTAKQHLCTANHHILWISNSGSNDRLIRQGLAKLGENSDEDRIKIRNIVEEFVMKTSETFAEETERHEEPFHSQAFVLKLFRSVVEWIEEIYKKQIDKCTEKPHHASVFLEDVSAFANLVGERLAYNFCLQLQAHQQKLAMDASMSLCLVTTCAASNSSIDSIPIWVGAGGTDSYSVYSRSENSPWENSLAELADWIVDVVPLRTGASRSVHGRISITPNLGELATVTSTSLLVNYCLGENQVFATRVQQTTNV*	NA	NA	NA	0.0304514	0.415873		1002809	AF-C6TH84-F1-model_v4		yes
1020902	MYDGVGFAKSAAVDGDVGQNETARSAQHVQSSKPEVPAETPRPQYQPNAPPTHPQSLPDWMVESAVAGTVELLKVAGGLTLSATGKVILPPLHITRKVLLPHLYTASVDALASSTPKRLQDWFRIVKTAFSRFLHVLARTEKGNVFRRRLILAWGDLVDCVSSNATRQVLVDLMASSVKLGEALCTPEFAAFLEQGTITLCRILEAISSGRVKQFLHDTRQLAWAACELWADPQTIMALAEVTAYICHALEIEDAVLDGVYQRTTKDDGTADKSSKTAKRQERRKERDNHQRAMYNDRTTLRKPRATVEEAILSSIGGVQVRDSTKQDSDQQTGSARSSDAGVSTGNSRNDLSDGQEMDEAIYVSERAASTDTSASLTWAERAHKDVNVTYLKHQIDQR…	NA	NA	NA	0.0158169	0.412564		1020902	AF-Q9H6L5-F1-model_v4		#N/A
1276512	SSLLPDYLFLVDDDTYLDLEQIKTQFHHLHRQQQHHQQQQQLPSYPNNASLSSIPFVYATCLTILKSRMISDLYRVSHFGGGGIIFSRGALERMLLPIDCSNNYNNKNNNNKTKNNVDVSTTTTSLWINHVCQQVERNMIGERVLFQDGMTIIEFMEALYNHDPNCFISDWLPGFFVNYYNLAQDEWDDVPFERRRRTNNNDNDNILQQHPIRLRPLIDYNSIKYYPSPSAFHFYDSNNKKFELNESKNICSWVTATKLKNNKNGEPKKCPPGILACHYQTPNEMKDLFDASHN*	NA	NA	NA	0.0311557	0.407318		1276512	N		yes
993094	MPKRKRKSGSQHPIDASGILEAAKFGKWTDFRTRLEENIDCLTFEDFNELPPGRNFGVVHQISWHGNDDARAALEFLLERYPRVDLTLRSKDGLTPTEVAEAEQAQAGFLDYLNRRLLIQSHHELVGKAKMGDWDGLHQQLQSSPPEAIPAFLDTVPAGRSWGILHQVAYWGDTEVLDALLTRHPSMNLELETSEEAAQLPSDIDEKKKGPDSLVNAPSSSMKVPVPAAGKMCNICFMDDHEEGTLAVCCDQEHYMCQTCFTGWVESESDFDSNPQNVLLNGGRITCVCKKSEQCESAAYANKLIAMVVTDDLYEKYLRARDFVVGKEAVAGALSKIKGSNAMDAVEQEQIRNMYRTKDGSFSAYMCGQCKFGPIDHGWCSNLQSHHGEKKQGGGHVNN…	NA	NA	NA	0.046223	0.405947		993094	AF-Q499M5-F1-model_v4		yes
1040128	MIPPTAEGQNEDLKCRDDDVLNAQWNSQDHLGNLDSRNKTYASNEEVVDTKCWSTAEHDGEQQIEHVSGMIGAGNTYVAAHTAAAVTDDQDENNDCKNDGSLYEELLRFHESQKHDDGDDQDLPSFDLKGNLNMQSSNNSLGTRSSSSSDKKIPAFPRGSGNGRHADMVGNVNFHSTEQSLATSNQQRRRISFSDDNYNTTTQPSLLSQQRQKNKLETFREPISREYFSGSGTERTNRSIEQKEDGHYFSVHETAYATSQRRRRATFTGPPSTRNHGGSDIYSNNGGTRRSLGLETSSKVSGSFVAAASEVAREFENEDFEADDGDHNINARIRNSRSTLRQSFPSSGRSNGLFVEDEDRSPLDPLREFSSEPMDDDSILAQKLQQEEEEQMRQAKEPL…	NA	NA	NA	0.0311874	0.458649		946642	AF-A0A0R0KCZ8-F1-model_v4		yes
760308	MAQSNDKTKSDQDIWEEEKRASLQEEKSLTSFEAEPDMKSATNEVIMIDCENDKPKFLISVVEVNQDADENNILEELAQASGTQFSEAGDKPVLRRSGNRRKTRLPLGVIQSEERVEFDLTHNVAALRLILMEQCQLGNHYHPSHHLKLVVLPQQEQPDAKLLDAVDRAPTASPVTKPLSFDLPFSLNEKSLLDICNNEISSSFAMLDYEDRVYIVRSDAVDVTGLTDYDIMIILLGVSSMNNSQPLPKNGKRKKQAKEKGFSGTFLSSVASVPASGTVPQKLVKSAMKEKKNYTPETTPGNLKRARFLDDSDFMSVDDAESSERNSHRENETDAESSDVAKSIPESTIEATSDQAGVVRNDAITRADDDLFDLVFRVTTNLLAVKRIDEQFQSDCVDA…	NA	NA	NA	0.0336165	0.404737		760308	N		yes
954724	MKAISLRSCRSELVTGTDQFESTHYKKHGDLSIEYDRDPPTFRSNFDEHKQQDIQNQAPSQRNYNTRGERTEIEVFFNGKCSHVQSDDINCSNQQKRIPGSLVSAELFPDCVSSGESLSKQSTKASQPSPTTPEQFEVPSVRHLKKYKDSRNPLKSRRCFPFNVRSPKTSLLNQSKSPPPSTQRRSQSPPLSASNYAPFAPPSSLEGPIIVLSPLNLASRRSKGSTRRSSTSTTASRSTVTGESSIAPIIPTEPVSSLPIRNATLSSPSSSVSSKTEASGALPPAPKLVRSLYSPASPTPCSSFAEKHSEDENKENSWEELLNEDILQQVRCKESAVKGKGELAISNKSRSIELMRLKSILSTVSSRETSSCYSGLKAQVPPPTRDVSRMRKSVESKLE…	NA	NA	NA	0.0123869	0.403773		946642	AF-Q54XQ2-F1-model_v4		yes
960095	MQSSRVAVASWLGSLGAPPLPPMAEFAWKPNEGEGSEGKEMKRVASSSALPYLSAHEQHEQRLTNWMEQYQVFLECVEEEMTFLQMATRMDLGLGWKQQQQQSIGVSASTVERAERAVVGRTYRSICRAASEKIDRQCKAKIVLSAAKRRKRLYQVLEQQCQCLQDELARQEKENHNMLFPELGDIQGMNNGWMFTESANDQILTLTVLRSKKQEVLELLSEVASYVATVGELDSIHRKLLFLDTSIQMIVESTVYLQSWQRPDKMKHQPSPDNGTEDPVDKNSETATNRRDVKNKIYALLDHLNGMKAATMVVLECEEEEDTACLQEEQNDEETAKDCEVAPRQRKALEWWNRVMTLTEEWEVLLQQTNEDFLSLILRGSNNGKENTQRLKSSKDDSG…	NA	NA	NA	0.0145765	0.403683		960095	AF-A0A5K4FEN7-F1-model_v4		yes
1042966	MKSTHRSSNGNIAPFEARTRDNDSRGKSKRLDFFIEESTRLKKVKPMSLIPPFNDASLPGGSKQRNQAQSKSSLPKDIRQLVGTYKPTTIAQNEIRDSYGQLILKPPKISSKIWLSSLSNNKQDKGGRNKAEKRQHPAFNSQDNIFTSYQSLPLLNVAVLLDSKQYIKSSANACTPRSGADASRRLLRARREWLQIIRKHAERGLDNSMDGYSSLLKPFFPLSASQQSSSISANREHFDHRRAAYRLTGTGVPRQLLQHHVDFAATLLSKYEATSLTIPSKEYMRVRIPDGNRTIPIQENDHDLQLYLTVMQRIAKALSIVLHRGPVLSYGNPIATTDCSNKVTMDEYDNPWSKTVTENSLCPAENKAGAGEVPTSTQSETIWHVEFTRGWVVAEPSLK…	NA	NA	NA	0.0106827	0.400049		1042966	N		yes
1000018	MATCLGCQLEFTSRNLLFKHLAETSGACLPEKERDEFCRSALQHREPTILLYGYVTSDLSPTEAERHKESKGDEGRLVIKNGTDAANLLLDTIISLSLRDTNVTPNMQVGRSLAELERPKYLRSYGHAARATTLVAQDDWTDAVTEVLSAKLPPCSSSVEEWIDDVNLELSSICLQSQQRNAHNPTTENNDTTGRPKIQVLGRLRIPSKSFNAEMDCNHRRIEYLLPLDFLYHHDVQIDKEKSSDKQMPLSYPQQFNSLHSFFNAFPSFSRGIIAEKEGNEDMIDGLIPSITASNNHPRPEEATLNYLKELKRIMQRLSTHHIKIDPNDRVAVIEKEKNTQKRLNGQKGAKCTNAKRNDTEEMAVNGGDRTSINCNKTEKEEMKSDYKDSDIRNEQNKK…	NA	NA	NA	0.0251574	0.398298		1000018	AF-I1JGM9-F1-model_v4		#N/A
993149	MQVLTRALIILWTALDPCCRFPVARCSSVPSFRNQSVFSITMADDLLMSENTGVASSPAIGATTDSGMADADTKIEKDLSAVEEKLDLCNSMINPGEGVPRPNIKTDETVRAVIGFLEACAPRLVELISAEEGLLGPNVLEHCFAVQERLTKLLEQIETLALTETNASTTAATAPTASSSGDTDLLGMDNVPLSAAPANAKTTGEEDPFGNPIQKDGSASTAQSKSNDEFDDFFATRQQQS*	NA	NA	NA	0.0125088	0.398264		993149	AF-A0A1D6HGQ8-F1-model_v4		yes
1076008	MLTSTKANEVVVSVHRTRLKAQFDDEQSNNKSKNDGQMTSKVIKGTSSAYNWHRNYVFLFSLHLLCLSIYVIPIFIMKSKYDRGQPILDELHIVSTENKDIYYEPPPPPSSTTTRDKPSCTVQYKEDGIIFALLNYVSCRIRIFVRRDPVWTDDYWGRPMNSESSHKSWRPISVLSFRYLRFPNPIFPNFNDLTSHRVINVMLHTMTAEWVAILALLLFCPTSTKTKRNHQHERRRKVSISTWLCGTTGVISSSTRADHVKEQENQNKHYSFWLYTLTKLLFCLHPTHVEVTANAANRPHLIATAISVLLANPRLPWFCTPALVIVGLLSAETFLFGIVPAAATLLAITYRQLYDNSDDNNWRRIDSSTEKPPTLWEQTTLTIRQCFFRILCMVMAAIL…	NA	NA	NA	0.03929	0.387006		1076008	AF-Q54CC9-F1-model_v4		#N/A
1078056	MSNKKVDFEHLLAQESDYEEDNEGFDVEEDNEGIRSTAKSVNKKEQVEEDQEESKALKREEEELENEKRKDFWAKHPTRTKEVGPRQGDDGFDPWGYITARISRAMNSSNDDDEQDGNNNNNNNTRTLQEITALQIGILPCTAKYFFKIAPTSITTSLGLRGDVNQERKENRNNSDEANQSFVGWSPSLRVILCGTRCVKRRNDDNDDNRSPFSSPLALLRQHESTIIRHIFSFLFDPLEYVKITIPADLVAKTWGDRLMRFVHGRGPSTFHMNTKEDRPHLVSSIPPQHWELKQNSNDTNTALFPCKNNNFGIPKSTLLADAYVAFAKVGDVLDLFPPPQSRNVNMMPFVLGDRKSLPDNLQCYYDLVDACPWVREERGKVAFLTVHETIGVSAGATQ…	NA	NA	NA	0.0447832	0.385565		1034035	AF-A0A0D2F6Y9-F1-model_v4		#N/A
969784	METAPLEEEDAEINPYLAKRAAKIAENEARLRELGLIRHDSSTKVLVAKVKQKPHRGGSSSSHNSPPILRRSKRLRDEVSYQEDKPLALPSKRFLHNKEPVKSLVPNGETLSNALGIQEKPEQLASMKPSSARRIELDFKRLLFGRPEQNDQEGLLRLGVLGRQLTQPGKAFVMDESARLAAISTGWGNSVSFNKYSGVQEWAGNVLFLWVNLHAPQAEVVNDFRESGRQMTWFGGSRMHDETPVVQKLIRVGKYYKIDQSTASEDISSDGAIILWCRRFSPNSRTFEPYTCLGRLEYVSHEPNSRPIAFVWKLVDYDKLTRHVDESVRKSFQAIVEKFI*	NA	NA	NA	0.0335976	0.383105		969784	AF-Q2FVC3-F1-model_v4		#N/A
954673	MSNPLEDSSLDNPSLDDVSMKEPSLEDSKPPPLHYLKEFAQQIWNDVCEAYTSIVNSNNDSKNGTTGFWYRAAIFISFIMASIALYLAWKERKRTKALDEKIQVLERQKNGGSERNNVKGQEQEHRNYGSISIPPPAAIGTTEGQGSGDTNKINYCILNIVSPDMIEIPKELLMPEWEMFSAPAFADNEAFVRIQFHFLLVNVLNRFIRRELVPREYIHMLADPRTATTSIQMILPSTALAEVVSELENMGIGKMVGMMYACPIQGAMSVSTFHQDHTGEEAALIEAQPHVIRTAMLQPVDNDNASVSTNTIMTNSVMTYGSSSRSVLQPLYESVNGRASPDSTFASGDGTAAVAAATDAAANSLGWLKRQGSSLLTLGKAKSVFEAAAAHAPSGLGML…	NA	NA	NA	0.0430442	0.379098		954673	N		yes
976916	MEIDSPHKDEQFSVFIHPLALIHMSDQYTRIRCGGSPLPSSTPVVGIMFGSSHAGERNSSNNNKNALSGTTSYYVEDAEEIDLQDAAQQIELHRTVFPKQSVLGWYKVVDDVSTPGSTTINEPTLDDLKQTQQIRKMHKKKKSDSPQDDTADYVSKEIFFGLLRVPKQKEKSSSSASVPGVTEEEESKADADDEDELPLTIYQLDPKTNGTSLVALPSWSLKTAEAERIAVQRVIREKATLSTTPVDSTTSDDSKIKSAKGSKKKQQQQQSDVSLPQQPQQPIEHSIVLPYIDEVAESCKSIAARLTTVLEFLEQQQPALWTGAAAIDDNTAIALDPQVNLPLLRQVQGLLLQLGPIASATPSGAGVQQQRSGDPKDADAKLSGTNASMEARATFIDKT…	NA	NA	NA	0.0144644	0.378332		976916	AF-A0A1C1D2I4-F1-model_v4		#N/A
980810	MSLDHEDSSLEISRILTWLKQEEWERVKHHLSTLNRCSDCFRLRIAGTILIESSFQESVPLQFFRDVVKWTGQNVVLVHQDDTFRTPLHALMTETHRPDLVQYLVQEAGAADYLNRYENNNEDDESDSILPLLLEILDHSGLRPIEVLAQQILMKEEVLRYLQKSSSAEMTNQPNQDQQQMKLEAQRLHDCWECARILCCGHATVEKRAHDKHKQHQSQHQPNQPQRLCSVEFHWPTMHACFLAKHSTPLSLRSLVTAKADRDLKMTRTNEKEVKNSWLEQDSVYGNTPLHIVAGGYRFRVPSLHNENTEEEVEDEEEEDILLRVIQACPEANRIKNFQNQYPLDLAIAAGRTWATGCHALLQVYPPALVPNQIIGKSLETRNNQTSLQSIAHVHRGKL…	NA	NA	NA	0.0281278	0.373056		980810	AF-F4JG86-F1-model_v4		yes
1086560	MIVPSSSESFESSALFDKLTTRNPEQVDSQFYSPNDDEEEQRQTVVASAIFTFLSVLAFYQLYVISHLPPTNTTTTWFVLLVSLSLLMSCLWIMRISSEIPNHTYNSQRKTWFGHKMSMEGEWKNIPVVLLATYSFVFAFGAFVSLLDVWMAAFVVMDGRKPSSIATKEISHWLLMPSFYLVGLVLFYAWHVAAHVLKGTELHRQHMVHHRNEYPPHDFFGDDCPSIQERYVSRGFRPLTMLELMNPFGLGTTQTLAHEGPIILGILTILLLAKFVGDVSTLACFAALVGYAFMASFGIAIHMSFHERGFAWEKYAWYRELRALHMIHHMQRKNYAMVNILLDLVFGSLLVAE*	NA	NA	NA	0.0215886	0.37256		1086560	N		yes
978826	MQMESSQDHSATTKRDGRTLSVTLGIKDYRSAAAPLSRPVVEEELTATEYDIRPDPESEKADLSQLRGQSAHPENQPPLEDDAETELAALAELLPEVTKRRPNASQEEVPYVHEEGNCAGEPIENNHKIDENEVQTPAEPAQEPTHEEHDDDDDSGAAVQKLSNHDVSDRLNRQVSMKVQTSAEIDGSRALVGDGAVETGHTYGANNVNDTVPNDTTSFDDYPDSENALNEPSAEEAENIPKEFLNSGQSISTATQTHEVRMPMYLPTFKPATGCTNASDFIVRCFVARLRSGITVVKHGRSRWCKSRLRVLQIHPDGRSLTWKPAEGEPTTNKKPPKLDLSTCLEVRHAWSPDPHNPMYTGTPILRQKCEAANAHKSFALIFKHRTVDITAVTADQCK…	NA	NA	NA	0.019206	0.350434		978826	AF-A0A2R8QLB0-F1-model_v4		#N/A
832255	MLRVRDIVAILAVVVLGRLSYDEPSDSLSATVQLVYYVGREDSGSAERKQHRLSLAPVVLDVDGDGTTEALASLVHETREDSWKMELLDLKPASSTEKTHMAPFVPKRLYQSEPIKFSDGMNVTRQFPLVPIMMVAGHVSLKRTRRDESVTELSKTHYKDVELNDRNRHYFCGGDWHDAAQKCEVPCPGGTSTDCPEGQQCFADTPCDIADYEAAAKRKKKDDSMVVNDLLVSPVGGLPSIFSLWSNGVLTMHSLTGDAPPDHRKINKEKLKELLGIRLMWDVPIVTDKTLIPEEWTGVSVTYVDSTDANDDGGMVVVQAHLEHHVDDDDGEDEHELIMAFDAQTGTMLWDVSIRDGNEETEDEKIPLPLTHSIQSSARRRSMKPYVHQRKRSERLVSN…	NA	NA	NA	0.0147472	0.348861		832255	AF-Q6YU98-F1-model_v4		yes
1016000	MVGPPATGRPPSTPKSRDISNQIASIFESEVNSHLEDNFPSVLPGCGFSRFRTRAIDNDDETVALEIDSFSYMTRDTLESPHDNNALGIYVVRPKCLTKQKPVCAPTRKLENSPGVKAANLEIFPQKYVVGESYCGDREYKMKSKVKQLEEKLNKMKLRYSKQSSAVSDATSLFGAAILSFASHSLPRKDQARKCMEAVKEELSFKKMPILWRLAQAERFFVVVLSTREGTYTCALREITRGIQGVELGVQGVELGLQGVELGIQAILERLDEKAGEYGKEVNEEIVAEHQY*	NA	NA	NA	0.0139303	0.346521		1016000	N		yes
1005845	MTRKNPGIHHRDWNEKPKDGKHRKETKEERRIRLKNQAEAREFCLRILPVAAGVLLISTLLFGYYVSYIPPNDHGVIADEVPSVGTNLTMSANTHDQSGQEDFHVPEPCNGDCLQDQPRTAHRPRYDHSMIIEDADDGVAIFRPETHDDSGDWFNEVFEDLDEADELRPQSLSPSFVANPALVSADEPYPSPALASSGDDPLKHNGSPWRHSNSMQTNHEHTFLVSKVFNRNEQPPEGDAHESFVTIVSDDSMQYDHEHVFLDSAIVNHQGQPLQGDRRESFVTIVSDDRSANSAWTTDSNRARTNRSSNDNNHRHSIFKVHVAHSSTSGTTNRDFIHL*	NA	NA	NA	0.0417862	0.343454		1005845	N		yes
751983	MTEEQRRNADIWSTRVQKELLSLTTEDGAEEARATLPTFCKLLDHKLSIEKGECVVLFQITVTEGKVFVVSIDASLGKSVDGKIDYAKPSYPFADPVVLLQKGEEHFPPGSTIKNKNQIGMDIDWTPGLHLTDAIMNIGLKVKESVKQGEPFHPVSTPGPGGMSRMASGLASVRSVFGKSSDNSKSNRRNINMKKGKKPSVPTTENVAIGDEINLLDEPWVNAHGIYSCKAIRRPAFVQQAMTAVLEKEEQDSFQSPSAMLRSFTQSAHRVLEESFLMITETHLIEVRASKLNMSTGKVCFAIPIDMMAKLKFRRKESVSLFFKPQPDDPLIYMCPDSGDAVHQIQAVLKRHGVKGKHTNAAAHRAINEALHLVQDIQTKELALKHDPSVERVNEIMDL…	NA	NA	NA	0.0128275	0.343234		751983	AF-D4AAH9-F1-model_v4		yes
662356	SKTRYTNPLEDDPVLKDLLKQLDRIETRRGFAKWKNQFLTQFEIHLEGTNVTKASQKYHSFAKRIDRLALLLKTLEEQIRKGDCSPEKCTVKSRQSLSELQKALTGMIEHTQALVPGTLEVEQKAGYTKFDMGAVLVRDGFVEYDRLCICNDILKHMKGIALTEVADRQLLEEMDRYWQKVEAFYQIMGTDLGLHGAIMRCRKILRAEDDEFLQYETRNDLHPFDREALEEYRNMLKKEEVARKTPDHDNRGEDDEEDAGADSADGKLSEISTPTFSGSEQPQTSELDSEQRKSVRTKKNNSLDDLDAKQPKTKGGKKDDWEHLREDPPKSSQRFERVEICGIDLPLRLIKVGDSIGSSTDMSDVSDYDSWCWGLELPEKEPKETPPSVTPKPAQDNET…	NA	NA	NA	0.0470968	0.339176		662356	AF-K7KR51-F1-model_v4		yes
1084024	MTPNFNQYTNQDLQHDSLFSSLSGNSENVALNRTRLDVAHHTSTGQIRRGVPAGTSCNLGLVTEPSSRENEEKNYFSCGYNCCGSPDMLGLKSSTKERHLEYENSEDTDPHSLFTGEGMYGFGWLESGSIFSTWAGEGEKLRKAEQERRDRKFQKDEIIFMSNLNRRSIKFMDEPQIQEYETPPRELQVELWYSCHQLQHFFDEAKSANAIPLKALSADV*	NA	NA	NA	0.0339355	0.330592		1084024	N		yes
1005917	MNGAPYAAQMDMDALDLFCLGGGGVSHQDNNRNLTQTYRGPQSDGYDPSAAAAPPRSLASYAHAIANTPGIHNHAQHQPQQSTLPAFHGAATADYLALPHDSLLTTILGGPAPYAPQQHARSQYQQHTVMSTGNSTNLSAFDPHPIQFNQAGSNANNSVHAQNTFDDFFALVAQHGGAPVSADNSFSTGLASPSTTALETPSPTIDQHDEPWLIEIKISVPSLSLEPMTGSEVMNRLQDRMNDVITKYLPCVDFLVQCQQDLRKGLIHAQQDQKRVGSSRRYFQNTGLTPREFWSTHVSQLPEKFMKKNRMVMEKCALSNAVHALEKLRDEAMNSTLSSCEAVKNSFLGGMKEGESWGLRKWLSRHGNALAVCTDLECILKGLKTLDKTAEYTKRLGNL…	NA	NA	NA	0.0280982	0.321242		1005917	AF-A0A044RFW2-F1-model_v4		yes
976930	MDAPIARVGSACTSNGTRLAKTQETSVQKLAFFLGMDNGASDATGQAQNVKALFSSEIPDEDVVLVLPSLDMQVSENVTAATLPGVGETSSRNNGDNLNRPLDRPTMTASVLASATKDAAEAEQGVAQSLGKTTLWTKSTVAFAPAALKNNISSSFTRLVDSRMKAWTLLLLRHSLSTGDGSSRKRLLGILGTCLKVESATTKFRTLPLPDSAKGHQKEAEVILPLLFESHLNIKGKDGINELVTLRAPGTIAADFQTDSSSSAIKDVKIHLDCNSLLSSMVEQARMIVLKAVATSTKTQVPSTSTQSVQGQSQQPQDARKHESPALGPSTLLSTSKSLASFHNALNLSNNEKTAPPPSPGLKKAQKSALRLNSILQGNRDDGNSQDVSNLGMRKTRSV…	NA	NA	NA	0.0196427	0.320521		976930	AF-C1H1N1-F1-model_v4		yes
1003955	MGYHTIPYWLFIASYCAKPTTDSRRSDKPHHANWPAKQRSRCGVHATNVPSYYINSTNQRPLKLVSVTSSSFNLLRSLWGKPLVRLFCVVFINSNKTPIIVSTNNSVFDSQFAVMLRRLPFPPTNRPLSFLWLFRMTKFLCLLSIYFMPLPSFVHAFGIVSATSNNVAEIRTKSSLSGSTLAPPPHHMEWLRFQEDLERKAKRTAKERIKNQPRNKKHVLPLTMFPCEGSSPANNTQSAKESWAASFTTVEALRDTFGRNKNKIWGDLDAPTARRLYKTLLPRALLELYHCHGVRSEDLAPLAYRARVAAKKYARERSQVPARIAATVFDGWRQFCRYGTFQLSGISYIQLWEKYATQLMEEQNFENEQDLTSKVCYKILEKSCETNQHVDALFLHDKE…	NA	NA	NA	0.0257309	0.315223		977461	N		yes
984262	MLTTMTSCEKQIPSFQNGLFKPLSELSPKDEDTEALAGFLLALKHRSVTPEPHASGNDSLTTRALFAYQQNDDIKLGTTTTYDAKNDGGAQSSFEYLPSVKETAPLSPKTSSTSLAYDVEIDLDGLIQHSKLVCMDDRDLVPDALFAAMAQMKPCRLKHADRVGCYKNRELGFVGMCCKHCGGQPGFGRYYPNSVRSLAQTTTSQTILKHIGGKCRFCPPHVREAILQLQRQQAAREGLPTGRPRYGSRKIFFQRVWQRLHCSDTMKGLDEEQVSISAISSKASDEETASLHSEDEEVVCANKGKRKQLQNVILPTSNKLAKLEPCHQTQIPTL*	NA	NA	NA	0.0345223	0.31313		984262	N		yes
423036	MSEFTRNKQVIEDKPEFRHVMIKEPAVAPMPFGSPIAIKRTPTLKTFQQPPALTSSGWPLRSLENLPPIYFLDKAHVYVDDNAEDVAGRIAECLRKESVATFFHRDENLADAETSDRVQFSIRLWKGNEGNVLVEVQKTAGCSYSYCRSSRAILRAAKGITCVPEERKYPVPVCVPKVSPEENQVAAKEDLEVAEQLFGNRRLDSQQLAVENLMLMSKSDENKSATAMSILNGGCAERLFLLIESYNYENTTDEMDKEHLTITRRYALATLANCLATLESTGELSSVLENSKDLISKKVLTCLVADVAAAAERPHEACQAAHCLRSLLSSSEKLKRMATGLNAYETISQARNIGLCRHAALEDACTKLHMLM*	NA	NA	NA	0.0290494	0.311264		1391396	N		yes
203472	MTRQFENHHHVLHYFMTVALLPPSSSNITATSGGGNHGTSCCRFCGGTSIPPLSLHIDNHNNNNNNNNNNMNNDEEVVPVNSSNLMSPMMYDSRRNQQARHRRKKRRVRSCRKGQQVPSQHSLSEALPQKIHHHHEHHEHCGNHGDDLDSHNPNNYHHRYYNQRNYHHNHSSSWPPQDFSCCCCCRHDDDDHNNDNDNNNNNNDNDDHHEQRKQQQQKQQQQQQLIVQLVQSHGHMLIGFVVGMVVATIVLELVVKSVLCSNSFTAQEQQQHLRGGVGSGHHSPYDPFLLDVTIANDHRCPYRTTTAATAAIAASTITHDFYSNTWQQAWSNLLSGLFILRTMSPSVYGSVPVMMTVGMGGVVMTLYSSMVYGIYLRFVHGSTAATTTTTRNRCRNHDN…	NA	NA	NA	0.0474743	0.301088		203472	AF-Q54LZ1-F1-model_v4		yes
975692	MERRRKGPDTPFFAGETEVQSAVDKNTSRASTKRKSNKRQEEQDQSIVSATSVILIVAFFIGAGFLQHHYEESRSQDQLNLLGRFPSKLQGGSRAQVQPGSHMVQGENLQRSSLLTEQEDGSLEYDSDGTRYHMVFSTDCSPYQHWQSYLVYFSAMLVRQPGHVTRIASGCDEDETNKIKDWFQLHVAGMSKRFHLLLTPRFSSITNAAGQTTGDYKFFNKPFGLKYWMEHSPQLNYDETKHINDVPFPKNVQEDIVILIDPDMGLIRPITRDFSNDQQTVIAKRRLNHIVTRMVGPGKPAAQAYGFSAQWARFNMTEITGTPDSPAGKIGDNDKTLYYPVGPPYLSTVVDMYRIAIKWSEFVPKVHQQYPHLLAEMFAFCIAAAHLKLPHQLISSLMV…	NA	NA	NA	0.0323126	0.30062		975692	AF-A0A1D6N445-F1-model_v4		#N/A
1005731	MNGAPYAAQMDMDALDLFCLGGGGVSHQDNNRNLTQTYRGPQSDGYDPSAAAAPPRSLASYAHAIANTPGIHNHAQHQPQQSTLPAFHGAATADYLALPHDSLLTTILGGPAPYAPQQHARSQYQQHTVMSTGNSTNLSAFDPHPIQFNQAGSNANNSVHAQNTFDDFFALVAQHGGAPVSADNSFSTGLASPSTTALETPSPTIDQHDEPWLIEIKISVPSLSLEPMTGSEVMNRLQDRMNDVITKYLPCVDFLVQCQQDLRKGLIHAQQDQKRVGSSRRYFQNTGLTPREFWSTHVSQLPEKFMKKNRMVMEKCALSNAVHALEKLRDEAMNSTLSSCEAVKNSFLGGMKEGESWGLRKWLSRHGNALAVCTDLECILKGLKTLDKTAEYTKRLGNL…	NA	NA	NA	0.0329618	0.298392		1005917	AF-Q9VCH1-F1-model_v4		yes
974868	MKKKKKKDRPVNVKDKFYRTASEKNHPGTEGWIVHEPYEPDMAPPPPPGCCHGFDATQFNSLTRVQYTTQRPVAYEEANSFFAHQQLQAGLFHPNQGHHTNLLYSIPHAHHQHHFDHTTVSSLSGGSDMPDHLVFPEATDIAFEDKPSRVAAAAADAAVASLKKQVEKQQQPQQQQLHVTASRNPNLPPLVIRSSSPVHNEMQVASNSTKQRLTQRPSRPVSPLSIPPPSPNADKNRLQSERSVGTASTRHRRQAHESFQFSNNSLQQIVNHDDVQLSRTSPPAYIECPTHHGPERKWSWSSFDQNDFKRCEDDNSFELSIDEEISNLVGRVSQKQNVDCVDPANQNDETHGLRARNANIPAISWINSWAAQGDAAAGNPTMEAAPGIAPKSLKVKEKL…	NA	NA	NA	0.0312897	0.288422		974868	AF-B4FYD7-F1-model_v4		yes
977084	MDPSPGEAYHPYRSINGHVEKRSELSSVHFQGNTDQGGGKDRNAAFLSTLISHVLGISTATVAAICCCGLVTLLFMLYFTVRPFSVSAYRRLAAQLGLACILDAFVLLLPTMKIHLTEDSDVPSPVGTSILVCNHLCDGDWWIMFMLGRCVGLQGTMKAMLRNEYLQIDVDKVNGGSGNASRSEADSPSAARGCSPSAEGSKRIVPFSRNEHNSNLIHQHCERASPDLALMARLLHLLLDFPLVSGEDYTADRKNLFRLLRSFATSGGTGVPVHLLSFPEGWCVHNRATTMKDAIRAKSNEFAQKEGRPQLKHLLLPRTRGFTASLDCLRESNPVVYDVTMAKRGNENLLESSEALSMPTIWGTLRQRIPADVYVRVKRYSMEEVLRDSSWLDKKWLEK…	NA	NA	NA	0.0494341	0.23333		977084	AF-Q55CZ2-F1-model_v4		#N/A
1060906	MKNFKSNPVNLVGLRPISELDLHMGNQTKTVPPSFFRSTKHQQIGNPGESKAQPVNPNVEAKLSLIDKNPAMFRRLRSRLRDTNRTRHNKYLMKEEISSFIEELKIVEIRKEIKSHKLVIADRSPTMLSSFFKATKNLFTKDALNHDTSTTCNSESGDTGGCGSRLLSDRAPASSKSDRKQDLTLSSIKQASSRNSTIARGSRNQKTILIPPSLQKHLSRSQSSRTRSYFYDDNDDCTHCTTSSHGSNGELSESFNSFYFHDM*	NA	NA	NA	0.0359453	-0.294506		1060906	N		yes
979443	MDNQRSPIHNVDNQFLSQQGTCSGNLIPLTTKVAENKPGLYVSGIGISSDMPAIEAENKGKLFQPPCTMYNNNFPPSDGIATPTTAAPFLLHPTITTFINAPLPWGPSSPVECRWWLSEQQQRLWNAAMVHEALYSSEQYKGHERWHIEPFLEQQQQHLHRELILTAHRQQSRMELVKQVKAEPNGVLDSITHHENCFITNTTHQKKDPFLANTEKQGQQQQHSRTHNAVPVAGGATVKKIEPTNSSEAHYFVYLQSSVKQPPQQQANRKEGCDYYEEKEESSSHSPTSMLLTHQNETAAAVVLPLKKREPRRRSNGDSNEPPSSKTPVPCCRGESNPIIYVDDDDDDNRKSSCSNEIVVIDHDDDDSAAIPIYPRKRRQLESSPLPPPPSVKRVKVSR…	NA	NA	NA	0.0482444	-0.303665		979443	AF-Q57UB8-F1-model_v4		yes
293532	MQNDSFISTKQPLYPQNNRSITVVTFELMSTFFPHFGNVNIFFPPSEIEPSFLPTNQCTQEKTFIYFFKNLSDPFSHDYYCCCQIMMKKMMILLRLWIHHFVVVVSPFDHRHHYCIRHHPERAMRSLGNPVLLEDLDGLCIANILVCFACYSHLYLHPRLGIDPSFCRSFVIMQTIIWYHTMKINNTLCYHTLLFVVSIQIVSIPKRSVLYFTIISYDVGIVLYLPFVLYLPFYIVQYCTIGTIHNIFNNCV*	NA	NA	NA	0.0491729	-0.311804		293532	N		yes
1071138	MVTHDRARRRSSAGPSGPVRSNSKKNIDGFTDVATRRRSAGGGAEPTPEAFDPFATSSKSKKKVSDDVFGSSDPFAVDATTGGGGGGTKKKKDVPLRQAPPRSASIGAISKSDLEDFQKSSEFKDSDLMFDDVDWDGTAAARFQSAPRPRPKSTSRRHSMDSAPNMLKSAKAPDFEPVNEEDDGFGQIIKASTSGGGEGDKNKKDPKRNTKSRSRRQSLDSALTQQDDEDDADGFGEVKTYGFADGGGGGGGGEQRSARRGSVGRSRASEGVQMVSAPRRVVHRRRSGANMKQMTDSANEYESETTATNTTNGSNESDALGHRVDTV*	NA	NA	NA	0.0284995	-0.312308		1071138	N		yes
957393	MNYHELTMTESRDSPARRQQFLLICTIMAAAMIHSIIQAGGLESVTVEDGIFPGGDFIYKETKRDYAASASLEKLIGKIDAELEMGDFIDRIYTIYLDDPNTMGGRQQRFASGYLMNDNNNNNNEKNDMIEKLLQKNVGKTSPTESQITELGAIELWPLILYMSSKLPQVKAATVQFAYTGGFVSAIIFNMKILPTLRKYAKEHSPSGNPITIVSTCSTVDNVCTHYAPLSDGISFLLGHDDTETYLNTLEPQENINLGAIFRSLKKSIPPIQWIMDLINNQNGTTTTNTPTTNTTPTTIASDQNPQDTETEEMTVKELKSETIEPTMTDTITETTTTTTTTEETINVADAGPKIDHPVEKKIIAEEVQEVTMDSIEQQQAGEEMAEGRTESTEQQSET…	NA	NA	NA	0.0216617	-0.334619		957393	AF-A0A0N4UBJ7-F1-model_v4		yes
846488	MMMMMIMNVPIPSSSWIHISNISPISSLEAMIQGLDQAIVASLLYQEQNLNSVNDDEGSGQPGILDLDAKIDFFDLNHKQQQQQQQQQQQLYNIDWELLPRWTINDLEEEHTKQNIVSSSSSSSSSYFVKKAHLCLSALTGRPNGWDIELMNRSIVYALLQYQNQDGTLNNNNNNNSQQWKVHCAWKPVDDGNSQQHQHQQQHSAPNDMIRQRHESMQTYYQYVASNSNAPVVTDATVRLEQCPTYVTEEDVMILFSKFELATPRHLFERGIYSSSSPSSSSFPNPIILLHHDSIYQNAVQAVNPKVRTIGYRRRKQQQEEDQMEVAEESSSSPKTKTFLIHFASAAWARAAIRELQGFHWGDVFQKKGLHSKKHHREKNNNNNDETLPNHSRGGLHRG…	NA	NA	NA	0.0207405	-0.345405		846488	AF-C4IYY4-F1-model_v4		yes
993568	MHPLVRNLYKRALLVGLDYPKGLEHVKRVWKEAIRNPKNCPSCYDFNGNVRTTLLFRESGPCYEELLRAVNRGRKMVKEMIGVVQTKKYRTMNKRYGEISNKDPK*	NA	NA	NA	0.0305582	-0.367286		993568	N		#N/A
977233	MDPFLINIVETLSGDSEQRTAKSLMTDANIILKASNCEHTIVDLTTEEDDYEDKDEILKLQNILRKPGCAGTNGLQKSLQYHRTATTMEMDYDRDSSQEDEHSSDIEQEEKLSRLGSPEEHTLVTVLGDVLDSSVPLCHGPQKSQDLGPSNEDIASPCGYGRKLWEMEDKNAEGRSLKFVENTMGRRDDSNAESVHGANENEDTSQVVPEKMEATINGEVTKQDSLQSEPDYLVRTATDVAGSLESNVSTTSDANSSDLPSDPSIVLAQLENAQCLSDKNKIRESESITKKDSAESLPCDPFSVISGMEKMTDQSEDHSIQKAHKSKDQCGPIFQAEDSGESFLGVPTKMNLDGVKAANTDDSLAAFISELEGGDKKQPSTGNVNKNRTSIHRKALLPS…	NA	NA	NA	0.0495481	-0.367604		977233	AF-Q8N6Y0-F1-model_v4		yes
1072205	MYSSFFFIFIFTWLRRAAFVVSSWIASLIFCFFCSCFCFCFFWGVVCSACECMIVCAEILHNQPFPPLGTTPTPTPRKTNDPSPSDEYRRFQIMLCFLGGIIWVFISCVVFVLFCSVFRFP*	NA	NA	NA	0.0313444	-0.373554		1072205	N		yes
959504	MRFTLTKMKRRDDPSSVSLPSAMKRVSSFDDDASDNEVEGDETIITSASLSSGATAATLNNIRCKKRVQFVEDNDALNQRFKWAANNRYLSTAWYSAEELISFKKACYLCAHKLRTSTSDNDCRYRRIITNAHAACCSSYAPCEPPFKSGILLSHQDEKDLMKCIGRSNGRFGLEKIIVDTIQMEAKQRRQKMITIIHCELKNASVTTGTTTTKPSLWLINERIAQQLEPLSRPSRLLAREFGRAAVQEMETNEQQQQQQQQIRMRTASSFSEWSRES*	NA	NA	NA	0.0371016	-0.392965		994115	N		yes
1001177	MFGMNTTNGQSDFDFPMPPSMMSTTNRGEGEGKNTKPVNSTTTTSSSSSATRMEEEEEDSSLPAPSRLSQQQKGKKNNKRRGGSSKGGDNENNDIQLPNIDKGGGIKWLPILFLFIMFGTTLFPILFYVGDSISGLMTTKTTNNQSSSTYKFLGKVGYTLGIGTIPKKRVLSFYEKHNPEKVDDVPKVLYKYYGDYPTLIKKLERKYNDHGYFIGWKDDESTYSIIQEQFHDMYSYWIQSIWNKYIPLFVRNRVRNVQYNITTLYKQIKRLWKKNMWPVLQPWFGIPDTKTAERQKRDDARRMKERQKRSSSSSRGGGGGGRRKNTDFRDDVDEQE*	NA	NA	NA	0.0282549	-0.403743		1001177	N		#N/A
626666	KNNINTKIFPQFLLPFVPEHNPMLWMIINIGLTIAGCMLVINLAYANQYGTKIYLRPYAQGFLLLWSFATCFFWMLETFISSLYQNIIFHQSYTCSIITEIVLSLFFTTMTCMQLFQWDLSLYDITAIWYVAIFTLFYLFMAIRSCQR	NA	NA	NA	0.0432586	-0.405959		626666	N		yes
765449	MGGDQFPTSTSFNTTNDEQSLSGREGRRKRRRKRAPATSSEFGGRRRSNRAAAETAKVALSYMHGQIQSPPASPRAEVQAKHTSRKASKPPIARLFVSVGGERINGSIDFSGKVCDIMDGRVGTKGPQNLETLLQTNGKVKILDVVILTVTEVEESIRLLPWSWPTASRDHLTLVATAIQTFSRDVIVPSMSAQMSREVEDPLPVVMGTLLLLREVMIQNAGAIFGAGVFLTGTEEDFLNLEESKVADAAACEKTAFFAASTLVTSICISALSRVKDDKLICKFLQTACSYDDGDNEFASLLKTPDPTKGALLPGEKIMDDNERQMWQASYGNNAESHPAKKRQRCREKAVSSTASEIPPIPYTNAVQLTLLEFPDENAF*	NA	NA	NA	0.048252	-0.409905		765449	N		yes
1058397	MKHQGEGTAIIRPLPQRIQPPPSVADSGLVMGRSSQDEQYNEISTIEMDKEPAHIISLSGTPDRLVTPPITAPKFVRPVALKLKVARPIPKPAIEQFYEESFQQGINAEQVHEATALAQDWHRKWTQQDELGHTMPVPEADMDKAMFAAQESNELALSTSMLDYEDVYNDRIFGAKNPSPEDVHEDFFERKRLRLIANESLSSLSLNSKPNEDESDRVPSSKRRITSSAGSHDLCWPTPSEWPLSTNRISPPLCLPEGVIKPTALRVARPLTESERNDDLKSRQCPPSYDQIPDGIIRVRKSQTSALSPLTVPSVTSSYCAPRPAVVEDDTPRQTPILKPNGIPSVVSHPFKKVKAPLRSIMVEDARESLLHRLAVTSGDVVTDQEFLKHLDVLKQHYA…	NA	NA	NA	0.0465181	-0.420223		1058397	AF-Q5QJB6-F1-model_v4		yes
1025508	MIETSSIKVSSIRDRYINSCGGGTNGNNSAATKNGEFSTHSVGGPSKNRSRRSKSFGSAATPGKNGITKIKVEVSPSDGGGDSNNSSSSKPRTRPSRNHSTGHMEPLHKEPPPRAPIKSCLSDDEGERVKRRGPARSVSFADDSCFTVHEDPHVWSDEDMDNVWYSDDETNDFRRFMFDMIQHEEYFIQQEEKEKAEKEKAASAAAAAGDNNTATSSSSTTTTAVKPDDDNDENLKEEPTPRAPPARRSRPRRNLSSASAVGMLASAASMNKKDEEEEEEDTKTKVERTKPPRSRPRRNLSSASTVGMLASVAKANRKEDDDADADADADEPKLMKKPTATSSTNRRPPRRASFAMGTASSLLKKQNKKDDSSDDSSEDEKAKKTVTNKSKASARSGDG…	NA	NA	NA	0.0245605	-0.436256		1025508	N		yes
966021	MSLDWTPGNLRYQVDRKIQSHPKLLVLRSLELSEVQSKDAEIYRPRDGGQNMRQ*	NA	NA	NA	0.0144201	-0.449747		966021	N		yes
1044398	MTSSANILRQCQAKLGYNSLQQEDRLQDYCTFLNSFVPPPKRVMFATQDIIIPNAAQLEKLSVAGLNNLWYNQEELFIFRKDARELCRYIRNNNSTQPVITPMNTRGLESRICLERQRRKVLGNRLVVRAQKDLSPEKLREFSMRCTKWACELARVEADSDYIEAYYSEIDRDLLLSSLDVKSNLVMEPLPSEEDDVFRQCKRSYSEETESDRIVRQRPSN*	NA	NA	NA	0.0192472	-0.450154		1044398	N		yes
835503	MTDWHHRPPHFFCYLPIIVGKFPTLLEQNSFCEWVGKIGFHRIFKYHHKRRCAVFFVGFTFNFVALCLLVVASLAFARNYTILKATSFSRGNVRITVPDVMNATSSSSSSTNNNNNDNNNNNNNDATSNILMFDVVFDVGFRAVAITDPVGWFGDDEVETFRTICDKDEQVLSDAVCGECAQGSSMFIMTCLINIFVILRNMFSDITRMYPRYDLNCPKFSGSITSLISVLLGLWTIYTYRGRCLENMSDEIFDIPFDNQELNLPQEKLDQLMEAEVFEVDINWIAGPGLLCLVAATFLRILDAICNFIVPTPGITRGMVEQERYELEFGNLTTEDRSCLSKELKKREIMLYRDGKGWVATGAAKMPRMGVSELMLMGAAAESTNSGLVAEEDDDDKSN…	NA	NA	NA	0.00665087	-0.456238		835503	AF-Q6UXU4-F1-model_v4		yes
955346	MFRSSRNNDISNNNNNSNNNNVAVAAAIVAELMGEEDKEEEEEEEEKREQEVPGKEQNPQPRPQELKNKKQRSHSRWGRFWGKGRKKNKSSKENSTSKTKEIKKCTGVLETSETESSSGADWLEVEPETEPLPPCSQQQQQQQQQQQQQPNHRCSDRGMLFLGRRSITSMRSMPSVANGSSTGNIETNQPTEEGRQSQQAFMETLEEVESILEKNTIISNKSNLTTNSKNSHHTNISSRSSNHKKDGWTCAFCSMHNDNVDYLACFMCGMIRATPTTTAIITTDEQPLSEELMIQQEKDIQEQLEQELYQERYREIMLHQLELEAELFTNKDSSQQQTQEEAEIQ*	NA	NA	NA	0.03693	-0.473183		955346	N		yes
1057366	MQRLKWFWWQMRNYPLFPWTTLTTRSSVGSCRDRGAVVVAREMTTTTTTTRVTLLPPPQSRVNSNTIIMTTLCRHHHWMMMEQTTTNAITNCVMNTRKTQTTRRKMANHGTAFSTTPATRKNNNNNNDHDMYFGWIVVGMAICSIIPAIFLNMNENGNSTNNSNTYDDDHSSQHQKYHHQSRRGGSSSPNAVC*	NA	NA	NA	0.00969762	-0.476569		1057366	N		yes
973979	MLSSLFLLLLWLLLILLSQLASIVVVVHFIVFFFFYCQLHTSLLFCFVLLFACYDRCSSCCCCFIVPIGQEYSI	NA	NA	NA	0.0414427	-0.481174		973979	N		yes
1018619	MPVPRRKKSSRSLSKVSMNILQTLDIHYIFQKTKFYIFWAWTPAIILYGMNQEPYPSWTDLINIF*	NA	NA	NA	0.0315584	-0.487133		1018619	N		#N/A
965472	MKMDKASRLSSVASEADKAFMETLHYLIFKCNTSVMVIVFSLICTILAILGVSQCTFVTGASDFRPGGKHTVGLYSLAVYDEDKGQDVLGCVSFPDDVELDFFFRVSRGAGAAMAALMSCSFLLLVRTIVWAPSPAQWNLARICLGLATSAAFLTFAITLSDHCKETECSLSSIGIVNVFNAFIMAGLSLIVCIEPPPSIPWFVYWTEEHFTANKDTLAKGHLNRLEFVSSEDHERSTESSDGDYVFPSQGSVLSQVSIQDSLVSTTQKALQSNSSFRLTLLVSFFIAWLLSILGIRNCNFIMLGGEDQDSSMYLGVGLFTRAFYVGSQRVGCIAHSDHNKENFDGFFQASRVFGAVAALLLSVVLLVAIAQLFSNIARIELWLFIRFLLPCAFVTESL…	NA	NA	NA	0.0459649	-0.50338		751983	AF-A0A077ZPB0-F1-model_v4		yes
1201857	MGFGDYLAMAKAKNSINDGWKNTTEAFSQWYNSNNVTTEQRKERTERETEYNQKQAERAERKAKLSEQWKANRSGKPAN*	NA	NA	NA	0.0240886	-0.512058		1201857	N		yes
899010	MKLRLRINRVWTLDVDLIFIVQYRSCIVLYLTFHNLVVFRTYCTIQYNRVHQ*	NA	NA	NA	0.0359273	-0.512508		899010	N		yes
797831	MNSSQAVDSKETDHGDGYDSYDSDSNDHQELSRISSFPTQNYSKLRKWEVSSPSYLTIVTAPKPVKYGYLNTKRYKPSSSYLRVRLYPIPEIDENLEECLAFGSEDLWAKNPSLIPRPVLLRHTDSYVQDMNIPSWRDFPKNTMPVVGLCEGYPMQLSGQFHPKEHRCLSHYLPSVPVYPDPSITNYMLAQQIAGNTPIRSVVDRGENNSPGRPKNYQNDFPIHCQPQGEVKNGYEKPFASSDTDETYDSDEDTQVSCPFFHPMRYFPWFGKKACYEQGTE*	NA	NA	NA	0.0200688	-0.513331		797831	N		yes
1077410	MTTTGLNIHVTSVYLICGSPGAYYQGSSTYRNSAVCTQGDTASLKVDLSIIQKSNEHNDNDEIIFMTMDAGCFGVNENIIQNKSLCEMDIVALSSSSSSSSSQSSSSSSCPSPGNYELQFGYEVRKGGNKNEYETIHYTPDVKLLFYNGEGAFVGCATAGVSAWHHNRDIEASWGMIALGLASIFFSVTLATFLYMSHRRRKRMERLKAKQQHYQYFKTLPNGQVVPFPLSSGQQQQQQQNHHHSYAAPQQEQLRRGSNDPTQTMQHIEQMRQLQNQPARFMQTMDDDHPSTTYDDYEQRRSSFLGTIVHDDSNDEEEWSHTLPSPLNLNGRRNNNNDNIIPMIPNPSYNETQLPTRPII*	NA	NA	NA	0.0467561	-0.515826		1077410	AF-Q9VQ62-F1-model_v4		yes
745991	MDELSSSERSNCLRPKPLDQIPSTVFFSRASDEMIPTDLQALLSPSSTTQEDQGAEKYLSLGDILSTSTATTNTALSIATPPSTPSAKMLFPTTNDHISNTSFVKSPSHDVVQIPEEDVFAGCATPRGLRCTETTDETSIISATYFDLSDFSPMDWAATLTEHEVMVGLAVVYLAVGLTHPLLFLAGALTAVSTATTMSATYDYIIEPMCFCQPSGSTTDTTTTTDGNLIEIATNFSDESLTGKAESIERLPEILPEENTTDDLFPLMEASAATVIITNKKQQTNPPLQLPSITTASTLQAMTKLRSGFPHQWIDKHYPSLSDAVVEKARMVGLNVKQFFQVFLSDDAPYSFLEFQKHRGDKKIVYGEWKSMESTDNPISLHPKAETSFPDDIEYLEYL…	NA	NA	NA	0.0487037	-0.519182		1050757	AF-Q69MT7-F1-model_v4		yes
1050547	MESLDDRNPCPEEEDYKPASVSERVKEILTSMREQRETFLASIHPTEAETDARKLLGKSSNGLVAIANAQKPPLFSSIEAKKITERLNDSIRQRKERLARFSTSAEYKYRSARTTTSSDYCFRKITNSPESVATASTEENTLFSASNCTPQEVANDSDHSGPQVEIPIPNYQQHLEEIQEAIQESESERESCDGRGSMQIKECNLLKSYHRKESSSLIENVKVDDEAGGTGSQMPMDAPIMTLFGYTSFDENVGRPPLLVTCMPHSSLHDTTENAKDQQGAPVQHVSTSETVVSGLSNYSDNIRVGPLGPTVNERKKKLIKKLSTAVAAMEPRNNVDTVEESSSVASFENSNERTGSSIGTELDISSASSYSFESDCSDTSGWESAGCSKVCSLIASSD…	NA	NA	NA	0.0201422	-0.532781		1050547	AF-A0A0N4U3T1-F1-model_v4		yes
988215	MSNLLGEREDVPASKQNMISTRENSDYKWQQTRSVIGALEVPSEPDFNFEGDLNPRFVEGLESEFDEALDVWNKHKLRKEFIKACKNVPQASFCCGLLTDQDKWIRNIQKSLTKGWIKATNQRLRAELKTFYLDVFIWQWHNATGKSTTNILLIRFFETKRQSLMKEGSTSLIGLSKVNNNKNNKNNNNNNNEETKEENVTLEEAQG*	NA	NA	NA	0.00889416	-0.532971		988215	N		yes
993085	MAQTSAVRSRAPSTSSGASIEHRRMQHKNKETPPTALADRAPSTSRRAIREYHTRVQHNNTPASPTPLTNQFTVRPKSPRANRLQYPQLAQKSKENRDNSSERDFESSNLIRMQRGSVAVREPFLSAERFSMVAAPPIDTDLKRAATPSTVTADPASQVHSRGKNSRSRQQRFTSQEGPPNRFYEHKNNTSRSRASGERKTNHGRSTPTPPNTINESPSHPQRKYATANSRLSLDNKSLEDKMNKRRRRERYRSDETVLKRGIRECIKTAKHVGTKIVHCGAISADVYRHECSSRQTNLGENDLILRDDDNSLKSEKGFKSSQQASIISNTPSEDSPDESFRTVLTEEEDEEETVESMNPPSLKKSRKNKNTKWTSSCEQNERSRLAALEQASEDYPRD…	NA	NA	NA	0.0242593	-0.53372		993085	AF-U7PV10-F1-model_v4		yes
1090408	MVDDDDHALSDFLRDRLPQVGLDYDTYGPYVLPLLQSEEADPEEWDSVVELLQASSESHSDDDSIWIQLRVDIQEKWKKYLQKIHNQKEEKNIQRAEELSKKLAEERRIAEQAAAASSLSSQDQTAATSNNNNNDNNKSQSDEAKKALLDRFGYEMDNEEGGDFDQEGNPLTNQQIAAQAVHDKQQEMRSKAGLTSKKDEQAKTAKAKQDKAIQKEERRKRAAKVEKRRG*	NA	NA	NA	0.0231063	-0.54404		1090408	N		yes
836693	MKNRQLVEDLIDRSESTKRKPTNGSDNLRDDYKESKSDDDFENDSVFNGMSSSERARYSSLSRGETKLSTSREQTPTLSKERVMQLIEEDARSTGDDSSVVEGSEGYGPAEGEQRSFFQRLAECTAPVMGTSSKTGELPAAHLAFMRSRPAPSPSRQSCSNEGVFSGGGFCGRPDVIHEEDEEEKSVKSEKERHQASVDASSEKSFVSERSRPASTVSEEMGAKTAYLEAIAIKTAVSKPGSKKRRSTKGDNSSAISSSSSHSEKWKAFLERKRSGSNMENTAASSRHSSVSDVSKAAERYAAAKVKELRSKSAPRQRTGTEQRSPSGGGLYSSLRSVHSSSPTGTNKNNNRTASLSQSTSNDADYLASARFQAMMSVMAS	NA	NA	NA	0.0116313	-0.54595		836693	N		yes
1148490	MGNDASTMVATAAAKSKMNSTMASINQSLGGQQQEPDPGYAGVANRKESNQRRKDREREYELKKKERAARKEKLNQQWTANRSASQKREKEENNKKSGDNSWSARFDADQQAKAEEW*	NA	NA	NA	0.0368299	-0.547081		1148490	N		yes
1044422	MSSRSSRFFMVLLHLVGCPRHFQNAFEGIIGVQPWPIVLENLQISDIDTSTEPIWLQDASKQTCLGPLGKFTADCGDATLWLVLRQPLKQSEIEQNSQKRRRVRMGLFAVDEDNVHCDPASPQHPSEGLVFYVVDRDVQDILDLTIHAKRRVWWDPKTWFKRSYRKKKRLGTAAPLECLAHDDNGEVSVQVCDQKSHNIPQSAALPSWGWEVSSKDNSLQPTRVREGKSLMVERDADEKMCVAVHEPTNQLRVSTCVEEDPSTVRTERQIHLSLLRYASVSENTGHPSPVKTIEEQATESRDDQHSKLIEEDDLHIKEREHLTGSGKELRGKSESAKERSNSASNRTTTARTSIRDLAHTAAFASLVEPVSLPPRLLFEHRRQASDGSGSRAKRVGAGL…	NA	NA	NA	0.0211481	-0.551749		1044422	AF-A0A0R0H0T7-F1-model_v4		yes
1085244	MDRKSTSTKNATTTSTTTTTADIKNQFQFAFLKFLQIVSKYIAPIVMILDDLQWACSSTLELLDVLVSDERTDGILVAGIYRSNEVAPTHLLYKYIHETIKRKHDDCELELTQIEIGNLGIDAVQEMITDLLGTTESKEASSTNYHEEIHSLAQLCFKKTQGNSFFLLNYLALLYQLQLLQYDPTTMWWTWDEAEIQTKTLSTDTVVDLLRLQMMELDDGLVYVLQLAACLGASFDIDVLTLIWEDDMEKQSNGLMVVVNHNPEVAMVKQNCLQNRLEQLEASGYVIHMPFPDHGMYRWSHDSIQEAALSLIPENQRQAFCTRIGIILAAFEENGSIIADSQSQTSKTRTESSQMVSCQDNDMVFVIANLLNRGKEPTKLQDKISLARWNRDACLKSMS…	NA	NA	NA	0.0374224	-0.555604		1085244	AF-U7PKV0-F1-model_v4		yes
1030568	MVNQPQRMSISHDELRFSDFKRSRDVVKEDSDTSFTYVDESTNSTLMEGPIKVIMHVPAEDGDEAELMEGDEDECDEKELQDKIEQGKEETSKSKEARGEALEKVERNAPQRTASAEDEFGAYINGQVRGCFLDIETQAAAIVRKRDKRRRTHQLKERAAAFESDIKKKGGGTMENEPKEYSTHVTIKTLDDLENDRKKKKKKKKLKKKPPLRRVSSTGSLDIDISADFLVDHLRDKRPRSFRRKPKGPDVVCTSQGNTSEKRLQQDQADFVKAACIKERIAALSKASKAKTEAAERKRDRQRPKLRRFNSHGSLDTIESEEELNDADLPPQKPTARKGRRLKLQSEPDEEPGETEDAESKNKKADVGKQSGHTIDTIDTDACATFYEDEAPVDTPSAE…	NA	NA	NA	0.0195259	-0.55956		988647	AF-A4I5S1-F1-model_v4		yes
1271815	MVRCKLLAEFNYESALQNKQKQNKEQERERLRKEQEEAAQKAQVEHKEQLRRMNQPSAFLSIVMEKGKAVESTVDLVRFLNELSTKISNLNEVKLFCSLVMLQSPKNQKMPSSTAPLEWKDVQKYILKALEKAVGCCRDSDSIATYKIVLKHYHKKRIISEHQWYSLDNKAEVNRMENADFVLKMKQEIQQNAANIQGLQGTVENIMENLKIIQENLKIVQQNIKSVHDELRKFKVAYRQQMNIRAGVGIFCAVLNVVTFGVGGQLAPAFESIFNSMVDLGDFSHILDVIKDLPIVDENVQDEFNLGMDMAKSCIEGLGNNRADNVLQQELEKEPSRIKVLGIVCGFNKAAGMPSFSSNEAAATPMSQNPEKPAATNLTERVQAIEIHIFGKESTEELL…	NA	NA	NA	0.0311245	-0.560918		1271815	N		#N/A
187678	MHHFFFIFLLSSSPSPGGKAKFTLLYISFLFLLFTLSLKFICCCSCCCSCCSYFSCLFVNELVFFFCWCMFLLILFFLFLCFI*	NA	NA	NA	0.0382469	-0.58352		187678	N		yes
1043640	MICPSEICYINNGYNVKNEISGSLNLRRRLATLFLLTFVFVLSACPFRATKPIPTAEIDLLNETENGHETTNFSIERKHVILTSSTLTIQDFDSKPRILLMGGCSGSTVTQKLTRQMLLAHGLDLYENAPFELLNAARNNMMWDAKKKLIQELNEGNRSRIYENNNGDEHLSTSPSMMTQPTKEEILIESLHLLYEDARAQNKTLVFKANPRKKLSLLNRFLEINKTGGARFAHMERRNVLDLQICNIRDCFVTGNKISEKGGLNNAAAEATAAITSTSPGYSVLASNGMPSDLCFQRRKWNKKSLQSSQSLPPIQHNQTTASNSNMVMAHLETVNLEQILHTAETQNNVFSERLQPWIHPSKTQYYEDLFAFEYTMNEREFERSVRAWSALLVSLVNV…	NA	NA	NA	0.0374786	-0.585894		1043640	N		yes
932607	MYAALKRIQSIGHGAWWSELEKHSNHTSKKKKKLQPAVSDATTYEPDSDLTEEETELIRNASLAVPYLMYKKVYEGLMLPRTMGGLAFSDAKAKQVAYVLFQGMGPACCGEFVTEQELMAKCEGVGRESSSSLSSSAEYELKRQEVRKILPLLKQVGREARSQVEQVYLQLEEGLEDQNDNEVGNQKVFDGFAEIDEGGDVEVGGKQQEEDDEEEEDSVVADQEYKGLDNDEA*	NA	NA	NA	0.0163465	-0.587338		932607	N		yes
1041209	MLIILMMMIVVCLFVCLFHGVVFVSSSILFMNDDDGIVFFLYESSSSLLLFLLLVVVVVQCY*	NA	NA	NA	0.0482061	-0.592341		1041209	N		yes
600070	GCGSFGICLECKNNDSDPCFGFNCKCDIGFWGKDCSIQVDYCPGPVHPFNDTMNVCWNGGRCVQNSTIEYRGNNNINDSNDNDNHRDDSNSSSSMEDRWFCDCHQATEGDTDDGDSTMTIIPYAGHQCEYPAEISCEIGKNISSYAFCVNGGKCSKMIQPGQPHPGCDPCPIEFEGQHCQYEIGTGPLHEIQ	NA	NA	NA	0.0274791	-0.603568		600070	N		yes
956129	MIDEYLKFLDKRYNQIHETNDSYSPSSSSSTKKKNKNQNSSPVLRWLNHGGGGNGNDGDYYNKEDAIYALDVASQSIKAFDDDNNNNNPNENQRTIEVGTSSSSVEVIPCDHHQEISTKKGRRFDFSMMKMKSFIFILKKMSLIVTKAMKRLPIVITKVVDGTSVRISLTLLLCGISSVLLPRLFLPAIGAVMNQIISSQQ*	NA	NA	NA	0.0132706	-0.610418		956129	N		yes
1048925	MVTVGKTTFQQSAAMDKFSPPHNENNSNNNQRCNDFSTEKDNQTNDMKFNNNNDKNTEKKKNGKTDSVSHRGVKSNDDEDNNRIGTLSPTNETVTTTNTIMSSPSTESSSVSPPPFVTRRKVPTMFRTDDSNDNSNNNLQVSPRLPTFPLSRSMVASSSFSSLPLTNAKSVGSSSSSSSSSIADEKRLARMGRSFGTINHNRPNSTDAPLVISPLSLSSSSSLSNPNNKETNLTIPISPPLQNEEQYLDKGQELVNKVEGNTYYQPSSSMVGQPSRTGSLASSFVGLALEKSLWRSPSSRSSATQEQARSSSRHVPTRGASSSCKLPLPPPVYHPATPGDVSNNNNIACTANRRVPSSQHILRCDTNDNDNNNTPREEENVDEPLEEMVVLTATRVDED…	NA	NA	NA	0.0257886	-0.619277		946642	AF-A0A044SF97-F1-model_v4		yes
896723	MDDFCPIPIRAQQTPGFDNTNEAPSVDGVMFRLSSPNSLEAGSEVKLRGLELDLRWLDDRSIVDGREPRVHIYVSDQNYISDATIQSNPSVWTRIVDAPLIFPRTRSDVLVDRDTYPEIGLVPPHALSEVITFTAGQVRSFYVRVFPLDRVELQNQVSAFWERDETAQEGPHLQVHTGNAVAESSTDVNQFGTVIQDGLPPLISAKFLYELSTDNNMNPTLVNPCPSAGWSIITLNFEEFVSASQSTRLTADVDMLQNVEQAALDALSDVLNDDKVLRAEVSRSALSLSQISSLLRACLGRGVDSDSCQSLLLTVKFNFHGTETQANRIISRLYQSATLRVSKAISSNVPSSTTYNIGYSFVQTPLSIAFTLPSNIEDTTSLILNDVQLEFLESQVVKF…	NA	NA	NA	0.00240063	-0.6315		896723	AF-A0A077ZBI3-F1-model_v4		yes
786328	PRIGDAKFQRACNLLEISGKLRFCRVVTETDTLPTTPAKADYVHAGYLMRLGEGTAQEYYPTVDADGSPRKGAFASTKKFTSSQSDQVAYLESIEKNSNTLKMMDLNKLYSVMRM*	NA	NA	NA	0.029741	-0.63974		786328	N		yes
1088051	MGKASSGTRSQTNSDESSSSFSLASASSVDGSFVTAAGAATTSSISTSSKIDDPTFAFRLNPRGRKLVRDGTREGMAVTATGAKATAATAACGAADYAIKNNMPASPWGKATSGRKRRSGSMEKSSPVTQNAQEATKEQSFWQGPPLRRPAVHRQATQPQLPLLGPQQSINNGNIAHETSIAPLSCALSPFSVDGATATLLQGLALQSPKDANNTYKHHRHHWKRSQNTAYSSSFFHHCDGLSPFSPNNRNYGKNNNHNCNASYRCMDEVPQQQQQQLSPQTFSQALHATTQNNTNQKHHKVRGQQEARPGGFPPTSTMTTPPTKTAPLKVVTHTPDPMTTEQHDQSPLGTMRQSFYLANYLGDDNKNALMSPPRPRPINSAATTPSTPLVKDNKFVLK…	NA	NA	NA	0.00379885	-0.640068		1088051	N		yes
959965	MRIDDDLKVIRSSSFERKLAHLKEQQRSQSADRTTTSTRRGGRRPGYDQHNDQAIDDVSPENAKRTEKYRRRKSTSDYEPPSHEMMELNESSTHSSAKNSVHKSSQRAKGRRSTADKSRCKSRDKNGDSVDSLSLTSSSAHQLMGRRGSTGGGGGMIIPTCRQRTRWQDEANYRDQKSRNDPSSLDCGGSTHSRSSKYTSIYKPPLSTEEGIGKTYDTKSTYSSKKKKGSTSSHSKMGRRSSTGGYDNTSYLDNDHQQQRGNYKERGNLSRGSDHYYTNDEDKYGQDYDCSDNRHSGNKYNPMGKRQKTPSKRSNRRASIGCESDLQQQYKAEKERRRRREKEEQTNDYNDGRSVVVASPPPIVKKGGGSNNNGGGVSANRSKRQVSSPADLPSQHGGQ…	NA	NA	NA	0.0355182	-0.646411		959965	N		yes
1023025	MAPGWYYSVILSSDNKGYMNLKVHCSYDTQIYWIVHHISQHELMNEFYLCQVYMISDELEEIQVFLAKRLQYITFSISAHTIIHVIQSNKKIEEEERGATTTTPTTTTEQAMVVDWRVFDWGDCLQNLKENNNNNFSNVRGAHVPIRWLKSGQEELIPLGRIEEPTFDDDDDDDPDVTTKFLHQQQRQSIITIDPEKEEEEGEDQDGKEEICARRALIKSIESSGKILCNVQEELGTNKIMAYCAEDDEWYDAIPLDVETVSLETLATHVEFRPLEGKYCPLRYKDDDEGDEVLSPLSYVRRRQ*	NA	NA	NA	0.0368383	-0.647385		1023025	N		yes
988702	MDLSDACRTTTTTVLMGLINDAMMRLEQGKFESAAIRFHQALKLVASRMDQGARPHESDSSSVDELDSFLCKAVPQGSSSMWDEEKAKAPCMLGHNPMYFHASAFHFLPNNQASTSATPLTGDQEMLSAEHGACIVTASLFYNIGLAHHLQALLDPTHTRRIRNAIRMYDLALEVLQRGAEGGFLHMNKDKRRIQMAIFNNKAHAANESCDVLASMHCLQIVRRILGQCQDLEEIGQYHHFHFNVLLYAESNDSRPASAA*	NA	NA	NA	0.0186246	-0.677598		996723	N		yes
1010666	MARRKKLSEKNPLHMFSRNRHRTAPCDEGMMTRNTGQDVSCILSQHGTNSWDNIARSTNHEDVLCTSLHSTSTKKTAPIETSPCLSFRPMHRRSYSHSSRKITGKVNIMQTPNGDSGTDKVHTYDFHRGRTDPTSLRSQQWTPASPCSVPVPCIQRHVGSLDEDSTKTPSRSLAFGFARTLVRSLSSDRGDDTRIQRRPKKSLLNRSKSTPDQPWIPGNHTASASSNGGRHKSSRNFCSTSMGLFRKNNLRTAVNSRATLPTATASQDGVHTKGGGYFFHWHTSKENNNKNNNRKNDIEFVEFNAYDHVREGRQGRNDDQSRSSPLTNLPRYVQFEGSWKTDGKRDDELVEDDEISDVTIDSAAKYGGHRAEQHEGVEGSVATSLTWSIFNALDETDEE…	NA	NA	NA	0.0146944	-0.6905		1010666	N		yes
965778	MVYSQLMTTRRLPTKHRTIQSSSMSNKPNLSICFVLLLSVSIKVQAFPVLSTRHYGARKVSLGRISATNEFSSDRSRSLNSSFEMLEARLNKLREMNRQIEIKLNKEKEEVRESSTSAWSVLEATEQGLDRLDGISRQNADVGVGILFGGNEETAKEKIHDGLTDVSKERTDRLVSLIDEASRLRDEQRIRFESSTKALLGLSEAQERLHAKFSDLHEHLVTEQYNEANEEQAPAIKSHHDSGSSEVMTESIDSSSVDLRDFCDNMVKSEKEEQVHCFSMNDDRSSFIKETLEAPCPHSDGPLQTAQAFTVTRVEDFSKKENVETLEVEENLVDDHLPSINLVQQVSADVEGLAEDAHLPTIDPIEHEQYQAALLEDIVNEESTTKAVEQAIEGPFPEE…	NA	NA	NA	0.0115775	-0.693242		979443	AF-A2AMT1-F1-model_v4		yes
997180	MVNHDSNASPQAASSSSTSSSSSSWQRCNGSSWLLMMMMIPLSLTAVAVALTWTSSTSCNFLQIQDDYYYYFPQHDQFPLAGDQSEDEGGRPVRFVTMGIGLWNLQNVSLTTTTTTTTTTTTDISPTANSTLTTANSKSNNDSSYEVSSFVASSVMSSASNNTTMTGASGTGDDENVMAHVTSLCMAWPDANNRNDDHDNDWPTYDSSQDVLFVLARVIGQLLRIVGPILSGGIVLLGIGWLLDMCFVYWWNNMNGRPHHDDGGDRHQEQQQHQQTLPSWQQPSQEQHYYHSSWFIEIPGWCPPSLIVVGILVVVMIIFMVHSDICWQAETCQLDNGGRWAMVATVAWFGAGCTLARVRDEQIIQLNAQNRYYDDDASNNTSGDNKFERRCACCRDHFM…	NA	NA	NA	0.00771522	-0.695746		997180	AF-A6NMS7-F1-model_v4		yes
977642	MSPTSRNILASSTASSSDMQASKVCFDSLTIYEFPNLLGDNPGVNDGAPLTIAWKHTRVETYNLDYYEYLRKSIPTRSRREMVLDAGTRGSFLLGEGYSLKQILEAAEEVEMIQASRRANMKGKFDAFKSTFLRTVGANKKSTCIKPHIKVAKSA*	NA	NA	NA	0.0109554	-0.695962		977642	N		#N/A
1402013	MATNKTYATDTPIKHYREYINPQATGPQILFVSRVVIVLFGLFMGCFSIVLFELGLNLGWVYLFMGVVIGSAVVPLWNMMTWTKASGTGAIIAAWTGLVLALIGWVSAAQVQSGEISVDTLGTNEVMLSGNLIAILSSAFIHYVYSAFIDPQDYDFEELDAHINLVEDDQRGLTAEEKDPVELRRAERWITHRGYVLTFVLIFLWPILSVPAGVFTRPYFAFWVLVAIAWGFGAAIVITVLPLSESSEDINKVLSGIVAAVTGVEMNQAEDPNVKLDNDEEEEQQKEEPEKQEEMEDE*	NA	NA	NA	0.0112575	-0.695986		1402013	AF-I1JVV4-F1-model_v4		#N/A
1391514	MPVNTSFNVNVNANVNVNELVNQMRSGDAENGERKFFNDWQGRDQYARQHGTFNFGRRSEEARGAFGICIGRNYYALSALGALERGIPLDSQEIYHRLWQCYKP*	NA	NA	NA	0.0246247	-0.705014		1391514	N		yes
968679	MTFELMLTALIFKILELVQMFFEKKQRHEKIDAVAIFTTLFCIGLQGHTIDPFPSKSLARQTAGNTRLEEAAFEYLCNFSDNELPSITEEEEEEFSDADDFVDSSLTQVLVEIHDSCNKPIRKKRVSFSNADVYLFTMVAGDNPSVRSGPPVQMDWSPCERFEAVSLESVSYLLARSSERQRKPQRDLRMSADRRKRILKENGISTTLISKAERTAASSRKARKATLRKMDKGIVHRQRRKSSKEFLFLSCLGRRNSSTAIKDSSSCEPPTSLTPSRNLSTLCSTCAEKYLDTMEPACVFMYRCKGGEHCISSTTKSFPPRSSKNELSVFWRRRKVSACSA*	NA	NA	NA	0.0253743	-0.711666		968679	AF-A0A0K0ECN6-F1-model_v4		yes
1009874	MNQIRHLFPDFFLHVRMDWLIVMVVYYLFKWSSITYFFKIKLLSIYFGTLATLIVVVVAAFLSCAVDGLCCFLLFIFVFVFLRVF*	NA	NA	NA	0.0249169	-0.717105		1009874	N		yes
1390138	MPQFNTATNSKDTTTEFTPVDPNTPSSWPSPPSSLYDMVWATHSRNVSNPYHFRVPHALIHEASSTFRISEYDHPRSICSILNECVELIINDEMREQTMEVMGASDGLTTSNINGVDNGSVSSSNMTGRGARFTYSSYLPNNGPKEPKQ*	NA	NA	NA	0.00739203	-0.720354		1390138	N		yes
1052367	MVNHDSNASPQAASSSSTSSSSSSWQRCNGSSWLLMMMMIPLSLTAVAVALTWTSSTSCNFLQIQDDYYYYFPQHDQFPLAGDQSEDEGGRPVRFVTMGIGLWNLQNVSLTTTTTTTTTTTTDISPTANSTLTTANSKSNNDSSYEVSSFVASSVMSSASNNTTMTGASGTGDDENVMAHVTSLCMAWPDANNRNDDHDNDWPTYDSSQDVLFVLARVIGQLLRIVGPILSGGIVLLGIGWLLDMCFVYWWNNMNGRPHHDDGGDRHQEQQQHQQTLPSWQQPSQEQHYYHSSWFIEIPGWCPPSLIVVGILVVVMIIFMVHSDICWQAETCQLDNGGRWAMVATVAWFGAGCTLARVRDEQIIQLNAQNRYYDDDASNNTSGDNKFERRCACCRDHFM…	NA	NA	NA	0.00652991	-0.734112		1052367	N		yes
996605	MVFVYALFFVSCFTIIIMSKRKSNKVRKSVVSTVHEHDTLELERDDHLVLSKTSKEKTVTTTKTTTTSATITTEYILPRRYHVVKTKNEDIDDKGGKARSLYRTASSRSASPPPDETFDNSLTGLLRRPMMNRSLSAPYQKQKGVRFASDANGDPVCTIHEIPNVRRRTKKIQRWIFHNNNNNEAQPPSPPLRQRQQQQLRTVFHDDTTNRPNFQQDLPPSLPTRNRNRFRADTGRDSAPVFLKRKGVMTKERTNTDGEQQQQQQKDNEESN*	NA	NA	NA	0.00415384	-0.749051		996605	N		yes
1019574	MTKVMTALDPLCFLPIVELDLPWHHEGTHEIGHHQQGKPYSVRFADELTLIPLQSPLDSITHEEEQLIWYDHESLNQFRKQARELCRRIRFAKNQSNAFSIIHDTEQRDYEPTKKQQPSSCTMALCHHTRGLEQRACLERQRRRYVATRFILKVQSNMDAVALAALAQRCNQWAQKLAQEEASRDFLRAHHMSDVCYDGGDYDLLGGGVNDHDQQTRPKRLLEGASGAIRHVRPRLSTLAL*	NA	NA	NA	0.0223389	-0.756132		1044398	N		yes
662747	EDQLRGEPYSTDDREIASLGAMGAAQWTGNFKTRPHALLDVTPFTTVDDWVQTLSRGCKRTLKRAVTSSENNFTVIHKPIRGGQPAPHSSLSHFRCVIAHEVRLLTYHDDDDDDDNDSISNFLQALAEGVSRYIGTTRMTGDIYEYKEKINGTVIAIAHEVWKGKVLRGQWFYANDYASQNYVWFHSVYSAVQRAIEHNDKNNRNYNENYNQNYNKNDKNNSKNENIIRVVDLGPSGSDSFSELKQKYGFISVEDWTTVADYTGPFHYTYGRPQDGT	NA	NA	NA	0.015207	-0.771944		662747	AF-K0EML1-F1-model_v4		yes
989219	MMIDTSCFSLDQALTAEINKRAQKRRNSLQHVETQTTATGLNNPRAVDGQKCGGREMETPELSWSSSSDASLDAMPTTTRTTTTTTSDCLESDQHLFGLEKELSKEISKRQTRRSSLQHQHNFMDQGTNLTDDKIVQEPFMTPRTRTRRSSLHTPEIASRTITAERIESTPPVSDSMMKMNMLCNEGQLQSTTASNGNEKNTAAGPCKTLDAALKRRRASLQHMPTNEKEMKEMLLMDQLKNKFEKSYYGHHEVIERRGLGIVYPKIKTEHTPEEREMLSQLKSTLSGMYLGDQEVIESRKIMEEKTTEKYESSEAQTPDDDNNNNNKCRHMSLSRSPKSRRSRRSFISKEQIMSVLGKVSVTPKSSDADNNNKNSNNKKQCKNTKKVWFARNPHNGEL…	NA	NA	NA	0.0404293	-0.778671		989219	AF-A0A3Q0KJ67-F1-model_v4		yes
1021759	MKKVSYPESIAEEDDGIPTMSNGRATIYSPSGTPPPPPAKYNKQSSYPNNHRSSATAADAAATGTTHKLPQSTDNDESYKLVLLGGGLTAIQSTREYYTNRQSLDDCDETMTSSEVESNGDVRTPTLAEMLNSGKNLNDTSILSSSAANFLGNLSSPKALGQSYSSASSSSSSSSLFSDPYNTSNDDGDHQPVNSDLAHYYIEPMVMKKVLRVYRQTSDRASRRRNLSLKDLERLEDENKAFALFEMRSRIMEKDMERGLERRGGTFFVDDIVLTPYHRTAHRIRDAVIVSKAWRDGANPKDVTNSALLTQRSEKTYFIRRPMQLLKHNTSNGSMVNNGHYMGTSLSAQRYYWEAVKWIDDTDFALYHCPSLGPRNLRGFEIFTVGDCQSILLKLTDER…	NA	NA	NA	0.00850093	-0.793419		946642	AF-Q86UQ4-F6-model_v4		yes
1378212	MSQSVGFVREVMQNAGYLVAVYLFNIFVLFNSEDAFEILGNVLLFEFVYSLDENVAASPWYDDGRRFLKAGIVENILAVFVRGSENWNIETFIAHFQEFVGNDAIGKGYLERDKKKLEKIAGNRLGFLFQKDEDLPSACKDLLPLSQRIRYNLGDSYGPNAPAKQTRFGPTVMPLFPNRRIPLFQKHLQFRSWNLWREVLFVATPLNRRSSCDNRVDAKAEDQID*	NA	NA	NA	0.0464361	-0.815034		1378212	N		yes
959715	MIGFGSLMSESSSRTTFPTLTGFRLARIPGYRRLFDHPASVFFNHGIANMESLEIASLSAEYVGPTYPGFIAAVFDVPNDQIITTASSSLSSQTNDGDKNNNEKKSNESFAVVPSMNLLVREAVYDFVQVPFVELDAEESKCNKDEQDSASKMGIMCVRSNDKTYIQRWGQDQFDQFYTRHGISSIWNWSTDSGLRPCAVYLRHCYLATQSLGTQCHKSFLDETFLIDRNTTVRQYLQNNPYVLNVQPPPELAQRYGG*	NA	NA	NA	0.0287816	-0.825361		959719	AF-Q6L483-F1-model_v4		#N/A
1069091	MLFSTRSKQSRASKLTASDDDISLQSTVTATMSIKSVSGTVVGSNNGCRKGSKVRFNESMIDNSKSAANGKFAQQCWYTSEELRNFKKSAVIVAKKLIGSSDVVDCTYRRVFTSAFTTCCTVKYEVDSTSGGSILCVGDQRDLVKCVNGSIRRMGLDRMTIQLLEEDVRKRRRSTIQTVKELYSKGGKEAEDSIRIFVEDQSRPSRLFAHELARAVAKTTSNRSD*	NA	NA	NA	0.0036163	-0.840084		1069091	N		yes
1041296	MQAWAEDQNVPEQSIIKLMGDPYAELTEHLDMQLSHPGPRGKGLVNRCKRHALYVVDGHVKIIRVAEREDDPAGDDFPDVTLAESMIEAITQLRASSPFDEL*	NA	NA	NA	0.0087262	-0.842052		1041296	AF-K7L125-F1-model_v4		#N/A
1011212	MMDDENDSCAKVDDGSLGGTKNSKEYKQRKKLKKELKKEKKRQKKQAKKERKKRKRHEKERSNQVISESIISHTVRTVGSSITDKVDCKKDENALFLKQRIDITITLHQMEEFNHDQYRNQVQYWIQENHLLKYTKQFKGVLLAFDHFQMNFDESYNTSHGGLTSFNIMQKHCAASCTALIFMPKPGLEIIGEVNQLVTNSSFQLPTLAGVTTEWGNSVSSSLPNASLDDAEERGVSSIPLQLIVYNYFNASISANEMRKCGMFFDTKSKNWVCHSTNKHRIKPGTKVRFLIAKVHETGEFATGFVKRIKNSLTLQYDIISWNNFD*	NA	NA	NA	0.0187757	-0.849794		1011212	AF-B8A0V9-F1-model_v4		#N/A
1056005	MLFGSFRRKNNISKTGGALLKPLHKVESDGSLSSRESTFTNDSLCTKSQRDLDDIVSEFDSGGSNVRRVTFNESKNKNYTHDPEYEYDGEVSWYDDGDYARFKLEAREAVQRALEEQENDTALDSFYSSLRDLYSSAQQAKKITPNADKILTAHQKQDLLLLYGEGNRIDMIGLEIHALKPVQKDTKSIRRRVYASLIQVRDDYKKGWFPEEDFPEECRFACIKQTMTSVLFAQLLAKSQSYV*	NA	NA	NA	0.0256872	-0.865664		1069091	N		yes
1049650	MVFVFLIYSCVCVFSILVVVFVQTRIIKQVYCVGCFFFCLFLGVHLKQQITYIYP	NA	NA	NA	0.0463793	-0.89074		1049650	N		yes
961981	ITSPCVNHPTLSSYLCKQLSPMNAPTNARQQKPAIHKIVFDLPSDDLKAALGSGTSADAQRDERIPYDSSEDTITTSHTTYLEDDDETTSLSLSALKSNRQSSSSRSSLHGTHNKRVRFLCDESDQVQYTVLGTSRCDDMTAAWWSPKEMNNMHEHAFAVVDFFAKYRDDYTTGVRTLVSHCGRPGANLQCLQFGSAPAMDSVTHLQGSSSARGLESCAVEVLQHKRNRVREQLLRKQHLLVRMRQRRRFHQSNGKKSIPTSTMDSQEMEFRETLALTLALQYQSMSRYATLWAQVLADVDALEAAQS*	NA	NA	NA	0.0202975	-0.891011		965616	N		yes
1009751	MSGVPEFASSTFYNNNNNNNMDSVGQTITGNSLQQQQQFVHPSIEMRGTTGAIGSIDMIRETLQGRHGMMTISGNMNGGGGAGGNGMMMMNRGGSLDGMTSSSSSFPVGQQQQQNHWFQEQIQEFGSQSMYKAQYKPFDGGNFAFSEPFVGRPAPAEPMSETPPPKWASKPLEIKSNSQSKTSTTINNNNENENLMTNQQQQQSEISNPNSLEKDDNKNDISNNGS*	NA	NA	NA	0.0447898	-0.893589		1009751	N		yes
996723	MDSSNACTTTTTTTVLMGLIHDAMMRLEQCKFESAAIRFHQALKLVGSRMDQEARPHPHGSDPSSVKELDSFLCQAVPQSSSSMLGDEEAKAPCMLGNNPLYFHTSAFHFLPNNQSTTSSTPLTGDQGIMSAEQGACIVTASLLYNIGLAYHLQALLDPAYTRRIRNAIRMYDLALEVLQRGAEGGFLQMDKVKRRIQMAIFNNKAHAANESFDVLASLRCLQIVRHILGQCQDLEEIGQYHHFRINVLLYAESNDCRPSPAA*	NA	NA	NA	0.0353235	-0.895222		996723	N		yes
1041055	MSAANNRNNDMGTNHQPSKGQVQSLFIFTFLFPAFSTGLAPFATQHRQCWSCRGTTWLSSTTQATSTVGNYLSSSQENFTATKESTLVDYAAEIEALQSQVNQIQEAIEALRQRSGVHDDGSQARDNDHHAQVSDLSAKQMSSRTLQTEKITYGQSGSNKTHESKYRSVTTVASNGSSRIQPQFTRSRARTYPENPISLQESGGVLFQDRCWGRQPMLSETIGMHFVCDHDNPEW*	NA	NA	NA	0.00224722	-0.89954		1041055	N		yes
1021186	MKESNARVPGIVNCSSFESETYDGFHSSATMSTLPVQKHREKSCANRRVSFSSVFIRHYEVILGDHPYCKEGCALTLGWHCFAETDSPVDDYEQSRAGSRRTDLKNSLKTSWNERRDRLQEDCTDGEIRHACRVQQKNRDRRLRVAERNTFFHAST*	NA	NA	NA	0.0432557	-0.922281		1021186	AF-Q8BGQ2-F1-model_v4		#N/A
1032303	MVVVGLVIVPFSLILVPDKYLFVVVAFVAFVVVVFVDGMVVVEINYYMFLVVVVVIVVIVIIAYVVPFRIDQQYYIVVNQYVPIPRQLVHHMIQINDHPKLDYDNEL*	NA	NA	NA	0.0299324	-0.930181		1032303	N		yes
959719	MIGFGSLMSESSSRTTFPTLTGFRLARIPGYRRLFDHPASVFFNHGIANMESLEIASLSAEYVGPTYPGFIAAVFDVPNDQIITTASSSLSSQTNDGDKNNNEKKSNESFAVVPSMNLLVREAVYDFVQVPFVELDAEESKCNKDEQGSASKMGIMCVRSNDKTYIQRWGQDQFDQFYTRHGISSIWNWSTDSGLRPCAVYLRHCYLATQSLGTQCHNSFLDETFLIDRNTTVRQYLQNNPYVLNVQPPPELAQRYGG*	NA	NA	NA	0.00414819	-0.943899		959719	AF-Q6L483-F1-model_v4		#N/A
1043489	MISMPDTQPNTPQIVSSSSSMSVSELRDVQRLRGIFDWHQRGIQALEHQDYQVGVESFGSAVRLLSSELEQQEAAQEREEPATTFALSCLRLSSRWVKLSECENDNTSSNHALFVDHNTFLVDQTVFALELDLFPRVCQDNPDDTTFDIEHHVITLTTAMLSNLALANYLYGLKATAAGAVQRSMTIYDMAAEAGQRCPLPLMSLGHQRVLMSIYTNKAHAAYQVYNLSASQHALEIVSFFLNHRQQLQLQHELSNDNDLEDLFINILYAAGHDERPAAA	NA	NA	NA	0.0134958	-0.957842		996723	N		yes
1029033	MSKDNGIGDSIAWAGERNNTRPQQCFESAHMTSPEKGTLIQAAPPNETENENATIKRQHPENYRGILSDVDCCWESWNFPPSKLHEKEWKKESFVVEECDGPSFMKVVPKKLFGRRFIGRIDKEALRKFLITNYVKNIYLNCVVKLKQAVGGRSNSWLLQVFTHPSEWKACEKGLMDWILKKQTAFNAAFLQGENGRDITVKIDASQLMRGRLIEIDDKIFLLPSAGSLEPERSEQLGFSLRRGGVLILKVDGETCASIGTLEGLRTRINLANHDNQLLTLKCRELDPNKPVDNSIQGKQIKTTTVDNHQRSRIVKTKVVASGEIRPKKKIRLSGTADTSSRNHRSIPKNLLAVRNKELPAQDDQARIQKGRLVRGTKYDLSSTIQPIPKKQIKDPSLE…	NA	NA	NA	0.0418875	-0.958117		1029033	AF-G4VLH9-F1-model_v4		yes
1074854	MELFVPGGLWRRAAKVKVCPSSCNNNDDNNIRNRRGTNDQGRQEQDQLARQQRLQQFQANLRPTLVAFQEQEIKLSRDAIPFHIDRARARYHCGNISGAMLSIRKVEQLQAQHERVVQVLDYLQDLATHALTQNNNNHPEEERNNNNNNKGEEEKHILGTKQPGHFRNEVITGEEEAQQVLVKKKKSNNHKDEGNEYSDDYDDDVDDDDSSEYDISWSEAELRVEEILSGAGDALDVSFSSMYDGVGGVISPTAGAAIPPPPSTTCTATSSSNGTNKKTSLAKEQEMVEQFLALQL*	NA	NA	NA	0.00153252	-0.965796		1074854	N		yes
1050475	MYKAYRTVVAKFKALLDTAKGTTTTTTTTTEESDEERNKKQLMLFDRLFDKITLKRFINHEWNGGYDELLQEFMQWMSNDEFIFRAFRYKHIENDTFDIFVRFTSEEEELLIQAYVTFGFVTLEDTSGGTNTQPDTTTTTQLQEEDEEDCIRVIKFDVRRWEKRQKLPGQVSASAVWQIWPDYLERDFTRKVYPLPRDVGGHLFLDRGCNMAQPVIEKYEMIRLFMRIEDVTDNNKNVELSRSQRVQQSLQGKSETTIRLWDERRQPYAAGAYIKIFKQSRLSASFRQESPLKLKLYDANDTVAAICEKESVLVHSGDFKSAKGYHTFMIHSPKESHRSQSRDSRLAPSIIENDVPFYAWFRLQISIANHGHRFVYVWNSSLQEFDLLLRIIDPARYNN…	NA	NA	NA	0.023844	-0.975556		1050475	AF-Q9JJP6-F1-model_v4		yes
983782	MDFYNHPMLNLINYYFYITIFLIFWTFAIMHFYLIFLYYYYDDDDFDYYDYFYFYLFVVVFVVVV*	NA	NA	NA	0.00404975	-0.984473		983782	N		yes
1395777	MGSFGLFSNDEATNNPLLVRPIARSYKQLYDALRNFDFRSSPLSQQMTLPAELCERVLSYLTVKRVKQENVEATLCSSHDNVHHLSQTLVGNETTWWLCRPGTMPNGRGNQWVQYIMNRHEMNLQRLSAVSIRIPPMPQGPLSVKEFCLQSFSIERGWHAITPIFTVANQVGWQRFVFEDVDVSEVRLVCLCNQIAEYLDRNELSPYKSRFESVGFFAVQFE*	NA	NA	NA	0.00879973	-0.984682		1395777	AF-Q86WQ0-F1-model_v4		#N/A
998435	MLEQRNLIDVLVIQHPLHHNGIDNVSQLTRDTSNSDDSSTVTTHSINEMHKPFLGSPMDALSQDAVNDVLPPRIPNKQRSTKSLLPFTPDLEDTTLVNGNQRVRELLPEGNLKKTEKIQNKIECSCFTSTDEEARCELKRDTDGILSAFSAAEKDTHTENLMRAHNDREAKRNNEKINSKKSKITDSDRETQSNKKKIKKKEKKKIVRQRQATDPLRHSAGPRMEFMSSSLFDKPPRMAQRRASCGNGN*	NA	NA	NA	0.0106139	-1.00982		998435	N		yes
1093345	MQFSLKKRIQSIMVVKKKNDADKKMYRENQDLCSASTICTDSSVSISSSEEENETSMSHSDATNLTTRSVRFDESRNQVYTNQDDETDLPHEHQQAQRWYSANEYKAFKKQAVRTSHALLAEASNHDNGSLSQYLHIVESIYKSCCLTSENVMPGDDEFLTRDQLVQFKTLSLRFYLHEGGGGLERILVNELNRDFTGRRQRMWGLVWDWQNDTAEEDDDNDDYFFSSLSSRSTMKAEELRHKLEVLSLPSRLFAAEKARALSDFCYC*	NA	NA	NA	0.0338787	-1.0118		994115	N		yes
1000934	MSTKLHEYLKETFGSNAFLVEDGDSSVTLVRDDAKLHTSSSSNCSLHEILMGFSPRLYDSVNNNNKNNSSISTIINSIDENNDSFRSSTSNSTSCSSTSSCTSSNSSLFTSPRTRSPRSISLHSLPSLHHESPISRWDSLVSSSSMTRNQSTSKQSSISGQMILNSPVSSLSPPCRPQRAQYASSSSDSDNASDGNKHKKSNSKNNNNSMIKKEKKKKSCTKPKTDRGCKTISPTDEILPIDDSSTVVTKLNNNDTHKKDIESSSVTVSRPSMLRKLRSNSVSGLPCISLYAEDDDDDDDVAQWSASLERVTLPPAIPPRNGGERNIRSLRRSASTTCLTTTTTTTTTTNSSTKTRRKRRSFRQEQQQSNQGKSIVTV*	NA	NA	NA	0.0402741	-1.01239		1000934	N		yes
999835	MAPQDISPAILMQSSWDSLLSSEAVRIEDAPNFTVVVPSRLPQPQSEIGTTTTTTTRDHNVTNNISFPVQFDYSHDEQERGRRRRHHHHHEQQKRGGMERVSHQFQQCIPSQRNAATTTTTAPVTKELSSSSTAPPAHIFCIAPRSLWKPPRIEQKEREVKNMMMMNNDEMSLLTTNPTTKQEEQDFNTGLNANNNSATNNSISFPKVQLYCYENGQSTDELTLVSSMSQRQYQE*	NA	NA	NA	0.046904	-1.03127		999835	N		yes
1389935	MVHTKAVRRHSGSSAKSDPMSSKQRMRRPSETLETMTAASDEVIGRSSRVWGRGRRRATQMTDNLLSAARARNEELQRAVELHYERAVARYKNANTKGAVLSMRRVKHLQKEMEEVCRILAEQEQNHHGGTHHEPCADESASSVSSSTFLHTSSSSEHALHSEDEDEEELLMELASYIARAA*	NA	NA	NA	0.00611856	-1.0324		1389935	N		yes
1084636	MAIGLLVEHSLIREMLEQAGSDGEIRVVVDNARTHINHSHSQPKKRTMERGADVAPRIPRREAVPREARVDWNPFRWESSSPKKETEKSTSSSTKQDSIPVLKSRSLKKCPSASCSLFQLQKQSFQELRRRANKEKVEAIIQGTFSTSVLSSSPDPHASYFAGTMAKLNLHFVDNDSGEGREFNTMEDLLGCVLDSPSLNPAAVKRNFSL*	NA	NA	NA	0.0120916	-1.03253		1084642	N		yes
1384611	MSMKYLKHCSTRVVTAAAIAASTDDDDGGFTSTASRSTNRSHETMKRKEIFFETPRDAIVADYDNIPTAARENFMIPPIAKIARCTETTIVDLTSNYEKDGPPPLLPNCLDDDDDCGGGAGGCTNYGPQHMSLLPLSSPPESLSRPSLVHFFEPIEVHSRRVAVKRPPSINLKPSRTFCPEIIFDTPWAENF*	NA	NA	NA	0.00632146	-1.03553		1384611	N		yes
967639	MATTTTTVPTTTTTVPATTTTKTPQTTTTSATAATTTTTAPVPVETPTITTTTTTATTATTIMTAVTTNAETTTTTVTTPSTTTAETEAITTTTAIVGAQSCTEQYCSNDVAVVYAPNKNNNCDSTTNLQLVELLQHQEGDDTLIRLWGPTNPMDAAAIVISVPHGGSLEPSYIPSRSENHEIFCPNNGRCKVNRESFSPEIAMATAQYIMEQYCKIPYIIINELDRTKLDANREIVEAAHGNPIAEMAWEAFHEFIAIAQNNVITQFGGIQSSGGTRETIGVRGLYIDLHGYTGYEWNSDMGSPFIQWGYRLSENTLSPSNFCPVDDHLSWGTGGTLAYVSDLNDQSLECLVRGPKSLGSRMDDLIISHHNDNKNDDNTSGTIPSPLNNNFVCGMSLP…	NA	NA	NA	0.00421148	-1.04363		967639	AF-Q75JF8-F1-model_v4		yes
1218681	MNRMSSSNCMGYVSGGHMHLARESLKRERLHFGLPRGAGPGDIGSHGADHSDNPSENDSVCSEIKLEEFLLKNRRNNKKSSVGGLIWEEDPTGEIWLHNWRNWPRDGASIRGRVVVVEGKKWLLAAQLRQPGEKGWKRAPLGAALPFVSGQRYLAPVQNKASNA*	NA	NA	NA	0.00799127	-1.06302		1218681	N		#N/A
1003493	MLMNPIRVKIFLVYFVRQFDVVPRARLNFHFIIHAWLIKLHQFIWAMIIIVNCSFVQANIIMIISVIVVPHPLLYHRQILAATKWRPTNNVQVKIVPVKVVVYPI*	NA	NA	NA	0.0386752	-1.07765		1003493	N		yes
1262260	MTKQRYRLSSKSSTVLPGTEDFSESHRDDDDLAITKQRYRASSKHSRVYPGTDGCSSESHNNYDDLAMTKQQYRASSKSSTVLPGTEDFSESHRDDDDLAITKQRYRASSKHSTVYPGTDDCSLESHNNHYDDLAMTKQRYRASSKNSTVLPGTEDFSESHRDDDDLAITKQQYRASSKHSTVCPGTDDCSESHNNYDDLAMTKQQYRASSKNSTVLPGTEDFSESHRDDDDLAITKQQYRASSKHSTVYPGTEDCSSESHSNYDDLAMTKQRYRASSNNSTVLPGTEDFSESNRDDDDLAITKQRYRESSKHSTVYPGTDGCSLESHSNYDDLAMTKQQYRLLSKNSTVLPGTEDFSESNRDDDDLAITKQRYRASSKHSTVCPGTDDCSESHNNYDD…	NA	NA	NA	0.0358956	-1.0833		1262260	AF-P32768-F1-model_v4		yes
1059881	MAGTFRDNTVVDRSQQEQSTCIKSNQHRRPQAFDKSYNNGDCENNHKPPAQSSSTQRHQNTRGSIEETSSGASKNWRLSGCSVSSSVQGSFTQSVAQSSSGRSTGIDSQNNKSTGASSKTMEKNFKKKGRKRQTSLPTQPSWSNDWSVTKANMNGLTTPKTEHAKVSKSYQDFEFSPTTTEIFSSSLSPPPSAASKSKQQQQQHDDDEEEWKATTSFGEVKSRLHPNQVFDNFFPNDPGQSHESTFAPKTQQRKHNRRGSFNSSFSSLPVENHPVISANTLSKSTYTSVSRDSSPLLTRHGMFNFKSAFGNRGGSPMHTVSSPCFNNEGRFFPDANFEEEEQFGGLLH	NA	NA	NA	0.000880374	-1.10416		1059881	N		yes
65046	MNTSYGDVLRLNEEAIQLMLEKKYNASAYIFGQALVRLVEDMKNNSCAAAVLEDVNDEVVPMPMIYPLDIQTTTTTTTNENDTSSSSSSSSLDERKDDYDTYKMCKKALLITTTTTTTTTTTVVVISKAHCHEILIRALYYNIGLSLHLYAAFSMNCGCMKNHQIYLHQALAAYDMGLSMTTTAGMNNNNNDNNNNNKMMPIDQRKDETMIKNYYHNCTCLQMLELLLQNNIGHIHYRNWRNSEMKPCLKAMKVIIQQQQQQQQKHPGRGRGSPSIPLLNLFWGNILYNETANTLASAA*	NA	NA	NA	0.0496999	-1.11661		65046	N		yes
1390141	MSQQKSSIFQQSAPCPLCGLILIINNELNKEGELRPQYFYPTMSQFNTATNSKDTTTAFTPVDPNTPPSWPSPPSTLYDMLSTTWFRNVSDPYHFPVPTSMIQEASSAFRVAGYDHPRSIGAILECVELIINDEMDEQTMEVMGVSDRLTTSNIDGVDNGSVPSPNMTGHGTRFNSSPYRPNNGSKEPKQ*	NA	NA	NA	0.0256834	-1.12384		1390141	N		yes
1021100	MAGTFRDNTVVDRSQQEQSTCIKSNQHRRPQAFDKSYNNGDCENNHKPSAQSSSTQRHQNTRGSIEETSSGASKNWRLSGCSVSSSVQGSFTQSVAQSSSGRSTGIDSQNNKSTGASSKTMEKNFKKKGRKRQTSLPTQPSWSNDWSVTKANMNGLTTPKTEHAKVSKSYQDFEFSPTTTEIFSSSLSPPPSAASKSKQQQQQHDDDEEEWKATTSFGEVKSRLHPNQVFDNFFPNDSGQSHESTFAPKTQQRKHNRRGSFNSSFSSLPVENHPVISANTLSKSTYTSVSRDSSPLLTRHGMFNFKSAFGNRGGSPMHTVSSPCFSNEGRFFPDANFEEEEQFGGLLH	NA	NA	NA	0.000899299	-1.12841		1059881	N		yes
962046	GNEFSSSSRQTASEENNSIHGDGDEDEQTENENPPVAETSSNLSLPMIPTANNLSLNSLLSAAAEMILNRPLIQDDPRRERGHDHEEAEIDGPNRNELSNPRAEIDEDAEREQQEALRRHALAIVRETNEFLNQEIFPELEATFDLLTIPREMELPGQLHLQAAETRLIENDGEMASSDSNSVFRENQSVAFSEGVSESAHYPGGLDENEEEEHRRTHDHADEERDRKYKSEEEDEEDL*	NA	NA	NA	0.0341628	-1.14049		962046	N		yes
1021074	MVLHGTILHLCPSFQTVLQPWLRSTIMKSPKDGSTHVFAHSASDDDFTSTASRSTSRSHEAMERKEILCETPLDAIVADYDNISTVDREIFLIPPIAKRARYSETNIVDLTSNCEKDGPPPFLPNCLDDDDDCDDGGGGVNCGPQNMSRLPLSSVPETMSRPSLVHFFEPIEGHSRRMAVVKRPPSIHLKPSRTSCPKIIVDSPWADTENVF*	NA	NA	NA	0.00979455	-1.14256		1021074	N		yes
1228844	MHGHTIQTPIQIVVPKWFCFRCSLYLTMFGTLTLRCCSFVTQASFSESVMTTSVNPSVGNVIVQFNAIINDNVDNTYYVLKFIILIAFLITLYVYLSALALLVVCLYYFILFYFYISI*	NA	NA	NA	0.0108389	-1.14514		1228844	N		yes
1023552	MHDTEKKDADRLVVPEKIDVENFQGGFCHPKGNMQDANNMNKAGPSFITLCYKGQDGSFCHQFSQELIFDSCTTLPFQRLVSLTTSVYQKPFQVHRLFFTYNLKNENNNASPTQVKIQNNDELLMTLLKSVQDDFVLNVNFVNPDFVRVINNDNETATFGIDTITNSEGAVSLDELKEIASRALLRLSCKAELLTVKETQKRKTLGCDDDLLNLFHITDGEVAELQLETPLWPAIKISSLPSGPYEMIGIEARDVLLIGRPRILKILDQIPVLRDYASILDLAIKEDGGSDIIFLGDEDLEELYSHAIATKQQSLELIVQPKPFSTFMLRVVSSNFSPSLQADHPQQPPNPPIQMRAEDHVIWWSTEGIVFPGRYRANFLVSPRVSSGNRSLRAGIVGA…	NA	NA	NA	0.0378831	-1.14708		1023599	N		yes
1005117	MNHVILLLVIFLLYCLVIVLLWTLYTIPIFPIFLFIMPFTLLFLFFLCCDRCTVLMFAFYSFTLIRILGSMIDLFYFRFLIVPALSLLLFLSNVFYLLLSLMSSTVSIGISLAFFNNIIILDFPFGVMIVLSSFLNRNNRIFCIFTAFVFFFSVFFLLLLLSSP*	NA	NA	NA	0.0411048	-1.15166		1005117	N		yes
1089121	MPIAIEKQLMMAHQYRYSEARKIVVKARERLCMPSFCPVTPELRELCFHMAADQDKILNATKEEKGTTESSSDKQKQAQTHAKETDNETSVITSSNQSKENNNNDKQSSRSHRAANPKAAANDGEWVEKKKGGKAVVLVKQVKKKRAKSADTRRIRKAHVIPMDRGLLDNEAPKENKKNEVTKNKEFNYDGTEPSHHMQQQQAQKRECLHNMEEKPPLRKSASTGARTGKRPKRLSKREETPLFPGTRQSQHVRGLLKSLDDSSHRSHATTDTEDASTASFLEDKDDDDDDVFDGSSEFFFDVTLYKRGKSWRIDPKTTTSSHKRGTRKVTNV*	NA	NA	NA	0.0163481	-1.1575		1089121	N		yes
1220697	MVEYLVNSNQYMVSQFHSTTTPTPNTIFSQTNSKYCEPKNNTMSSSGYNEHSDCSIGASETITLHSSRTGGVTLTTDHAAISNHRDPEPITLVDALLLHRRRQQSLASSHVSTINEAFPALGVGRIAMADATLGQILAAALLQDDGELALPHLSRRGVVPRRNSYDMTKEMDDANSPSHAASERLVLQHLLRHFRNVGESQRRNSPKIDELSRMWTITFHAERIFTTLTSASRPPIWYCSNPTNLLEIPFLRSAQMMGFCATW*	NA	NA	NA	0.0114591	-1.16082		1220697	N		yes
959671	MATLASIENTMFHGARMVSEGRIADAAVVYNQARCSMAQILSVCCLGMPPPAMDMLSQNYDASGYETGTPAPPSTTTCPQVQTSTVPVTNASGRNPSSLTEDETSYTSSSSKCLRATGFHLSTQNTAKLPSLMNTVKVEFIPHPNAFFRRPYEIDFFPFPIMFRCMLQQPDSSLGGAHQLGLYHNKPAMPPPNLMMTATAATLSPVQALRCTAACLFSMGLCYHLDPDSNEQNILVAMSFYHNAWSCIKDFLIDPSDSSILLSMAICMNFASCAQKLGQLEIARCWNECLSTLLALTPASTPRNGIGEQYGTGEQRGDSTYDVIAQHHINQQQEQEQASTWPAPSRTQGATERRRSAISDEVRHFFLVSTVLDGRSISAASA*	NA	NA	NA	0.0464648	-1.16193		959671	N		yes
1228310	MKSTTTRTTRRTTKTTTTPMMMMMKKPNKIVVPLLEAASQPQSLKNQKEVEKLIHEISIQAKKYPSLQLQRPIQPGIYRTIWSTVTANNIIGKLLNHPPSNVLGGPSWQIISDNLQYGENIVYWPQLDLRMVGLARLSPIYNLSSSSKQQQQHQPNQKQKMQIHQKLFNNNNYKKNNNNDNNNINKMIKQSQLNGYELQICGLEFRWGAKGCPEIEQQQQQQQQINVQKNNKKKNIININSNPKYYNNNDDNNNKKKKIKSDIQNKKNKKNHDQKWQLFYFNNPNQQLLNGVGTLHVLYNDGVIRITKDIYCVPVTNTTEPTNGDSPREPDPDLEPTLTRGGYAHRTRANY*	NA	NA	NA	0.0358591	-1.19183		1228310	AF-Q2R1S1-F1-model_v4		#N/A
836644	MAKTAGTRINEILAAKYECICGHKGYSYDAYQAGIIQELQKQKYVQLQQQRSVPRDSYGKLRKGYHRKRVDPKIMVEIGFENCDWISFEDSWETWKQHFTTTTTAAAAAAAAKKDNSTTITTNTTTNNNNNTNYTMKLPIPMEFHIPCRDPIDHLLSRCNHVCEWQKPSLKPFNCKTDNLLQEIKQCNLGTDRRYNHQLHTIFGTNSIKCFSMNLTN*	NA	NA	NA	0.00487453	-1.21258		836644	N		yes
1057174	MQFSLKKRIQSIMVKKKNDVDNKMYRENQDLCSASTICTDSSVSLSSSKVENGTSMSRSDTTSITTRSVQFDESRNQFYTNQDYETDLPHDDQQAQRWYSANEYKAFKKQAVRTSHALLAEASNHDNGSLSQYLRIVQSIYKSCCLTSENVMPGDDEFLTPDQLVQFKTLSLRFYLHEGGGGLERILVNELNRDFTGRRQRMLGLVWDWQNDTAEDDGNDDYFFWSTTKAEELRHELEVLSLPSRLFAAEKARALSDFCYC*	NA	NA	NA	0.00343569	-1.21445		994115	N		yes
995621	MAPPNEEQIGTPDRAKEKPMVDENDLHDGNGREDEVEENADNMEEEEDEEEEEVVAAEARSIYLTCTNHETLLWVWLGTKPWKTMDTNKENPKIDDDFVHREFLLDLGDIMDGDPDVYNVCALLKGNTFLHRKEQVLSGEITPQEFFYPSKFGWCLNKCFICVMLQALVIPNIILDRLYNTLDGGSSNDANNCSAKSFDDYNTLVSKVTAFFLGYYLLLKFSAQMKTINSLENQVTQMVLQENRISDFLNYTYAMGYMVNFLAMCFSHVGSVVLIYISDTPINMILNVTAMFFIMELDDNMAAGDEKKAARKAFQKIRDKIEKDGVLPPTRPLPAFWHVCKFFMVYVSVFSYITMLLAPYFLFVCFGF	NA	NA	NA	0.0493833	-1.22807		995621	N		yes
645163	QDHLSAQQLWPFYSRQPEFQLEKVVFSQFEARLGDHRKQAAKWRELAIRDGKDVKFEREQNPRKSHNQLGEPVFCLHPAYKKLRKDIKNGKHLTNTPSRLQKSRPEYMEFKKEVFKKRVNQEIRRKKYIHFL	NA	NA	NA	0.0104054	-1.23164		645163	N		yes
1229487	MISSIQRLEKANIDEPAESVFHMLANTLRLSWETGFCDVQEAYEKNRQFKNTFPYDTFTGTPLLFNTIGIGGWEASMMKQQLKHKPLQYILGQWEFLVSIDNAKLILGEAKHSQHFTVHHVVAADYSCTGNNNCNKFDLVISILAYEMKLLDINILYYENQVALCGHDNDGLQIICEIVHQLPRWCKPCSSYWMEVHPTHSQLLKNWLSNSSSKTEGEVALDSMVLGMQAQRETHRSGSYSPASFKEVVTPVSFWDSFSNMRNLDASGNSWQTPLTSEFDSTMDIGLYNPKK*	NA	NA	NA	0.00743726	-1.24509		1229487	AF-Q9Y5R4-F1-model_v4		#N/A
1059413	MKLEWHFDLILKAIMQLLLLVAQESKIRLVSLLFSFFFLIFPSFFPFTSYTEQLQYHL*	NA	NA	NA	0.0257345	-1.25292		1059413	N		yes
1283855	MDANANRPSLETLMEDYWKLLPEYQPRMLFAYFPTYRENPLKPQFNCLLAVGDASGIQSPLSFGGFGALTRHLERITDAVTEAMEHDLLTKEDLGATPKPRISAMSVRLNQPFVSNKLINGLLVTNFECMDDMGPRTITPFLQDVVRFDGLIGSLVRSFAADPTYMPVIAAWVGTLTLVEWLGHLTMMGTYALLDNDDRQRYKLNTICDAWKYGSGNDFDVSKLPKK*	NA	NA	NA	0.00653619	-1.2659		1283855	AF-Q7EYS3-F1-model_v4		#N/A
995620	MAPPNEEQIGTPDRAKEKPMVDENDLHDGNGREDEVEENADNMEEEEDEEEDEVVAAEARSIYLTCTNHETLLWVWLGTKPWKTMDTNKENPKIDDDFVHREFLLDLGDIMDGDPDVYNVCALLKRNTFLHRKEQVLSGEITPQEFFYPSKFGWCLNKCFICVMLQALVIPIIILDSLFNTLDGGSSNDANNCSAKNFDHYNTLVSKVTAFFLGYYLLLKFSAQMKTINSLENQVTQMVLQENRISDFLNYTYAMGYMVNFLAMCFSHVGSVVLIYISDTPINMILNVTAMFFIMELDDNMAAGDEKKAARKAFQKIRDKIEKDGVLPPTRPLPAFWHVCKFFMVYVSVFSYITMLLAPYFLFVCFGFET*	NA	NA	NA	0.0190984	-1.27089		995621	N		yes
988723	MSSALVRLFAASTCGIKTNNSTEKAIENILEKEKQSTNDATNGFEWNTHNDNRDDVDKIHGKLGMETRAEFKKGGQVETRNESKEAHTGWTTTSPPSAINNNNKNKNVVIINNKANKNKKKIRYRNKRKASSPRRMVKELVPTDSPWTSSDWWNEASQTCRPIVEAICSSLEHGTSLLTSPQYHKNHNGQDHSFMISPTSVMAGDKIDTNYNHHDDDDDDDDDPNKIVFDRGYVEYISKTSGGGCYGVFHEAWGRLLNASNPWSLVGHGDEVHP	NA	NA	NA	0.0262274	-1.27113		988723	N		yes
988222	MGRTTRAIGQYPHFPNQNRLRLFKVGTIFRLLAVLSLAFGGMANQFVKPKLICNDHNLDDDYSRCQVFCPFTCWCFGLNH*	NA	NA	NA	0.0290304	-1.27159		988222	N		yes
962069	MNSSGGIEGNEFSSSSRETASEENISIHGDGDEDEQTENENPPLAETTSNLSLPMIPTANNLSLNSLLSAAAEMRLNRPLIQDDPRRERRHDHEEAAIDGPNRNELSNPRAEIDEDAEREQQEALRRHALAIVRETNEFLNQEIFPELEATFDLLTIPREMELPGQLHLQAAETRLIENDGEMASSDSTSVFRENQSVAFSEGVSESAQYPGGLDENEEEEHRRTHDHADEERDRKYKSEEEDEEEL*	NA	NA	NA	0.0440697	-1.27831		962046	N		yes
994115	MQFSLKKRIQSIMVVKKKNDADKKMYRENQDLCSASTICTDSSVSISSSEEENETSMSHSDATNLTTRSVRFDESRNQVYTNQDDETDLPHEHQQAQRWYSANEYKAFKKQAVRTSHALLAEASNHDNGSLSQYLHIVESIYKSCCLTSENVMPGDDEFLTPDQLVQFKTLSLRFYLHEGGGGLERILVNELNRDFTGRRQRMWGLVWDWQNDTAEDDDANDDYFFSSLSSRSTTKAEELRHKLEVLSLPSRLFAAEKARALSDFCYC*	NA	NA	NA	0.00417751	-1.29461		994115	N		yes
994125	MQFSLKKRIQSIMVVKKKNDADKKMYRENQDLCSASTICTDSSVSISSSEEENETSMSHSDATNLTTRSVRFDESRNQVYTNQDDETDLPHEHQQAQRWYSANEYKAFKKQAVRTSHALLAEASNHDNGSLSQYLHIVESIYKSCCLTSENVMPGDDEFLTPDQLVQFKTLSLRFYLHEGGGGLERILVNELNRDFTGRRQRMWGLVWDWQNDTAEEDDDNDDYFFSSLSSRSTMKAEELRHKLEVLSLPSRLFAAEKARALSDFCYC*	NA	NA	NA	0.0154618	-1.29593		994115	N		yes
850352	MVVDSQQQQPQQQYQPLLKPPQSQPSQQPQKKQQQHSKQLDFFKLGVYGRDREIKVLQNALRQTITAIATPKSTAPSVSDNNQDEFLLSGIDTTTRTSLIIPT*	NA	NA	NA	0.0413635	-1.30564		850352	N		yes
1000203	MLEEETASLKEHVRVMEMLANQLDEQYKEKIAEKEVALENQMTPQIESLAQEKCQVHIETLQEKADQHVDKAMELCQEEAGHELQKLEFQHEARLQSMQEAYAQNITLLQNKINKLQRSLEDSNKAQLLQTQQLNKTIIDLQTEQESIIAKHSLEIKEIEGTTIARLTKQHEIYLLDLEKKYLEKQEQTQKAQELALQDHMDTLGLLNQTKSNITVLQSQLMDLVQQLKTSNDQGEYWKSVFEQRSLFNATLLKQKTMIRLDQMRNRTQHECSRAFESLQRQPLFQFIITTLQRCYRSLDIFYQTYLQKYLQPIFDEITRVLLQMKKNFVGLLQGVLKDIERTCALWKNPDRHNPEFVKTTVNDFCEDPLQFMSRTLLIVVFVLAVVFRRRFYELLIKG…	NA	NA	NA	0.00552348	-1.34366		1000203	AF-A7MD70-F1-model_v4		yes
1088786	MSEAIMNNDDLEETRLFIKSSTLQNKLPVRATRIDPKRSVVFGNFTFSEDSLYGKILRRWSSDFTRETSLMEKRIFVQRKVIVDLVQQGCKFYELPEGGSLNSRKTDLQVHDQTETSLLVPVPIADLARLEDYILYDLQKQISPEESLSLPMYEKNPQIFPIMGNTDNPPDRVAAGSTLNAGSTLNYDGNGASLQESYKDNNVHDEEDTMDTSKREETKYESLLSKLDWASFSCNHHNQISLGETDCAQSESGSWAASVESAPYNSAVNDSVLSCWFGINGRSPCDGEIADLVDLSGPLLPLEEDEASEADLSFGKAPLSLSIRSKLKDRTTHHTLPSPQVWEQTPMPKLVPVPMSIKAKGEAARLGLRKNNVTVKSCMARNLNKTGNRNRVSRRATRA…	NA	NA	NA	0.010961	-1.3473		1088786	N		yes
400050	MLLWCRHRRCCYGVVVAFLFFSLLLFLIIICFSSLSAGLLICLFYSFVCLFVLLSGWLLIYCLLLCCCCCCSSSIFVLVGVVVLTWRYYFLDGC*	NA	NA	NA	0.0465619	-1.35014		400050	N		yes
644433	DGGYQEFSTAAEAVKQAWPGSEIIQNRINEYPIRVVVTANVNGKIIELWSGRQQDLFGKYHDRRQQSIEAIMNSVK	NA	NA	NA	0.0102616	-1.35251		644433	N		#N/A
1039289	METNTTSPPSSLRNQDEEAVPYFLFGRSDYRNDDDEYICDNKYNNTLVSDAIEQTDDPTCYWATLLVARGGGLLLPSSPPSWRTTTSTTKTNIVRGMDILNRCNESDTNVTATKEQINQNWDSCSTLQTNIKEGYNIIDRGNDVSGWESEQVTRILEDLALVGDWNKNGIVMNDSVGDTGGEVSTKRNNSSKGSQTIDATMTEIIPSSSKNIDDLPRSIFLRPGKPKRRVCFDEMGQDQHGASPCQVRSSCVAAPPEFEDIIPSEVWYSAAEYQAMKQTWRRDKKRAQSSSPTTFFGSGGASSRSSSSSSRSPFSLLESRPHKEHQQQRRYHQDQDHVLFRVYDHCCNTKRTNNTSSNNYDEDEASIFGDENMNNNPSTLLLNRFLGEELEEYLSDVNN…	NA	NA	NA	0.0240751	-1.36643		1039289	N		yes
1006864	MFFLSIVGGQAFWYALYIFGLKLTLYTFLSLDAFDVELEPDEVQWEVLVTQFFMLPVAVAIQDDLIATYYLVANIKYSALVKLQCPNATKWKFHAANLCRGIDGMFSLLVNFVILLKATEVLSLFLNFAALQFLQTLDNIALRLCADGYLSERLEVVANQILTIKLPNKNNEVFRAMDSILFVATFGALFIAWAIIMFL*	NA	NA	NA	0.000657655	-1.36699		1006864	N		yes
1059905	MVLHGTILHLCPSFQTVLQPWLRSTIMKSPKDGSTHVFAHSASDDDFTSTASRSTSRSHEAMERKEILCETPMDAIVADYDNISTVDRENFLIPPIAKRARYSETNIVDLTSNCEKDGPPPFLPNCLDDDDDCDDGGGGVNCGPQNMSRLPLSSVPETMSRPSLVHFFEPIEGHSRRMAVVKRPPSIHLKPSRTSCPEIIVDSPWADTENVF*	NA	NA	NA	0.0223727	-1.39422		1384611	N		yes
1057927	MIHNHNLTIDNSTHSASSTFNAKDATKTPLHLLPPKGSRRVIFNEDLNQYHDNTIRCEEDCHETWYKTQDYQEFRSNKRKTLHEWQSKYELNTNCSRFFHLLRDLYEQTKQVDYILDDVSELLNQKQFKQFKELAKLYAKSEEIYGYIGMEHRLVDSIERDIGERKYDILKTVYEIQCEQRIDGLWENCDEEMQIEMRESCLHYSQCNVLFSQMIALAQRMAMNYLIK*	NA	NA	NA	0.0321934	-1.39773		1069091	N		yes
1084642	MAIGLLVEHSLIREMLEQAGSDGEIRVVVDNARTHINHSHSQPKKRTMERGADVAPRIPRREAVPREARVDWNPFRWESSSPKKETEKSTSSSTKQDSIPVLKSRSLKKCPSASCSLFQLQKQSFQELRRRANKEKVEAIIQGTFSTSVLSSSPDPHASYFAGTMAKLNLHFVDNDSGEGREFNTMEDLLGCVLDSPSLNPAAVKRNFSL*	NA	NA	NA	0.030604	-1.40227		1084642	N		yes
999208	MDHALVQFLVLNCCCMGINFLLLNARVKKKNQLHLSMSWFFLSLIKLIIRSLYTFFLCIRLYIVIYIYIILYWIKGKDLMC	NA	NA	NA	0.0222786	-1.43736		999208	N		yes
1001774	MSSVHPSAPIEGGSAPVIGTHVASNTVKASVHPGAPVNDGNEINNNNNTVQHPSSLMNEGVNDDGTMNVDPAEKIYDTAKGIWGWGKSVVFFSPFLGVAEGIAGKVVQRAGSSMEDVDHALTGHLQALDDGILNPAVTVVVKTLLGAASRTEAFLKPIIIVILKPIDFMIKSKAEEGTPRGSGPELTPVME*	NA	NA	NA	0.00922226	-1.45609		1001774	N		#N/A
856798	MCIVRYKKKEKKEKKSINPKCCYFVYHYNIYKPALFFFIYIFFFYIRQGLCAHNIKYF*	NA	NA	NA	0.0462527	-1.45697		856798	N		yes
1075709	MWEVMAIDILRSTNPALSLSSCVEEGLPPNNLFYGKPSPFGLSNHTQSTPLFYGDNSSRSKSAPPTELHWRETSSDSSLMMENLRGYSYELKRNSNKFHRGTSSSSSSPNYGNPDVDVERRVFEGPLNCVAVTDTDSNFVSDDNGAEASKFRSPNNKSQPSTEDHPSGSLPSTSSGRQSSSKESSEGVLVLRPNPVKTVPPTSSRVMTGVLAPSPIVSAIPFVHNSPKPVRPVALSPHQEPQNKLKPKELTITNESNQTGNKAWCEESSVAVRVSKDNDRAKEKKRQAELRRLQELQCNFPISSSNSSSAKMRTAGRVGGSSLPPPRSRRESNEPATRNMKSTPIFERLVTDEVRELQSYARMVENQNVELDKMRQCQKDLERRLQDESKKNEQLEATL…	NA	NA	NA	0.0277579	-1.48052		1075709	AF-U7Q6D3-F1-model_v4		yes
1011951	MKEIIMINLTVYVDRKKLESHLCWELKSINGIMCMMIMFLLDLMQLWLTVSVFLSWFIIKQNKFFFPVPYIPIRPTELMGIETNKENSGYGINIGSMLVTWGI	NA	NA	NA	0.0220183	-1.50265		1011951	N		#N/A
1216796	MNNNNSNSNGLSSGQLSGCNGRGANQDDNNRGSNEAALTMHYLLDLMNQGEQRQERREFEANQRTLSIFCSNPTVVPVVPWNPPANNDRQNTRDLLFQIINEAVAIAGEFLGEYDQELNLDVNEEQGNESQEEDVEEEEEEETGEVSEEG*	NA	NA	NA	0.030002	-1.51486		1216796	N		yes
762083	MIVTVWVTLVGIIGNVFLGVSCYFAEAPIELGAFEAKIDLHLGLWVYSPTQSAMTGYNYCKRYDENHDAPIIARIFHLSASAAGIFSLSVLWYYLVNGAITSRFWSAAFWCSILATLLQGLVLLFFATGSCTENDCEWGLGSTVVLITAFAWIIMAFELHHQAEYIQQDLSPGSREEDIRVEMTGIKSTKQIGSETSKYTPPAII*	NA	NA	NA	0.00761016	-1.51983		762083	AF-Q5U4E0-F1-model_v4		yes
1035550	MKIRQSSSSKKRDILSVSLDIFKSAKRAVRRKKNELSKSQRSDDCSDGGLSKDSFDTSSLSGESVGRYSTMSDGEIPMSISTEPNLEAIENQARVGLEQICSALELYTKKEEEVRTAPKYHMDRAKARLEYKNMTGAILSMRKYKKLELEYSRLDNAIQYLSMNKVSMVRLNQKIKAAMKESAESSDNASNATLASLSLQCEHMCDALIETQRIVEEDERGHDSNESMNDAQLMAELERIVYPDEAPEMQDPNETSFYEGDTDDSGDFTSTEDESDEDLQPADERLLSELSSMMSMRI*	NA	NA	NA	0.0263125	-1.54614		1044951	AF-Q8R1T1-F1-model_v4		yes
1388493	MDSKDGCTTTTVLIGLISDAIVRLEQCQFESAAICFHQALKLVATRMDQEERTHGSDSSSARELDSFLCKAVPHYSSSTWGDEEAKAPFMSGHNPMYFHTSALHFLPNNQFSTSTTPLTGEQEMLPAEHGACIVTASLLYNIGLAHHLQALLDPKYTRRIHNAIRMYDLALEVLRRGAEGGFLQMNKDKRRIQIAIFNNKAHAANESFDAIASMHCLQIVRDILGQCRDLEEIGQYHHFRLNVLLYAESIDSRPSSAA*	NA	NA	NA	0.00596143	-1.58322		996723	N		yes
1073883	MMNVHSGAVNDVPLVVQFACDGITNVVEDMTSITSNHTSDITMMDYALSSMDGKRDHPMISQGANYDCIRDTVPIKPLRVNSKEKSLQISNLGDQRMDKQPCKPCRVGSKPSLVKRDSKPKLPRRTNSQASISRITSLLRQRRCRQKLQQQNPHQDSQQEQDFSNNTESSYSSNSNFVWNTQLPLEENSHILGLSSSAGMPSTKPSLLSFLELKTNNNSKNNYSSHSLIGTVATDPPPRRTVHKKHHYSTPNRRTSMGEALSKLTHVRMNSRTTL*	NA	NA	NA	0.0456176	-1.58331		1073883	N		yes
1044951	MKIRQSSSSKKRDILSVSLDIFKSAKRAVRRKKNELSKSQRSDDCSDGGLSKDSFDTSSLSGESVGRYSTMSDGEIPMSISTEQNLEAIENQARVGLEQICSALELYTKKEEEVRTAPKYHMDRAKARLEYKNMTGAILSMRKYKKLELEYSRLDNAIQYLSMNKVSMVRLNQKIKAAMKESAESSDNASNATLASLSLQCEHMCDALIETQRIVEEDERGHDSNESMNDAQLMAELERIVYPDEAPEMQDPNETSFYEGDTDDSGDFTSTEDESDEDLQPADERLLSELSSMMSVRI*	NA	NA	NA	0.0201925	-1.60138		1044951	AF-Q21959-F1-model_v4		yes
1006064	MSEPDNNNKNNSGGNRGDNSDSMEDKMRSLLQSSREFADRAKEQYSGVRSQVGEFADKAKEQYSGVRSQVGALRGVLKEGIKISVDATNDMLAKAEESTLAVQKPIVETMRKVEDEGSKRITQGWHIYERRHEFGPHIVGGTALVFGGLAAMRRGRIPGVATAAIAGGISYVLVYEPFPLQDIPDMMFGKKDE*	NA	NA	NA	0.0146832	-1.62836		1006064	N		yes
1378435	MLLNELLPTSESFCKANSVAVVELDSTAYNMMNISQLSLECPIESDNNDEQDSPLLIERWSSPKSRCDVSPRIPTRQRKRGEEEEEDNDDITESTDNSGSSSFCQERKEQQGKSINNSFDGSAFLPKDQPPRCVRRSRSIQPLQQRNENRKHVIARAA*	NA	NA	NA	0.0470049	-1.63769		1378435	N		yes
1162716	MDNLPDILLESICSFLGLRDRTRFLMMNNHLYFHVKNVIEQQQQSLIINNHQDARALNVLVPENNKNNNNNNNNTHNGDGNPQDNDYIVKLLPLRMHHNWNHNLCTLIMGEYCTDLFLSSMLKYQLFPMLQHISMVGSLSITDKGLQYLSEHAKYSLNRHGIQTIDITFCSRTTFYGTFCLRDSFQSSLKLLRRQPEWMDGHFITPFEDHDENSNNHNNNNNNNNNNNNNNKEIHTYYPDGSFTFTRNRQSKGFISELEPWNEERTYLRDKLQYINFEPPPGWPTWTLYSYRPGVCLLQLPDEKIKNVTNNNNNNNNNTGCEETTETIRTVLVGQHLRKLKPPKIYQLMKNNASTINIGQTIYFNEYNERIHHRPMDGKGIMCSKMKVLPLISSKNNNN…	NA	NA	NA	0.0312258	-1.69217		1162716	AF-A0A5S6PG09-F1-model_v4		#N/A
988189	MPSVRDRIAQLENQSKSSVSTPAENVIENEPQQSKTTQAKVAIEDVPIEDVIDRTNTLDSQEESQETVSSLGTDIPEEPALYADGEKSATAAIITKPKPIPAWLAKAPTHIQPTKDMSDQAPASLTEETKATSATEIEKETETQNPKKIPSWLAKAQQPVSPEDDKGKSQTPAEVVDPSLVEQVSAEDRAAAAVADEKDDTSDDVIDETELARLASTSEADETEIARQESFLNEQAPLIAPTSTDMSSNDIASTQDASNKTNVKVTDAGVTATNHSKTNNTNQLTSREIDSVSSVSAPIGPDAFDMVISQSEDNKPSNLIEGEMGGRLWKEAAKVDGVISDSYPPTDKPVNKENKGDDSFKSRSVINSSQFERNDVETVPKNTTKQTGEHLASDGALFV…	NA	NA	NA	0.0082205	-1.69819		988189	N		yes
1084278	MKTHSRLFRTMNLNELHFDLLTQCLIKSFNRLNISQSLQEECIAIVAPLRRIFEQGSQIAQQEQQEQQRRRRQGQRGLRTSMMKTNNSSSVMGSLPTPPIWLIERIGSTDQLRALTGALMHHFTVVDHVLSPTFVALAMHELESYLYSFLSLSFSTNFLSNTGELIKRVRFPLGISKAKEYHITQQHIKRMVNHLHTVGNELQIDSNIIQHAVQQMNTKYFTTFVHRDDDDERYSNRSTTPANHRLLRYHKNCSAPSA*	NA	NA	NA	0.00173641	-1.71221		1084278	N		yes
44708	MKPRGLMDSLLHHLRCNSNSTNDSTTSKNDPDKTINIPSLDWDDCSMQADQGGSLSSPEIFKVISHGSSSCSTTSSSSSLSSLPWWDEDDPSLSSSSLSPRLRQRKRVTFHEQVTIISSTIDLYPEDCEAVWYTAEEYQHFKLSTSFWAKTLRNPKKAMLLFRSKNNINHNNRSSSTDDGRHCTIIKELYKAACAATSIEQRQEKQRQEKQHRNNDNAYCMDLSRHSNEQEPFFPLSKRQRMQANEAFGPCRSRQQEFINNDSNNDKNKNNNSNYHMGKDNDDEDEDDDISFSSSSSYSSQSSDSSNNSDNDYNEKCHRNNFFNNSHRHPGVTMTDDDNENDQELLSIHRLGLERTLDMFVHQDKYQRRHTMVNLVLDIQDTITTPELVTETLARECAE…	NA	NA	NA	0.0233269	-1.71763		44708	N		yes
1089152	MFIKLFLGIISERKLSRPCNNAAPTARSYPSRPVVLLVLLHPFIPDSKSDNKMGLHSSCSTTNMGLVDGELVGPVVGGKDGNVTGEEVSVFALELMVGLVVGLTVGEEFVVGANVGSLVGDVEGITGVFERRPLSAPPDMVRIHSVVFASQIMAGAVELQSTALPAASIAVTSNSNPFSYLHSSDVIAVIISPLDEMIISSH*	NA	NA	NA	0.00466015	-1.73946		1089152	N		#N/A
1039613	MLSWKKNGETRNKNDINNQQQKEQHQQQQQQRHYGSTLYWKEDPPPLDEGYWATKERIVAMEQHVLRWLAFDTHVAAVHRAVVALVIQQQQQHSLKRQGNNHENDHIPLVVVDKALILLNRVGLYAPQALTVPVMDLATAALLLATGDYTHQLEPNYNRKFVVKDEIFSMNGGIQQYNVDVAKRAMQQVLRKGKDSII*	NA	NA	NA	0.0015183	-1.75655		980401	N		yes
996330	MKFVRGNIPSEGSLPNKTHPVHKPNCYQRSLLHSMNCCTFLCMCERQHGSNESAPGAQIIHLSRLPVLYCSNRCVPVKQSELDCIEFAGGVLKFSHQLPKAKSSLGCCYYSSCCQLVRVLLRIDFVQGVFDNDHWPQMEPKKGKYAARNDLPLNHCKIKSTHCKTNLIPNEPISHTFSFHNNHYRETIVLVALHSKYSMVNNCRQLSFHESNVHHVNLSGRRKVSLGCCVIVEVLGCIGGR*	NA	NA	NA	0.0383754	-1.76069		996330	N		yes
988647	MTCERPVRDFESSLRGKDDTILVPGQTLSPGGYSFGRNGMDMNEPTSLVDFLCPNRNNTIVVLRRSSVGSCSGSQCNSSVSSLVSDDDSSSSSDLTEISPERKVHFASTPHRVHEYERPCKSLKSTLWWSKPELEESYDEELDCLGMGGLEKTYRQTLRTAYLSCKDEETTEETVSLCFSSMLQCTQARGLEVEVLPRLKHYKKKHKRAVLAASHAIQTRSNAYTPAAMSDQEWNYLRDQSLRYSRHCRLVSTKMGEYDHFAVTQGETDSSRNKTPSSRWCDRQDSTEEVAEEHGLFLPPTLTTLPRATMSKDLDDSWNSSSYGDYGVAYSTRQVEDRRLMIRASSNRKLLIESDIDEENKNETITDYSFHGDVTLTTAGQSDLSSVSSNFSIGATSSN…	NA	NA	NA	0.004351	-1.78256		988647	AF-C0NMS1-F1-model_v4		yes
776799	PSAGVVPKYDQYGRILDDKTRSAMADRQGVCMHCGVQCSIKVGLAGIRRKPLTNDQVYKGICIRDYSDQVPKHIYQEWEARESAKQRQSFKN*	NA	NA	NA	0.000554293	-1.82811		776799	N		yes
993447	MIQPGDEVYKGMIVGIHQRPGDLEVNVCKTKALTNMRSANKGISTGIVSAVEMSLDACVEYLAADEILEVTPSLFRMAKNPDMAGKKNKGKK*	NA	NA	NA	0.00100541	-1.8364		993463	AF-Q6KA61-F1-model_v4		yes
384937	MSWPHSSTISSNMFLTWFPKDFTRFVILYFSLSISKISWSFIYNQFKVYTYICFPTISSSLFEHGFFFVVMKKILLVFVFVFAHSISTICQGPFVYIVLYNQLQVIFFSSSSSSSPSDESNYEREKKNNLHD*	NA	NA	NA	0.0159183	-1.84839		384937	N		yes
1030621	MDAFEEAAAALDLQRKGEMKKSRRLSQLESPFADGAQQAAPMSNSQPRAPSTRKFIVISEPFANCGTSPHVRRLRDSRKFSYRNQAPYPQPPTTGRFITLANLPPSSQGLGSCQPLSCSGNNGTERVNAYEPSVLETRPRLELGSVKCRGERNRYGQRKQAQKSTATLNRMPSNFCANLFLATLSKACDKHSLELDSHTSNESIECKKARQDVSVQDEPIRNVTIGTQDNGPRKKL*	NA	NA	NA	0.0301244	-1.85727		1030621	N		yes
776936	MEEACTRVQRYVEQYEEDDYQRRLERLYTDFHQNKYNLRDVNNKNEHGGGANPHYRRAQRMQRDRKLCLKLIYNMVYAWKDEWIIQQGRPSHLFAQALCQVFGVRRWKRILAVCLVLERAQCLYQRSMTLHRGGQPQQEEPQKTTLSAAASLDGPQPWFASLHLEPNTPFARTNTQRQLEFRAYLELQLPTSHGPIQGTMDDRLFQILFELEGLELQKDAYFRELSLPALRPASHDV	NA	NA	NA	0.00695578	-1.90427		776936	N		yes
980401	MLSWKKNGETRNKNDMNNQQQKEQHQQQQQQRHYGSTLYWKEDPPPLDEGYWATKERIVAMEQHVLRWLAFDTHVAAVHRAVVALVIKQQQQHSLKRQGNNHENDHIPLVVVDKALILLNRVGLYAPQALTVPVMDLATAALLLATGDYTHQLEPNYNRKFVVKDEIFSMNGGIQQYNVDVAKRAMQQVLRKGKDSII*	NA	NA	NA	0.00579369	-1.90783		980401	AF-Q503D6-F1-model_v4		yes
1053461	MLEQRNLIDVLVIQHPLHHNGIDNVSQLTRDTSNSDDSSTVTTYSINEMHKPFLGSPMDALSQDAVNDVLPPRIPNKQRSTKSLLPFTPDLEDTTLVNGNQRVRELLPEENSKKTEKIQNKIECSCFTSTDEEARCELKRDTDGLLSAFSAAEKDTHTENLMRAHNDREAKRNNEKINSKKSKITDSDRETQSNKKKIKKKEKKKIVRQRQATDPLRHSAGPRMEFISSSLFDKPPRMAQRRASCGNGN*	NA	NA	NA	0.00120796	-1.97524		998435	N		yes
1042752	MQPQVMSHLHPHSHKLFDKSNMYYGTVATEPLGFESLDVSETSVGESNLEARWHFDLDALYVDNNKNNNNNTSRNDLFSSSSSSDDGDLTDDMMEEASMALQSLIDHQYQPKSRLRRRNSLLGVSTGEFCDKSVSCSAADEIRIQEIPMVRPPPRPALHRHVSSPTLLGRRKITAKTGRISTSRGDNESDHSGSHPINPRQRRHELQRQASFKPLLEERRAKRAQRLAEKKKTVFAGQEQGKQEGEQLQEKPLQHDPKAHQYRSLPKLQRMSSLKQLLAGNTEGGKKTRKTKKNSKKISV*	NA	NA	NA	0.0203422	-1.97815		1042752	N		yes
954987	MTMMISFLTRSRSANQFKTIRFSSTEKSIAAVDKLRNVLEEYRKNNYSRESPMRFKKELIAVACQSSSKNCVRVEGLQNLLSNIGAKDRMAPSDLQQIFQEVGNESGEISSSQFIKLFTDKP*	NA	NA	NA	0.00885381	-1.99709		954987	N		yes
604661	FFGQGSGKDRLDEEWDKQQEILKNRRLPKKERDEYFNKIEQSRAEASLKQKQMWSWQTKKYDIGEDPIDEWRKKRNDGSISDLNDQYGDPKKIGGIPLPMASFGVGGEFGVGGKFDNGGRFDLRLPYAEQGYVDEESDVMGKLVNFFGGGGNKNNNNSNKKEKEELKQQQQQPPKISTTKDPSLQEKQSKKKGGWPW	NA	NA	NA	0.0160954	-2.07976		604661	N		#N/A
979091	MEETISKEEMSESTHCGRHPVGKNSTQVPGKSERMTNENQATEEQSNRDANIDLPPNRTSSSNSQTHNENKEALKCGDSTSGSNAADPETVPVSSESQSSDRSAIRKGKWTVEEEEYTSRIIHYFNTGLLNLPDGATLRSYLADKLNCDPMRITKKYAGAACLGRRAQHFRDRTHPSVAEIQLARAELDHLEKRFRLRVDEGHSSPPLPPQADLLLSLAQANRVLMPNGTDNTQALFQSWLMGMTAQQNSQGSVAQALNSSPSVGGQFPYILPDASTNSIQATNPLLASNPPSCGNPFQQGNPVQQGNFLQSWTQPLSIPGVDNAMANLAFAQAAASLAPAIAQLAAENLRRQQQQQQQLQQRLQETINQSSSSEALLEYTRQLQESFQQQVQNQFHPA…	NA	NA	NA	0.0029867	-2.1411		1085908	AF-A0A175VYH0-F1-model_v4		yes
1219679	MLEQCNLVDVLVIQHPLHHNGIDNVSQLTRDTSNSDDSSTVTTHSINEMHKLFLGSPMDALSQDAVNDVLPPRIPNKQRSTKSLLPFTPDLEDTTLVNGNQRLRELLPEGNSKKTEKIQNKIECSCFTSTDEEARCELKRDTDGLLSAFSAAEKDTHTENLMRAHNDREAKRNNEKINSKKSKITDSDREAQSNKKKIKKKEKKKIVRQRQATDPLRHSAGPRMEFISSSLFDKPPRMAQRRASCGNGN*	NA	NA	NA	0.0128856	-2.1484		998435	N		yes
1041236	MEILALQQRLVQAASLIIERRLIEASQLLMAIVEVLQEEEEIRHEQQELSETPLNSWIIDISGVQFLPVSKDLTVACADWRNDFFDLPYAFFFFAKEEPFGRTNATVTPCITSISVATCLYMLGLCCHLSSRENRTVCSDAAIMSAKSFYVAAWGILQEQEEEDEVFSDFDSGASFLAMAIATNMANCCYTLGELDAANQWHTNLEEVLTICMVPDDNVSLELHTFFMMTSTTTTGYVAAAAA*	NA	NA	NA	0.0325371	-2.39891		996723	N		yes
998634	MILSIDEIRPEEKMIRNHTDMSVMTTTTTMMMEQEEEEIENKEMKEAQQLQQTAISSSLDTITTSIITKESVAMPLDTNTDVKNKNNNVVLMEERTKQNDNSNNVMNKKIQLFSLPNKSDLISLIKLAGPISFVIWAKVTCYGAMTIRATDFGVIPLATHSILMRIFFFFSSMGDSVSQAAQSFLPSTLYPQPNHIAFQKVFQRLFIMALILGIINSQASVFIINYLAPTLLTSDANIIQLMKEQSMNFGLSLLFHPIIILLEGAVIASRDFGTLVASYVVTMGLHFGLLKYATASFPAVWRTFLLFQGIRTVNFSLRVWKRQSQMRRQRREQQHELRS	NA	NA	NA	0.00614002	-2.42689		977988	AF-Q945F0-F1-model_v4		#N/A
937733	MREFIDLEPLNEPDVRKRRMEEMNRVKSQFVKFGDELWDLRTEMDVLCNKLMDAISRGKEFNNNNNERVEDEEETVATTRELLRQIEQRDPELVYLMELSNYEQAKDENRLIDAQMHYDKANEARSCLPQFNLEGLWVGKYGSHGYELINVTYVGDTLLATKVTGDKNVPRGELTFKADLHPMRHFERVSSSSNTNTKMNNNNNINKHSIKGSFLEPIELTEKAAQKWGTRQLPRYMGLGQVAEEGYINHQWMEGQLIIIGEQYFSFAWTPIQQQIFFGRPSPELALKMLRESGVSPLRNVMKTWDNPPSIEDDVQIQMEYLTRCFEVSDEVQDDHHHNIDSHGQISNHDGYGCIFYDNDSDECYFE*	NA	NA	NA	0.0142851	-2.44907		937733	AF-E7F5P0-F1-model_v4		yes
1129857	MQQQQQQQQLYQRLLLFGTSPRTNWQQQRRVRQEQQLRWYMSQQQEQEEDLKEESLDNNAVDLTTATITTPTPEHVTTSVHNNQNVNTSSPTTKTTVIPSYWHLLRYISATMLIWLSEPLLSLIDTTVVSLTQQRQQAVIQLAALGPATTLCDGLFF*	NA	NA	NA	0.00195684	-2.45284		1129857	N		#N/A
980547	MMKRYKLLRTVTGLEYSKGGNVNFQRNLFRFLSSSSPSNSYTGAVEGWSQDQGNRKSAVDSLSGNTSGDGQVTWRGMTAIERARHFPAAVGQLYEDCVQYQSIEDALRTPTNVWHQTDTEGTRYSLHRKEALSLLSPGSSNFHHGDDIHNSKANKSKNSSSPMLPWRQCVQQRQLVQDVTRVMIPLILWIPPIVGFIPTLLAVVAPRVAFTRHFHNDFEVVQFAIVDQEQRRVEFSRIVQLLCQNSNHLYWNQYYSLYFSVTERDAAGPLLLDAIGLYKAMFEESSPFHRSRLSGYVGLDDLPSNYVSHLALALGLYQSLPGPFLNEFMGKWVVPTFFLRAQVRKALYAMAEEDAQLLVEQQDQLHCRNLTDQEVLDACLMRNLPIVLVQEHNGGREGT…	NA	NA	NA	0.0128251	-2.50071		980547	AF-Q924L1-F1-model_v4		yes
941005	MNSKADIDPRYEITDQPSLVSLMAAAARHSFIAPAILPTTTTTTIDEEQFFVTPLFLPALEERGRNTPEEIIGILDEAMSILQDDTLILDDNNRGNGTTSTLRDNPQSRMGRNSIRNNRFIRGRGQ*	NA	NA	NA	0.0103154	-2.63785		941005	N		yes
606131	IARDCEIDVDYFTPNEDIEDDDFIGTVTDYLHNVAEACNDEQIEQLNQAFDAFEECSGGVDLQAFIEDFPSGILGTLIECVVTTDWDQIGDWTDIDELLSLDLSDECLDFEFGNNAVGHGLREMALLPNHMMDCLKDFSPQVPACTLHTYPIPIVGGLLKPATCVIGDAKQLLDDFLKIEMGIWNVCLPDAAIDPYPCDQEDCILEGSLIVRGGNLAMPVSDAMERIAQEEGGPMQTALTRYKRYLEVCTDEW	NA	NA	NA	0.00986419	-2.66332		606131	N		yes
969191	MTPNGIMNMNNDWYIHPAGSQVTMKDQYWMHRFGTIRTYWAGTNDHSLTNWYPHDKIWEHYDSFVLSS*	NA	NA	NA	0.0127599	-2.75352		969191	N		yes
196140	MPLHPWEGMGGGLGLTLSIRDVMGINIDCDALNVVGVMVNLFVSPSSKKIQQLLFLLFLLLHLLTIKTIMMMMSTIIIIKLAIQVKKDSNSSSNSLQQKQQATNNT*	NA	NA	NA	0.0231913	-2.75523		196140	N		yes
956117	MANNDNEKNASHWAREWIFGDAHYDTHEFVENAKVRAPKEIACAFTASFLVSPLVSIIDKCIVKDIGTTAQLLKNMGFAARQMIFQPKQFFSSKPFVLTFAVYFGTYAVANLSEVALDMNKIRDDERRKGLKVSAASVANISLLAWRDAIFARDAASAGKGQKPPTPMRSLSLFAVRDGATMYSTFYVAPKAAEFLIKEHQVERNIAELSCALLIPMVTQIITAPIHIHAMDYFNKPQATTAERLEAIKSEFSTVSFARGLRILPAFGIGSFSNNKFRELFIRQTDEEKLLQKRVTRFITTHITRTQKKNESNSKAPA*	NA	NA	NA	0.0158316	-2.86924		956117	AF-Q9Y7X4-F1-model_v4		#N/A
968059	RIMISNNRLPKLNLLIIIIIVVIIAVVLFVLMKVVINTIQLRSIGITILIMTTTTTILNYGIRLLNYSVKKNVVNMK*	NA	NA	NA	0.00121796	-2.88179		968059	N		yes
989411	NFLMISISQNAYRMRHFLFGLLDPFGMLRAYLKSFFPWGWQLELFERLGGWGLLTLIIISTSISAKLNLLVIARNRHVPWFSRCLDSGSRHVHNTFYVFCNISVVFCSCGASLSDAVFATFIVSR*	NA	NA	NA	0.0339463	-3.12338		989411	N		yes
1018541	MVGLDTQSLAESSSVGLEAWRGALVLNNLAISLLSRGSLFMERGHSLLREASYLIKLSYQKLETSVFRNEGSPVGTDSHRFGIPNEIVDIQRRIRDAQGLYASALAQCQILPVLDNIKILHWYGHPTQLLQEELLFFSNGVSSSPVKNYVHHKFLFVHLQQSIEIMSPTLIDSPSFDLRKEFEDNCVAILFNFGLAKKLDCSFQRKQQSEQRFSPTNKCTLGCSQNIVTKKNCALSLFKAAYAILSIRRAPTERIDALATTTTNPTGGSGTCEPCLPDQRMSLQILILQQLAVVLNELGFYNDAMQAAAGSSKQVDHCLSLIRNFGLHNSGAAMA*	NA	NA	NA	0.0062828	-3.26155		1018541	N		yes
977988	MWVENSPRGAYNAKRSRDSFLVEQATTGTEQASFDQQSSSRDRGREGPDDEPENILTIKTTEEKLREAERIIASEIVYFTEIPETLAGWICAAAGFMLCQSLILFFIASRGESVDYHLFTSYPDETEDDVIFPDLKEIRSFSVAWLIPLMTLLSGVEHACALVFRGTYEWYVARHQNPFRWAEYSFSAPLVKVIIAAQVGVTDIHLLTAIFMLTNVCILCGASHESNNAKARSEKRPLNWTPFITGAIAQTTAWSFILSYFTAFNNRVENNGSHIWLIIVVFFVLDNSFALLFFLQWKRIGPFEDYLDGEKAFLILSATSKSLLAWISVANSRS*	NA	NA	NA	0.0365942	-3.37979		977988	AF-C0NVX7-F1-model_v4		#N/A
1085254	MDRKSTSTKNATTTSTTTTTTADIKNQFQFAFLKFLQIVSKYIAPIVMILDDLQWACSSTLELLDVLVSDERADGILVAGIYRSNEVPPTHLLYKYIHETIQRKHDDCELELTQIKIGNLGIDAVQEMITDLLGTTESKEASSTNYHEEIHSLAQLCFKKTQGNSFFLLNYLALLYQLQLLQYDPTTMWWTWDEAEIQTKTLSTDTVVDLLRLQMMELDDGLVYVLQLAACLGASFDIDVLTLIWEDDMEKQSNGLMVVVNHNPEVAMVKQNCLQNRLEQLEASGYVIHMPFPDHGMYRWSHDSIQEAALSLIPENQRQAFCTRIGIILAAFEENGSIIADSQSQMSTTRTESSQMVSCQDNDMVFVIANLLNRGKEPTKLQDKISLARWNRDACLKSM…	NA	NA	NA	0.000257193	-3.42419		1085244	AF-A0A1C1CKN1-F1-model_v4		yes
358483	MAELRAKTTKLETETTFSDTQETSHLHRHQNHVYPRRSRLSVSSQKSTSSRSMNTLQMGQLQTSERFETPRRHCRPPTSQQCTPLPPPSNQSSKPMDFSCIFDNTVNSSYSSQQELFKPNFQSESTKGPQQKLKRNRKEHNTTASTTTNSTIVSLDSAPCRKHQAFDGKIPDSSSILQYQKGDEKKWSTSVGVGETTTDENTFSEAWGWQLSSSRDADQNNTTNWANFNTFDPPYDVGPSLSTDVHTELRSDRSEDERKVNSDLPVENAFPPLSREARGTHPKQQGIHSFTTNEDSKGNSSRNNTNKGASRNVTFSKKLEQSTVFIIDHQEEPYSSLAPCCFSVGETNFSSLTSVVDQPASSRLNPALSDPIQSILRRPRYTKQWSPFDNRHPANEDSA…	NA	NA	NA	0.00747506	-4.00983		358483	N		yes
661938	ESKSHFLMYTNAMEVVPYLDSRLLRGWTEEDLLDLVTCALLYNLGLCLHVVGIMQGKETQLGQALVTYELALKLLASSRWQDQHQQHYHPPHVLLELALLNNCGHIHCHFYDLQQFEFCLFRMQMKLSQATNQWKDHIPTPLNCFGMNLIHNS	NA	NA	NA	0.0154269	-4.05643		661938	N		yes
1056361	MIRTVNCGSSLDDMGSDGPTLRADFHGMKHRGAMVCGEIKDRTPTKPRRRMMIQRDGQFQPSKNQRKKKRVHFDRSSTQSIPREQQHMEATTSSQWYVAKDYEDFRRSYLQDAKRIASNNSVSDSILMKTFELCCKGENQLSPVLAEELRFYLQDPANIGLERMAARKIFQDKKYRRCSLLDTILEVQQRHSENEERKASALRFACESISFSSVLFAHQLALAVVEIE*	NA	NA	NA	0.00773883	-4.21115		1069091	N		yes
825328	MKITKSLRSDDQYCTIEYNTKKSDDVMIHDVTMTLLRGIVQSIDFLESILLSTVQIGFVFICIVRYDKKLIKNQYFRCTIRILWYPCMVYKKRRLSRCPMCNAFLIRNLHVGYPLPRKR*	NA	NA	NA	0.0182266	-4.4584		825328	N		yes
1085908	MANLQEDDSSSLSKKKRRRSSNPSSSSYRLFEHSSGLTQGDQMDANKRRLVAKAIETIAQEEKEAYLEAIQMAPHLVATETDVKQFLRVCDDNVNAAARRLCRYWKERKEAFQQRYLLPLSLTGNGALTRGDALTLRAGYPAFLPSTIFGLPVVFEDRRQVLESATLQSRVRCAFYVAKKLAKDERVQTEGYIGLCQLIVPRVQHLDDSGHAQMKKNWELLGTAFPMKVNMYCLVFPPKMSSGTFYKVQDVIVSYYKYATDLGGEFCKALEFFIENNSGDVLRDLLDLGLTRQGLPASIGGNWNFVEAMNWCRECMREEREREKVKGRHAPLGVAAGGDAGDPRLNIAYERGLTTRRSYAGSIQQDLGPTIFDATTAATRQQGNQKGDGQDESTMKKRA…	NA	NA	NA	0.00302049	-4.74761		1085908	AF-Q5SPP0-F1-model_v4		yes
1039969	MVKIALYFGAVSFTLEAVNLRLKYNQHLIQMTSFVNEALVFESEASVKEMEAQELTKQSLRDEEKAIQLETAAANLEERAAADAVQAESFEVQSNQMTDMAKSEETMMEDHLEKATMEDIVAKEEMSEGSEEAELALNSSIESKAEEGTVGICQFVPILDVVCDVVGGVAATTSELMAGAEAAKAASAFATAAAAKSSEEEELGVAAELQRESVAHEALSTAFGQDASKYEEKAEAEKLEAETDENAAKEVDAESLAEKEASTEDQLEAAEDEGAASKAAQRAVMEGVRAIALLAEQTVLSLFLASFFLLRLLFGSIIPSISSVPWKTNAMSSMIRRVSGGAMILFLSILIWFMVVVTKRNFLDIRDTRDRGGTALELALTTLCLQFLLLFLPIHVTVK…	NA	NA	NA	0.0316574	-5.09041		1039969	AF-P76072-F1-model_v4		yes
1017576	MANLQEDDSSSLSKKKRRRSSNLSSSSYRLFEHSSGLTQADQMDANKRRLVAKAIETIAQEEKEAYLEAIQMAPHLVATETEVKQFLRVCDDNVNAAARRLCRYWKERKEAFQQRYLLPLSLTGNGALTRGDALTLRAGYPAFLPSTIFGLPVVFEDRRQVLESATLQSRVRCAFYVAKKLAKDERVQTEGYIGLCQLIVPRVQHLDDSGHAQMKKNWELLGTAFPMKVNMYCLVFPPKMSSGTFYKVQDVIVSYYKYATDLGGEFCKVLEFFIENNSGDVLRDLLDLGLTRQGLPASIGGNWNFVEAMNWCRECMREEREREKVKGRHAPLGVAAGGDAGDPRLNIAYERGLTTRMSYAGSIQQDLGPTIFDATTAATRQQGNQKGDGQDESTMKKRA…	NA	NA	NA	0.0102548	-5.50025		1017576	AF-Q5SPP0-F1-model_v4		yes
976533	MLFGSLRRKNKINITGSAFQNALHKVGSDGSLSSRTVDSWCSKSQSELDDIRSVADSNGSNNRRVTFDESKNKKYAHYSEHEYDGKVAWYGDEDYARFKREMKEAVESSLREQEQETNEAQKTFYLYLQGLYSSAQQAKKVTLNADKVLTERQEQYLSSLYLQGDRVDMIGLETHMLKSVQKDTKSIRKRVNASLVHVKDDFKKGWFREEDFPEECRFACIKQTMPSVLFAQLLAKARSFG*	NA	NA	NA	0.00762033	-5.82946		1069091	N		yes
1084730	MSSSKTGKDTGDTVEGGDNTSRAPRKFFPRLKSLLSEEYEEFLREIIEILEQTQVAEYPMATSDTPWLEAFEALYGGPASEYALPHGKNRLHKFKEKMVELWSAMNGEITLGIKSEQHPIYHMATKQWRTHQMVMKDKGKLPHPVQLAGAIAQTARDSLVGECEDIEDSSRPKKKTRTINSGKSGSEKESSSPDSECQDVGEGNTLAMPKDLIEAWKASLYRLESMMTASGLLQPKLPSPLYELHRLKMQMKTSEFDNEVRSTYEKEIGRYLRHCSEQCRIASQPGFLPQMLEGVDMLRQTAQPATLRKSLDYCHKLVLAKYLRLVDRDNTENHKPQTGLADASFSLGVANNHSPSALGGSEGENEETIGEGEEPGTF*	NA	NA	NA	0.0250721	-5.92408		1084730	N		yes
839407	MGIISQIKLYREKSRRKWKSPYVEVAENLLANYNFNTTDLDAFVSIFESPESPFMFEDAPPIPAKIVAEISIHKHMCFPDISYKVKSVEDSKSTRGLVEIYGLRVSGTHTGIPYTFDPSKFPPIPATGRRFRNDKEHMTVHVNENGKISKVQIVALGKFSGAMGIYEQLSQKYVSKPPSTASTDSCPVPKDS*	NA	NA	NA	0.0125405	-6.78999		839407	AF-Q54KU7-F1-model_v4		yes
957749	MDSKPEERALKMNRSAILWNENRRDGESWHINPHRVGLGIANAIDSICYDRTLRKWRYDYGEWVEIRNCKMKWRLTQITERLVQSKSGEEYFEYDTNSDWNGIYESSKGRRRPLCACNVQNIKIPYVEGDFIYCRLPQEALTRVYGIGPWIWQRWACLQLELVLRFSDDGHRNDFENIDILAYAIELWNTWLYHEDNHSFRLVYEQSGAAGQEELLRNVMDPFSMMHSVIHDEKTFDFDSVEASVFLYCAMLGAGFLDAFIVVVIQVTVPAMLFILYTRRSKEEEFKEDNADLIKGTRLMLGMAVLYYAYKIAKDLKHTFFRIMDTDDSIYSRILALRRLTWDGGFETMSQSVGFVLEVMQNTGYLVALYLFNIFVLFNSEDAFEILGNVVLFEFVYSL…	NA	NA	NA	0.0241174	-6.9645		957749	N		#N/A
1023599	MHDTEKKDADRLVVPEKIDVENFQGGFCHPKGNMQDANNMNKAGPSFITLCYKGQDGSFCHRFSQELIFDSCTTLPFQRLVSLTTSVYQKPFQVHRLFFTYNLKNENNNASPTQVKIQNNDELLMTLLKSVQDDFVLNVNFVNPDFVRVINNDNETATFGIDTITNSEGAVSLDELKEIAYRALFRLSCKAELLTVKETQKRKTLGCDDDLLNLFHTTDGEIAELQLETPLWPAIKISNLPSGPYEMIGIEARDVLLIGRPRILKILDQIPVLRDYASILDLAIKEDGGSDIIFLGDEDLEELYSHAIATKQQSLELIVQPKPFSTFMLRVVSSNFSPSLQADHPQQPPNPPIQMRAEDHVIWWSTEGIVFPGRYRANFLVSPRVSSGNRSLRAGIVGA…	NA	NA	NA	0.0359061	-7.32245		1023599	AF-Q55FS2-F1-model_v4		yes
827637	MTLVDAIDSLRGDAGTEDEKSFWVALVITVSLVIIMTLLCCCWHLTFGAAARKQRRQRPQQSSHVDGEGGIIHDGQTEQDEDDADELNDGENVHGDEEKVEGGDTGLATA*	NA	NA	NA	0.0201877	-7.80935		827637	N		yes
1058050	MLDEFDTGSGAQVIIKGVGETKVRGGYHRCSKMSNEPDNKGGPPPPGEHALHQAEAFHAHNIHGAGGWPPQQAPPSQHSQGPPTTPNGYPPYARMSPLNVPHPYGGSHQSGMMLPHASPHHHLPPNHGPPHMMSGGGGYGNMGGYPSHHPVGSMHPASYPSYQQQQPGPGYFSHGGPPSNYYSYGPSYSHHNSSHPIDGVHPEGPHLNSGGYYPHPHGGYHYPYQMHHQTYNMGHPGDPNFYGGGVQGMPMHHHPHPGMHPPEAVHHGAGPVHHPEASPHRHPGRGPGEASSEHIQQTPHTTNAQPRSSSACEDIPSAPSMERRLSFQSAEVKALPSDDATINSNDVPSPPGIPAPPATNSGTLSSVSADDKQATPESHEKNAGPLREASNVHGNSETK…	NA	NA	NA	0.00900255	-8.60939		1058050	N		yes
1030599	MSKMYSVGNEQSMRSSMYCTDRQSQHYNGSHNNLVANNTSPCFAAWSGALALNNAAVSSLATRGLFKDAKSLLREAMDLVKISCKQQEGIHDPDDFHLVVTKLNRSYQFISSLSSLQNKRISKIRILDSMDSPSSVTCSLKRDLNLIHVEGNFAALAECSEEQRRWTLDIHSAYILFNYAMLLFIEEIYRCGYIFPQTRMSCLSLLQAVHALIFPKLRTMMGIPHQAACIDIFAMDHAAFLLRGQRGFEEQAAQVEAAAIQMRQHFSSFSTVLHADNYPASAA*	NA	NA	NA	0.0124924	-9.22948		1030599	N		yes
1017893	MIHLMIRSILWLSFSRNVAFLCVAGGVVIGGGKTRELGKNEKVRGKRKFIKTAAPSAAPASAGQWRLTETVGTGEVAQGFGSDVAYLDNLLVVGLAQSGVPEQGSIESFSRGSVEDSFELVDTTTEERGRKYGFALDVISDFMNNTKTLIVGSPRSRDIEFFGVSFGLAFVYISTGTRNDQEDLWELTGVLQSDMVLEESSGLFGFDVSLAAATATTPVRAAVGAASSSTGISALDTGRVYTFEFNGVTWERITEPFSGQPGSFLGSSLALNSDGTTLVIGGPGDGGGRGGVFVHVLTEGNPVSWEVEAAFPGSSPLEEFGNAVAWISDSIFVAGGPGFETNAGVIRAYLRTEIGFFLQLGTDITGNPNEMIGTSLCGSDYGRFGFGTATGLVRLYEFD…	NA	NA	NA	0.0447514	5.37924		1017893	AF-Q13797-F1-model_v4		yes
1089434	MTVRGGGSSAGARQVCDQNLRSVPDVPTDEFAVDIGNMSREWNSNEATTNEFSWMYDCTGSTRTAIQVLVGFDGISVVAAANTAAAGCLAAAFGDTGLTLNQLRWIFSNYDESQLAATGWTNDLIGISNNNVTMRTWAELGGDIPECPPEQIAIAGADADSGTQEFFLETVLTDFANGEFFSERGTGYFNSAQDELIVANLQATTTAIGYIPYAFVIANQGVVDTVAIQNTEINQFVQPTALSISSGDYSPFARPIYMNVLNSESSLIAARPLFSIGFSFVGEQAVVDVGYVPVDNGERLEGLSRLEAEGGVTQDAVGPLCGPPGEFTIAGSSTVFPVAELWTAVWTTWCAGIIVDPMGGGSSRGACRVCDQCDSSHGDPIPGAVDIGNMSREWRSTEA…	NA	NA	NA	0.0172004	1.26481		1089434	AF-Q2FYP6-F1-model_v4		yes
1076217	MAPTTKWLEWKEQGRCAYERGEYQQALKYYRTALRPEYNCPTQADQAALWSNVVACRLQLVEYNFPGERKDLEEASAAVEDAKRCVQLHPTWAKGHLRLASAYIALGGHSNDACNELQLVLRIDPNHTTARQMLAQELRRDSAATATGDAHKRTNNNSSSNINNGAEMAVHDDWTIRERIGHIWDRVKEWYQRLNTDLKLFIFLSIFLVCLYVGFGGRFGWEESMVHPHYGAGNAYDEFRKTKYYNGYNRPNQYTHQTYNKNNHNGFDMAQESSQSNNKDNNNESHRGVVHKNNNEENNNNKKGYKKQEQHNVGFSHSYYQSYHGQTLPRQYYEDDELSGIAKLFDGSWQSILILAAIACFCHYIGIDPLTAIMVLFIIGGGGRRQYGQTYYHVNDGLS…	NA	NA	NA	0.00745169	1.16782		1076217	AF-A0A0N7KHT9-F1-model_v4		yes
1224119	MVALDEIRLVVVVDEGNRLVWLMPDRNNATSADPIFYQTPYYQDLPWLKAWALAHVGVPPWAINTQFQGFHPFPKNMIAMPTMELQLDGGLSYRWQAKLWHRLLSNDILEVRKKVSLSPFDLRDIILTVLRELQPSTDPLRETLYQRVDIPQLVQQVIAKLQCKKLSDKLRDLIKLDVLECLTFNLTVRTLTVKVQDDLGILLLARLLLYNVTLRTLNLTGSKFVTNTVSASSTAGKQPQDAKSQPISPCFMLGDALARNAQPLLSTLILDHCGLTKEDVEGLIPGLVRTWGSGGSSHPVFFSVQGNDKVPVETWDALWKALLKKQPNAPAPVLQFWQHLNVAGTTNKWKQNISQGTGLVDLLRNLTGLRHFEWDHHPNDRGQILQALAESKAPLQFMK…	NA	NA	NA	0.0421211	1.09616		1224119	AF-A0A044TPK9-F1-model_v4		#N/A
851742	MGNKVSVELTDKDEEQCFVIDGLSDLQNDQLEWRQQSTLIELAKKRVLMEHAQVVGQLKRQQQQQQQGNKTKDASSSFTSPSRASYSSSTSVDLSNDLSNLRKRVWKVMVVTPGSLFLGPAARKGAKKLLKASKNRWMVALDEIRLVVVVDEGNRLVWLMPDRNNATSADPILYQTPYYQDLPWLKAWALAHVGVPPWAINTQFQGFHPFSKNMIAMPTMELQLDGGLSYRWQAKLWHRLLSNDILEVQKKVSLSPFDLRDIILTVLRELQPSTDPLRETLYQRVDIPQLVQQVIAKLQCKKLSEKLRDLIKLDVLECLTFNLTVRTLTVKVQDDLGILLLARLLLYNVTLRTLNLTGSKFVTNTVSASSTAGKQTQDAKSQPISPCFMLGDALARNAQ…	NA	NA	NA	0.0408622	1.08882		1224119	AF-A0A044TPK9-F1-model_v4		#N/A
776916	MDQEIPDFPQGRSSHVAVHQPAPLNQIVVLGGCKCGETDDSTETLVYQLPSPSSASAAQATTSWIPGPPLRKSIMEFAAVSCGGQMYVCGGSDEDGDSNLIYVWNTSAPCDYKDDACWELAPFSMQTARSGHAAVVLADRYIVIIGGYRDFERCFASVEIVDTHTGTVTSAPDMAKVRTQLKACVVGGSCHRIVVVGG	NA	NA	NA	0.0346037	0.978569		776916	AF-B3DIV9-F1-model_v4		yes
1013543	MTLLRRWCCLIILICKRCLILGSRLKVHIPESLKSQNPNGYPHQEALFGVPPFGGSIEQPLYYTDSDFCVNKPTTVNFHPAHPENPPFFLMLNRGGCTFVKKVRNAQYMGAAGVLIADNVCLCSDSTCINQTGSRTCEQKEPRLADDGSGNDITIPSFLMSKHDAEKFQHHIIFRNQTMRVSMEFEAPDASAMLEPEKTLQKGKKQEQHKVSYELWMSPADLGSKEFVSRFARIGRELGPYTNFTPHMYIYDGVKSQCLGKAGFGNNQSGNNRAEQPCYNLCTNNGRYCSMDPDYDLVGVSGADVVKESLRLLCIWSNYGELNGSGGVWWKYIDKFYRICFSEKSFTDRHCINKALLGAGISDARVDQCMADSGGFLSDINNKLDTEMTIQSSRGIFIL…	NA	NA	NA	0.0483474	0.896432		1013543	AF-I1JAY8-F1-model_v4		#N/A
1082808	MVGYGWKQNRYYCTKGEKHKSHRTKNHTKQKKLLGRTMTIPLWPEFVMKNSLSPDAFGAEVDDICQEIESATKGLGANKQRVIDALATQDSTQRSKISMRYMELFAGDHKRFKNMADLMSYEFRGDLGTALEFLALPPHQAECLMIRKATKGIGASVNIVWSIICGRTNEEMEMLKKTYFQMYDKDLGKLLASELHGNMERLIFNCLQAAEEKFDPQYHTPDKAREDADIIYAKGQGKFGTDEKGIFKVIVLSPPEHLLKVNEAYAEKYGYTLWKALEKELSGLGEKNLRQATLYEIGMKLNPHQTMSRLIDQACRGFGTDEFLLTTCLIRFQPHMANVMAAHIDEYGKSIHDRVREEVGGKYRTLLLQIVNTVWPETGIIG*	NA	NA	NA	0.00571743	0.828416		1082808	AF-P27216-F1-model_v4		#N/A
992752	MMKAAFLTKRPEIGAVPDHIRVGDIPQPAISGENLKSYQVLVDVHASCINVDDLHALEGSFVGGIPFLQAPTPTPGKPCVPGSDFAGVVKAVGSKVTKLRVGDAVCGVSPPNEQGTWSQQHVANQDNTVAIPASNSSFSYADWASLTMPAFVTTEMFKLGAMKEIAEATESNSGTTATLRCLVVGASGGLGSFLTQLLSAQPNVHVTGVCSSKNIELVRGLGADDVFDYNKGSLTELLKKSKLPKFDRVFDVVGGLDLEKEAYNSLLVADGRFVTAVGPYKFVGDSVKSYWDQFKWLYHIILSPPLFNIFYRGRKPSYHMAMPYAPSEEMLRIVQDAKIQPVIEQLVPLEKDAIADAVKLVQSHRVRGRVVLAINPDCTGKVKG*	NA	NA	NA	0.00084926	0.81582		992752	AF-O42909-F1-model_v4		#N/A
1005478	MFVPSPKVLYSTIPYFEPKSHQRETRHHVSYIFCSQDFQIKMPKLDFSNNQRIATQYTGIKYNGLAGIVGHPGSNECFSRAMEKSQNTQFLDLRRIPMNEKRIECLIECLRRSEGHIKKLSLGSCQISKVKPAFDMLCNFLRTAQLESVDFSMNWISDEGLEHLLRCLGENPYVQHVRLRQMNIEGEAGGKCLGELLKDNTKLLTLDVGNNRKLGMEGARQLAVGLAYNKNLSHLDLTGCQLGDVAAALVIIALVNHPKLSGLNIARNQLALESLSSVTRVLSSPKSCLRSIDLSYNSDLFGSMEYSSQVEDRAILSPAQKKVSKAFASVIRDNQTLKELRLSYVDINESAIPLFKALETNRSVQVLEVVSARLGISGFEALMESLEHMSLRELVIDLN…	NA	NA	NA	0.00664051	0.799347		825060	AF-Q6B966-F1-model_v4		yes
774135	LTVFVVGASGDLAKKKTYPSLFDLFRHKYLDKEKTIICGYARSAKSDDDFRASLRPFLEKRRKQRQNRSLNF*	NA	NA	NA	0.02661	0.79266		774135	AF-F8SMC3-F1-model_v4		yes
978187	MSLFEYKEIPLDEEDFRYVKSFCTEEIDSGHVAEFFESYGFVVFRDVIGEQLCNEVMDDMWNLLEETTPGVFRSDSSSWIRGWSSFGMPKNTSSHALFRPSLLRVRQHPDLVHCFQGVLQNQDIVCSHDRWLMHRPTMLEEGKFNHEWATKPNLHLDLNPNEFFDHRAEPEIRKRLSNLRYSERKNRAFISENNDVHMSMGRVVQGILNLVDLPSTIEGGGTIVVPGTHNLLSDWVKSQGIVLPAVVGPTQYHFGDDLLRMAQRVCMRRGSLLIWDQRLIHGSTVNKSKSFRCGIPIRFFPVSQLTDERSRDRATTLRQLLRASGFEDEVTPLGRRVFFGEQPENT*	NA	NA	NA	0.00668847	0.783292		978187	AF-P0DPA0-F1-model_v4		yes
672029	LRKLKQNCDHQNACADCLRNYFLSRERQIYDFPIKCFHPECQCTMGLPQILPFCQTKKEEEDFQHKMQLVQQNEQSLGCNWRSILRNLEQIIRVMGRDAQNGFARCPKCNTIISKDGGCQHMTCNCGESFYWKD	NA	NA	NA	0.0298125	0.734852		672029	AF-Q54QC7-F1-model_v4		yes
641038	LTVFVVGASGDLAKKKTYPSLFDLFRHKYLDKEKTIICGYVRSAKSDDDFRASLRPFLEKKKEAMAEQITEFLNLCIYRKGAYDSSEDVASVFVELEEKEKA	NA	NA	NA	0.0366111	0.657435		614236	AF-Q6K5H5-F1-model_v4		yes
614236	LTVFVVGASGDLAKKKTYPSLFDLFRHKYLDKEKTIICGYVRSAKSDDDFRASLRPFLEKKKEAMAEQITEFLNLCIYRKGAYDSSEDVASVFVELEEKEKA	NA	NA	NA	0.0444001	0.638314		614236	AF-Q6K5H5-F1-model_v4		yes
635756	LTVFVVGASGDLAKKKTYPSLFDLFRHKYLDKEKTIICGYVRSAKSDDDFRASLRPFLEKKKEAMAEQITEFLNLCIYRKGAYDSSEDVASVFVELEEKEKA	NA	NA	NA	0.0312281	0.63354		614236	AF-Q6K5H5-F1-model_v4		yes
1002699	MGPLNYQAPLPALYLKGRGSLPMVKSFEFEPCNECYLPAELAHRCLIQYGTWGDLAKLACVQNGWKSLVCDAAEMSQENMWFLAQALLCGAEGLKSNPTLAMKYLLRLSNMQLDPKTGFPLSPNDNKSSDGSNPPQPFAPAMREVANCYLNGSGVEQDSDKGVAWLKATHEYGKDSDAAYELAHIFENGGHDVKIDVYAAFEWFQKAAQAGHVDGMAELALCYELGCAVEQSDESALEWYRKAAAQGHATAKFSVGEFHEEARGVPQSDEEACLWYFKAAQGGDEDGLAALRRLHHIARIVVPGAGNLLDG*	NA	NA	NA	0.00136678	0.58557		955166	AF-Q8ZQZ1-F1-model_v4		#N/A
999374	MGNLASSRPKSSLRQDEVEHLRDEELIFFEQTVNRKSINKAIKRIKSRKKGLNLFFLTKRRNLYPIENIHKFSMIKCFFEAGVELNDLERLLGRVTNLRELHLETHRHVRAQEATMRAIAQIIKAAAQSPSTSFQKVIISTVGQRLDGPVGAHLRQILESNSQLFEMHLSLTANTGTRMIQDLSEGLRYHFSLSRLSLIGCNIKDYEFSTFLAPAIRSMPQLEGLDISYNKLTHQSIPFVTTFMEGGLEYIDISGQAIMGEGIKRHDLSRFIDAVEISPSLHVLSLNSCSMTDESAIRLFEILGRGKSRLQQLDVGFNVFRQDAFQTLIRELPRMKHLLKLKIHGTMGASWSNPWTISENSSMLQALAKNRSIHCISIDSAFLYDTVNLGTLEAILRRN…	NA	NA	NA	0.0422905	0.571304		825060	AF-E7FA53-F1-model_v4		yes
1058335	MEEYASTGPRGCCCFQCIRTQEVGIVEDLGQFKRLVSPGCNFVLWPCSGVVGTLSLRVQQLDVYCETKTKDNVFVQIAVAVQYRVLAESAYEAFYRLTDPRGQIQSYVFDVVRSTVPKMELDESFSSKEQIASEVKQSLTEVMRDYGYEIRNSLVTDIAPDAKVKASMNEINASRRLKEAASHKAEADKTKQVKAAEAEAEARYLSGLGVARQRKAIIGGLQSSVAEFSKEVKGTQPKDVMDILLLSQYFDTLSTVGANSLFLEHDPSSVHKLQSAIGKSFTGK*	NA	NA	NA	0.0151706	0.568295		1058335	AF-Q9CAR7-F1-model_v4		#N/A
954246	MRVTHIISCSSMMIGSSLVSGKFYETADQAVADIPALSITNQTFLGEDCPVECMNGSKCLQLKDSFGNLEWKCACHEGFGGELCERQRLLQNCEAPDGTFVLECQNGGLCPPDSFTVDSDAVCDCTGAFSVDVTDGVVRYVGKLCTVPVTTDDYCPGPNSTIPHVDKDLFCVNGGKCRTQADDYRDHPCKCISGYQGRHCEYHDDDVRNECSLDCNGVGTCVHGFHSKPNNGANGKLDLGVASLDFMHCVCDNNHAGTNCEYDYVKCGQRSHFCFHGSSCVAVGNDYECECSAGDQLIAGEFCEFHATDNCNSQSLPEPDPARPVDPSQGMRQDEFPFCVNDGVCVFASDESRFYCECEEGVYEGKRCEHKIVNALITEAPTASVTTSWAPTVLASMTD…	NA	NA	NA	0.0227246	0.550099		954246	AF-D3ZHH1-F1-model_v4		yes
1039871	MDGLDDQAEKEYRSICDKLCSQKVVEIKHSSRDTLMALICQVLCSFESRPQPPDEQEQHQGQQPLAQTDNIPRRIVAECLVFRSGLSSTSFLLLQTALRQEACRSICELEFVNLWTLDQVEKAIACCRLGSTKANEITSRGGEESLRNGDGKTAYYRGAKIRVLKLTSFRPRIRMRDAATDLALLLRGKFFDLAHSGFPWTNELHIEGYPLGSVASRLLALPVGHNTTLRTLKLCDCDLQSDSAKSVAQMIRFNQHLRVLDLSNNPHYLSSPLTWEMTLKTLIRHGLQHNSTLLDFHLMRSRRNEEYNTAPRLRAQLDRHLRVNRLAYRYFGPFSPNDSTRTSDDENNNNNNNRGSHGEADIINRNPATIPPAVWPLILGRAAIKISILYPFVQDCTTV…	NA	NA	NA	0.0307639	0.543541		1092208	AF-Q4PLS0-F1-model_v4		yes
957527	MEPSGLYALRCLSEDSKDGKSSISSKEESASSQLIIHKVPSRAGENDLVATRHDSLQDDGDDSDSSLLLTSASAHEHQTAQIDLTASVSNFVFPDASEVAEEEDEPLEKFEQQQTALQFAMEHRIFLKAALSLLSERDARAPTLGMMDPMVLKSGPLKKASHLMNGVWKVKYVEIRRGNLTYYEDNINDGEILRKNIPLSANDCTCRPVRLHQKALKFTPRGAIFEISSGGSKRLWLASSREERQNWIKAINTATVGGSVTTSDTDHSGRIRHVSPRSPFRQDLRLYLKTKNIIKQASTKQEYLAGLKDLEAKPIRVPIKWITKQTVLASMANSDVVNSGNQGPVPVAFKELDVDLSVDQLWRDLQRDSVSINGVVWQGNASHGPDAIVGAVAHSILRS…	NA	NA	NA	0.0428882	0.539968		957527	AF-A0A0R4IPM9-F1-model_v4		#N/A
1077444	MDLSKGDLTTLIGKKDHLNVLRYIRVFQLRKPHVVVEHGKEWLGPDLSKGGGVNAIVRQTALEQIALAALDIGQPKLAEKSLDQLKICGVPSESIRFRRLLGRCLEAAGDQKGARLIYQDLTQDSETPANLSALKRLYALEKAMPQNEVKAHEALVKYLQKHPSDPAAWYELAQARQALGDYLAAAYCLEECMLSAPLEPALHTEMAECYMTHVVSLSGNEKKQDAILPTLLEARQHMAQALELDGTCTRAAWGLLQCSNMYLLYSSAVTTSSTPTKETSGVVLDSFQGEVARALMEHAASVLTKNYKGQPMEVAVNLLVKDFLEE*	NA	NA	NA	0.0086747	0.535399		1077444	AF-O76630-F1-model_v4		#N/A
1021174	MKVSSFMIPVDKVVSVSPTDTVRQVMDIMLSKKIGALVVMAKNDNSQGLASLEGKNDPSILVGAETQSLHQFPVGIITKSDILKAFKNQVGIDDPCEKIMYKDKLATCTPNQSRDQAARILEQNHFHHLLVVDEAKERFLGLLSSWDITAECAKDDRAWPWIRSEGGRIHPQTTTSTRTIPSRRNDAVHQEDSDQHEHHETILNHDHGHDEFATYMDDLDLVALQ*	NA	NA	NA	0.028662	0.530353		1021174	AF-K0EWS1-F1-model_v4		#N/A
981842	MSNDNNNQVRNRNGSRIFRVWTLILIIILGMIIQFINNNPLLMGLSVMDHNDSSQISTIIITQHNNKTLQDVLEQFHDDVVLYERYTIYTEHKVLDDVLERYMDVIGKDDYIPYRNHCLRVLSFAMYYLYHTQQHTTITESEIAIMAYAIAYHDIALWTDGELDYLKPSVNVMKNDVMKYNISLSTNEYEIVNEIILQHHKWTPWKASDTSSLSPPPPPPPPTTTTTTTTKSDVEIHKRKQQQQDIVNAVRQGDWADASMGIIRGPLSQADLELTYQTIPEAGFHLMLLGMAPRLSPNSFMGQFKVLNILKW*	NA	NA	NA	0.0308882	0.513695		981842	AF-K0EN40-F1-model_v4		#N/A
1034035	MQRRCGTNAGVPSATNSLPVQQDNIELHKKNDILRRKKRRKAVLSAFAQFRYELARNIEEDGPFMLFVGTMGCILLIMIVIVGYKLAQVLFEDGNSSRRGHRYPGNHGSRQDKPEEFEPMPFNPIYRVPEASELVGDRSSEYAELRKEYDEVRLPLDVDRSLNFVSSILDQSPTPRTMDFHHSDQVVEPYDIYNCPFDPPAHYPYEWNLVQILKDWPADDVRVPDHIYQGLCVFDYQKDYDKALNYRNKEQPFVVENDPSVARTVERWHQPGYMENMLAGIKHRTEYNTNNHFLFQMPPGGASGMRGLSKATQDKLNNLEDNHGRKAHLQNEEMIPKSIRMSYKTWLQHANASKAVSSNEEHWYYRLIGCGYMAPDGSCDAGSTEALFDELPYFQPKAN…	NA	NA	NA	0.0308845	0.490522		1034035	AF-Q9NWT6-F1-model_v4		#N/A
1388341	MGNTPSTKRDVSFLKQRREVGHNKSESIKSGKTTKRNATRKISISSAGSLTADESAVASDDRSPSPTRKCNYPDAIGPVIYGKHNPTPEDASSELKLVREWCRRKDRNDMDGCVELFHPHAACLFVDSEVEMPVTEFGAAITEMYNGFPDLSFDFKSLRVAKNDHPDAKFQDAVMVIADEYGGKGTHTRPYCFGPFPSIEPTGILVRDEPVELTFWVRDNKIVYLGADAFGCVIGPPGFYEKIGGLVIGM*	NA	NA	NA	0.00385285	0.468566		1388341	AF-K0F567-F1-model_v4		yes
1000103	MRSYTSEDDDSNSANISATTQFRSWLEWKEQGKRAYEKGDYKQALEFYRTALQPEYECPTKADQAVLWSNVVACRLQLVENDQRGGKDLAQARASVEDAKKCVELNPNWAKGHLRLASAYVALGGHSNDACNELQSVLRIDPGNSTARQMLVRELRREHINGVAPAAQSAQESSRPSTTPDDLRDPPRNPDYMPPSSSTTSGGSSGSSQPASHSSANRETSVDDGLTLRERIIYRWALIKEWYQGLNPEIKTFFKFSVVLLCLYVAFGGRFGFEGRPTRPNILETPYYETTTTKTRGNYGAGNAYDEYRRQKQHEQRYYNSYHQADRSYNSNNDQRYHRRTEPSYHYDTYYNETPPKQNSQGFGFRISDLFDGSAQSMIILAGIAYLCHRNGINPFQAI…	NA	NA	NA	0.017986	0.439633		1076217	AF-A0A0P0W1A9-F1-model_v4		yes
825060	MSRSGGLSSQKKRMQTAKEESLAQVNELCQQLSNHKDSNNIKNKKGLAIHLQLGGLPLPARSGGDVSGGGGRSYQHYTAEALLECFPLLLNALRFLSPLGWMASHVESVQIGGDFVQLMSDNMLGSLVEHLGYLPSLQHLEICQATRRMNYQQHRQRRHGPPRHVPSPSLAVLLQRCRTLQRLVIWPLLPVSPNSLPTLSQSLEHHPQLQSIHWFNMVTPGSDSSNYDPFFDITELIRALATVPNLKQLELAPAFSLNSTTGLLSQPSSAIALQNLVTSATHLEALALRNVGLTNQHLDALVDAWQWNTLDTGEDDNNNKNNTNIHTNSLMHLDLRFNKTSWNTLRALERFASLVVENPNCRLKYLYLDQENNNNHAQILQHQQQHDKKKGLDDLNFHL…	NA	NA	NA	0.0159656	0.432979		825060	AF-A5PF24-F1-model_v4		yes
1010596	MQSQKLQAQVEELNTKAITLSSELDLLRVQLENIKVREIAYKQEITDNSTKILQLERKNHKLEQEVESLKREGENLCQKLEQAETSASRQKNESELSGNGLAAGTNVIVAPNSDTHFLALEREWAGAGDLIGIYTGWMNKSSNSPDGDGTLRLDDGAVYDGRWQHGMRHGQGVYATVEGDVYRGEWMEDLQHGQGTYVWSDGRLYRGMYHSGYRQGEGIMCWPYGAHYQGSYSKDKRNGIGHYVYADGRSYQGSYKDDRPHGMGMLKASNGTVLYDGQWEFGEQV	NA	NA	NA	0.0482821	0.430734		1010596	AF-Q8IJ93-F1-model_v4		#N/A
1084232	MVTSNGGNSRASKRREKELNKQRRREQQNLVRHDAKVFNVVSSNSGSEMKEIRLEGPRKVIPLAGDCQTRTNAKQENDVSSKNDGDVMSTALDSSGKKRRLHDNEEAAELKRRRVHNSEKNNQDEEPMGDIDNDDGRAATACAETCLKSIKTLRKFPSKEDQIVLPHDCNSLLDLMRDPIPEFLRESTVQQRASCILNFLLQPSNINAIEFYEEYWEQKPLLVQKKASKHRHRFDGLLSEKEIHSMLSLHTMCYGRDLNVTRYEPDKHGVKRRVNLDLVYSKKASGDAITDYVKVDPEIVWDHYKQGCTVRLLCPHKYSDPVHLLLHMLELEWGCMTGANAYLTPPGASQGFAPHYDDIEAFCLQLEGRKRWKVYAPLTRGETLPRQSSPDYTEKDLED…	NA	NA	NA	0.0319793	0.419184		1084232	AF-Q54K96-F1-model_v4		#N/A
956017	MDHHTGTNEIIQEATRTKTNNDSMNKSGLLDGKSHEFSTRRSDHDQPTKKKELRGNGILNKHNGICGKVTRLERTTKTSELTKENKVNQKQQVQEQPNQDKPFTRGMQQFKHQIRKCGDGLAKAASASRKRLVENHMAKQRQASLSSSSPPPQGAVVRSLDELRRYGNDLAKAASASRKRLLENHHSNKLLQPKPERKQMAFLFDELKEPECDAKTTSNLTKLIDTDKNEQNNNNNTLQSDDPLIKTSNKDNHTNMGHAINDWYKSFMAVLYSQEMLTLQFQTKHLIHTFGRASIATIFLPITLFIPQQHKKLIHDGQSSVTSSPLSVVATTTFINILAIPGFAWNLLGQVSTQAASDLLSVVIPPERKRGQHNRRCLQPYERDRLRLDCNVRESTSPQ…	NA	NA	NA	0.0401654	0.371717		1058397	AF-Q566U7-F1-model_v4		yes
956503	MIMSDTCVSRFLLRRLCARSTSTQPSTNGFCSSISLARTRRSSSDSLRCSSQYNIRFFHCDSGNLASPMAGARNVHQEKLSSDRGEPSFSSFSVAQKTKEEVYINDGFDVDTTKRDFQFNKPQICECPDYAKSMDADAPVGSTSGHSLVPNDPYEPLPPPLPEPKFTFLRRVLNKKNEATSDDNAVDASESTERKKLVALDSTKGRSRLMRALGQNTAVPYFALQNHFTNQSDPAYCGVTSLLMVLNAFAVDPFVRWKGGWRYFGNEDVLLHSCCMDAERIKRVGIKMAQFAQMAACHGLDVVMKRPRGDTTITGRSHNTEQTISLEDFRADVTSVLTIHPEQATHSGSHNGICGDEEDEESPNLKSLIVVSYARSAIGQTGAGHFSPLAAYDSQSDSV…	NA	NA	NA	0.0464079	0.362905		956503	AF-Q0DI55-F1-model_v4		#N/A
954443	MVHSLVVLTPVQPDELATAESDHGVVQIVEKDADKDSMDAYNHPRLRRAVILNELVRRKKATKLVDQYSIDVAVITTGTITSTLEWMNLYDPVHSKGLLNFLASAWGRWDALGKDGQPPGFYIETNKADRVLVPGNVCLHRENFTQRPSQNVIGQMGYYCTDVGTPVFRDLMEELFMDGSLIETAVAKATIDTTPYVMVTHPGHHAAHDSFGGYCYVNHVAAMAKLIQTNRNAGASLTKVAILDIDYHVGNGTASIFYSDPSVLVVSIHCDPNFDYPFHSGFSDQTGKGEGVGSTVFLPLPPGTTWNKYSEEGLVPGLDAIRSFGAEVLIVSMGLDTHLNDPVALRRAGFALQGDDYLAMGQQISEFITPLQIPVIFLQEGGYKMDQIASAAANVLTGF…	NA	NA	NA	0.0269858	0.359088		954443	AF-Q9I3T5-F1-model_v4		#N/A
1029071	MVMSVVDNDQKASYNNKDTDTFLPTPRLSNASSTIFCNSAISSEDVGGADARNRVGDEVTVTPSKSKPSLSPTTAREGDRPNSNGASSVTFRSPDDSTYFFSEPSLSPTTEDESRVRAPHPWLGVGGRSFLRRSTSEEENGHNPLYVGVSQIPSSPGNTSLSSWESPNRTKKGVLLHFTPTIFRAGETVDMSGDPRSSDQDSIENQKYAGGVRKILSSDRVAQSQTPPSSKRQQPVSSMDGFEHETKSNGTRSNLSIPSMPLPSLKEVENRAVSSAEITNGDKILQQSNFQQLMENDSVAESLVFDTSIIASRSILPALDLAQTKLSSKSSTVNRRNGADESIVMDLSESDDEIEANGTTNFEANVGSSNNHNSWYAKNTEHSNDLLEQRRNQAEEEPP…	NA	NA	NA	0.0359561	0.350652		1029071	AF-I1JJJ2-F1-model_v4		#N/A
[truncated: 37 more rows]
